# Supplementary material for: The curious case of the structural phase transition in SnSe insights from neutron total scattering
Source: Nat Commun. 2023 Jun 3;14:3211. doi: 10.1038/s41467-023-38454-0 (PMC10239460; doi:10.1038/s41467-023-38454-0)
Supplement: Supplementary file 4 — Source Data [file 41467_2023_38454_MOESM4_ESM.xlsx]

## Sheet: Figure 1ab
d(Å)	350K	400K	425K	450K	475K	500K	525K	550K	575K	600K	625K	650K	675K	700K	725K	750K	775K	800K	825K	850K	875K	900K	925K	950K	975K	1000K
0.75028	0.17044	0.1634	0.16644	0.16977	0.1709	0.17071	0.17686	0.17551	0.17234	0.17503	0.17201	0.17567	0.17941	0.17356	0.17843	0.17762	0.17997	0.17537	0.18765	0.18188	0.1846	0.1781	0.17869	0.18264	0.18229	0.17947
0.75114	0.16799	0.16072	0.16102	0.17125	0.17386	0.1752	0.17899	0.17552	0.17356	0.17194	0.17254	0.17509	0.17715	0.17687	0.1771	0.17403	0.18111	0.17621	0.18689	0.18636	0.18702	0.1796	0.18014	0.18354	0.18298	0.18098
0.75199	0.16908	0.16232	0.16392	0.17275	0.17514	0.17611	0.18082	0.17382	0.17395	0.17244	0.17312	0.17558	0.17499	0.17712	0.17918	0.17561	0.18222	0.17744	0.18624	0.18144	0.18203	0.17854	0.18102	0.18296	0.18235	0.18684
0.75285	0.16702	0.16287	0.16849	0.17356	0.17656	0.17411	0.17492	0.174	0.17734	0.17426	0.17145	0.17911	0.17898	0.17863	0.18158	0.17723	0.1791	0.17605	0.18987	0.17857	0.18101	0.17978	0.18393	0.18142	0.18564	0.18163
0.75371	0.16946	0.16186	0.1703	0.17056	0.17642	0.17283	0.17634	0.17495	0.17666	0.17344	0.17221	0.18062	0.17893	0.1771	0.18164	0.17899	0.17929	0.17863	0.18734	0.18533	0.18362	0.17783	0.18649	0.18639	0.1837	0.17948
0.75457	0.16881	0.16208	0.16681	0.17219	0.17622	0.17642	0.1776	0.1792	0.17883	0.17642	0.17472	0.17743	0.17541	0.17987	0.17808	0.17922	0.18404	0.17772	0.18667	0.19116	0.18221	0.18129	0.18263	0.18826	0.18151	0.18363
0.75543	0.16542	0.15741	0.16157	0.16971	0.17145	0.17638	0.17944	0.17743	0.17961	0.17811	0.17334	0.17945	0.17549	0.18026	0.17755	0.17857	0.18221	0.17945	0.18738	0.1908	0.18301	0.18066	0.18243	0.18622	0.17966	0.18155
0.75629	0.16213	0.15954	0.16158	0.17053	0.17465	0.17099	0.17731	0.17604	0.17733	0.17435	0.17178	0.17863	0.17629	0.18385	0.17779	0.17769	0.17579	0.18018	0.1912	0.18568	0.18566	0.18122	0.18417	0.18232	0.18466	0.18389
0.75716	0.16299	0.16034	0.16498	0.16708	0.1722	0.17441	0.17474	0.18013	0.17444	0.17914	0.17203	0.17888	0.17785	0.17945	0.17625	0.17946	0.17908	0.17936	0.1897	0.1822	0.18421	0.1816	0.18198	0.18528	0.18241	0.18437
0.75802	0.16285	0.16147	0.16409	0.16727	0.16835	0.17364	0.17666	0.17243	0.17913	0.17623	0.17462	0.17857	0.18087	0.17729	0.17963	0.17639	0.17775	0.17625	0.18652	0.18264	0.18252	0.17957	0.18508	0.18605	0.1822	0.18276
0.75889	0.16674	0.16184	0.16068	0.17021	0.17091	0.17282	0.17423	0.17782	0.17858	0.17343	0.17198	0.18032	0.18007	0.18053	0.17928	0.17823	0.17701	0.17368	0.18829	0.18386	0.18348	0.18063	0.18427	0.18574	0.18401	0.18255
0.75975	0.1665	0.1641	0.16521	0.17491	0.17286	0.17727	0.17672	0.17197	0.17946	0.17404	0.1739	0.18139	0.1818	0.18005	0.18127	0.17853	0.18077	0.1743	0.18935	0.18232	0.18787	0.18246	0.18672	0.18529	0.18742	0.18562
0.76062	0.16715	0.16914	0.16863	0.17067	0.17295	0.17306	0.17424	0.17284	0.17489	0.17444	0.17724	0.17773	0.18313	0.17706	0.17717	0.17674	0.1836	0.17402	0.18732	0.18188	0.17761	0.17865	0.18553	0.18802	0.18344	0.18769
0.76149	0.17089	0.1734	0.16916	0.17048	0.17132	0.17586	0.17215	0.17233	0.17329	0.17417	0.1743	0.17816	0.18353	0.17858	0.18141	0.17763	0.18137	0.17488	0.18763	0.18109	0.18175	0.18026	0.1793	0.1874	0.18738	0.18566
0.76236	0.17212	0.172	0.16891	0.17543	0.1734	0.17479	0.17565	0.17531	0.1771	0.1713	0.17126	0.17654	0.17659	0.17695	0.17713	0.17627	0.17806	0.17317	0.18358	0.1842	0.18189	0.17866	0.17724	0.18105	0.18158	0.18534
0.76323	0.17885	0.17614	0.17198	0.17635	0.17792	0.17325	0.17647	0.17548	0.17341	0.17607	0.171	0.17336	0.17819	0.17537	0.17576	0.17656	0.17853	0.16943	0.18224	0.18423	0.18282	0.18373	0.17979	0.18124	0.18445	0.18456
0.7641	0.17986	0.18156	0.17885	0.18134	0.17913	0.18028	0.17759	0.17925	0.17861	0.17681	0.17526	0.17801	0.17877	0.17662	0.1816	0.17584	0.1775	0.17338	0.18536	0.18258	0.18411	0.17914	0.17968	0.18325	0.18627	0.18808
0.76497	0.18499	0.18258	0.18144	0.18398	0.17968	0.18434	0.18036	0.18003	0.17866	0.17559	0.17422	0.17707	0.17644	0.17764	0.1818	0.17801	0.17546	0.1748	0.18546	0.17867	0.18241	0.18209	0.18092	0.18537	0.1845	0.1832
0.76585	0.19271	0.18894	0.1864	0.18879	0.18656	0.18625	0.18271	0.18226	0.1793	0.17799	0.17874	0.17925	0.17698	0.18086	0.1779	0.17988	0.17782	0.17212	0.18818	0.18152	0.18377	0.17864	0.18409	0.18775	0.17944	0.18224
0.76672	0.19412	0.1919	0.18824	0.1898	0.1918	0.19221	0.18664	0.18396	0.18303	0.18107	0.17429	0.18411	0.1746	0.18004	0.18176	0.18052	0.17941	0.17134	0.19086	0.17715	0.18145	0.17847	0.1873	0.18511	0.18529	0.18408
0.7676	0.19213	0.18863	0.18731	0.19168	0.19193	0.1936	0.19066	0.18551	0.18545	0.18488	0.17741	0.18494	0.17862	0.18143	0.17658	0.17787	0.17794	0.17338	0.18444	0.17907	0.1816	0.17756	0.18633	0.18792	0.18067	0.18489
0.76847	0.19098	0.18463	0.18866	0.19361	0.19466	0.19636	0.19555	0.19068	0.18941	0.18496	0.17962	0.185	0.17974	0.18214	0.1791	0.17478	0.17969	0.17415	0.18489	0.18174	0.18145	0.17844	0.18029	0.18347	0.18248	0.18497
0.76935	0.19128	0.18311	0.18945	0.19394	0.19418	0.19294	0.19193	0.1947	0.1893	0.18571	0.18076	0.18571	0.18233	0.17873	0.17991	0.17751	0.1786	0.17296	0.18608	0.18157	0.18038	0.17747	0.18368	0.18633	0.1801	0.18214
0.77023	0.18864	0.18058	0.18771	0.19403	0.19887	0.19454	0.19291	0.19226	0.19111	0.18463	0.18502	0.18297	0.17973	0.18001	0.17809	0.17482	0.1808	0.17944	0.18265	0.18132	0.18122	0.17893	0.1825	0.18759	0.18216	0.18534
0.77111	0.1862	0.18115	0.18652	0.19412	0.20086	0.19511	0.19907	0.19546	0.19697	0.18918	0.18652	0.19055	0.18252	0.18406	0.18232	0.17656	0.17986	0.17692	0.18492	0.18604	0.18364	0.17933	0.18212	0.18693	0.18352	0.18449
0.77199	0.18907	0.18054	0.18761	0.19566	0.19474	0.19914	0.20409	0.19814	0.20132	0.19294	0.18676	0.19514	0.188	0.18488	0.18548	0.17542	0.18036	0.17626	0.18637	0.18021	0.17973	0.18032	0.18034	0.18393	0.18577	0.18367
0.77287	0.18898	0.18161	0.1876	0.19404	0.19876	0.20196	0.20585	0.20076	0.20324	0.19276	0.1963	0.19758	0.19405	0.18872	0.18537	0.18025	0.18362	0.18114	0.18852	0.18641	0.18404	0.18325	0.18221	0.18781	0.1862	0.18903
0.77375	0.18753	0.17961	0.18564	0.19338	0.1936	0.19918	0.19954	0.19471	0.19785	0.19393	0.19426	0.19638	0.19074	0.18746	0.18607	0.17828	0.18225	0.18226	0.19028	0.18279	0.18374	0.18405	0.18294	0.1848	0.18325	0.18583
0.77463	0.18976	0.18041	0.1876	0.18856	0.19301	0.19747	0.19482	0.19799	0.20157	0.20164	0.19356	0.19553	0.19329	0.18656	0.1835	0.1844	0.18381	0.18017	0.19053	0.18603	0.18387	0.18305	0.18617	0.18642	0.18482	0.18483
0.77552	0.18648	0.18278	0.18156	0.18793	0.19129	0.19388	0.19624	0.19244	0.19848	0.19419	0.19567	0.19915	0.19262	0.18814	0.18449	0.18104	0.18036	0.1804	0.18779	0.18247	0.18061	0.18124	0.1823	0.18879	0.18648	0.18563
0.7764	0.18419	0.19015	0.18517	0.18772	0.18894	0.19292	0.19366	0.19869	0.19868	0.19628	0.20028	0.1982	0.19374	0.1933	0.19026	0.1823	0.18023	0.18097	0.19141	0.18435	0.18972	0.1832	0.18424	0.19099	0.18789	0.18696
0.77729	0.18932	0.1889	0.19092	0.19188	0.19257	0.19371	0.19444	0.19601	0.1985	0.19439	0.19651	0.19595	0.19836	0.19065	0.19004	0.18537	0.18498	0.1785	0.19021	0.18897	0.187	0.18532	0.18624	0.19098	0.19104	0.18627
0.77818	0.1925	0.19162	0.19153	0.19279	0.19285	0.18991	0.19621	0.1929	0.19725	0.19392	0.19749	0.20039	0.19738	0.19783	0.19497	0.18619	0.1882	0.17878	0.19094	0.18824	0.18355	0.18414	0.1886	0.18895	0.18546	0.18546
0.77907	0.19598	0.19473	0.19246	0.19469	0.1926	0.19187	0.19763	0.19308	0.19595	0.19295	0.19503	0.19989	0.19963	0.19739	0.19644	0.19378	0.18583	0.17952	0.19097	0.18549	0.18835	0.18292	0.19176	0.19014	0.18604	0.18455
0.77995	0.19542	0.20168	0.1905	0.20431	0.19983	0.19626	0.19548	0.19405	0.19484	0.19446	0.19342	0.20197	0.1995	0.19393	0.19623	0.19666	0.18214	0.18265	0.19457	0.1889	0.18447	0.1847	0.18905	0.1889	0.18862	0.18095
0.78085	0.20667	0.20227	0.19749	0.20482	0.20263	0.19746	0.19924	0.20037	0.20089	0.19979	0.19378	0.20126	0.19834	0.19512	0.19829	0.19509	0.1903	0.18213	0.19478	0.1848	0.18634	0.18791	0.19042	0.19057	0.18337	0.18454
0.78174	0.21409	0.21257	0.20246	0.21176	0.20573	0.20595	0.20494	0.20215	0.20071	0.20341	0.19931	0.19899	0.20258	0.2012	0.20324	0.19738	0.19097	0.18558	0.19762	0.18726	0.19055	0.18905	0.19139	0.19205	0.19215	0.18642
0.78263	0.22013	0.21781	0.20892	0.21297	0.21084	0.21016	0.21166	0.20639	0.20268	0.20083	0.19619	0.19684	0.20298	0.20386	0.20188	0.19418	0.19396	0.18452	0.19289	0.19363	0.19289	0.18707	0.18922	0.19238	0.19236	0.18738
0.78352	0.21969	0.22183	0.21361	0.21888	0.21697	0.21042	0.21262	0.20635	0.20904	0.20102	0.19981	0.2004	0.20319	0.20203	0.19994	0.19537	0.19503	0.18924	0.19895	0.19359	0.1887	0.18299	0.19037	0.19215	0.18924	0.1921
0.78442	0.22312	0.22705	0.21782	0.22208	0.22152	0.22019	0.21883	0.21317	0.21063	0.20024	0.2003	0.20649	0.20453	0.20303	0.20639	0.19991	0.19651	0.19508	0.1972	0.19622	0.18946	0.19089	0.19446	0.19288	0.19183	0.19032
0.78531	0.2258	0.2282	0.22156	0.22489	0.22345	0.22311	0.21927	0.21558	0.21491	0.21218	0.20579	0.20612	0.20578	0.20649	0.20347	0.20199	0.20532	0.19855	0.20546	0.19282	0.19368	0.19614	0.20023	0.19873	0.19072	0.19159
0.78621	0.22989	0.23171	0.22116	0.22894	0.22276	0.22257	0.22192	0.21853	0.21477	0.20783	0.20361	0.2048	0.19894	0.20295	0.20531	0.20004	0.19998	0.20161	0.20303	0.1958	0.20213	0.19234	0.19185	0.20096	0.18943	0.19235
0.78711	0.23361	0.23251	0.22254	0.22857	0.22557	0.22318	0.22217	0.21972	0.2207	0.20968	0.20093	0.20094	0.20394	0.20351	0.20176	0.20148	0.19939	0.19589	0.20345	0.20039	0.19555	0.192	0.19683	0.19801	0.19424	0.18998
0.78801	0.23394	0.23501	0.22432	0.23463	0.22855	0.2306	0.22667	0.22352	0.22089	0.21524	0.20609	0.20753	0.20804	0.20185	0.20319	0.2029	0.20164	0.19494	0.20991	0.20264	0.19958	0.19682	0.19612	0.20349	0.19632	0.19337
0.78891	0.23259	0.23409	0.2273	0.23034	0.22569	0.23204	0.22714	0.22553	0.2153	0.21604	0.20975	0.20893	0.20644	0.20052	0.19853	0.1997	0.20343	0.20174	0.20829	0.20169	0.20037	0.19675	0.19815	0.19601	0.19683	0.19365
0.78981	0.2348	0.23494	0.22648	0.23382	0.22751	0.22791	0.22331	0.22298	0.21926	0.21445	0.20599	0.20749	0.20723	0.202	0.20593	0.19857	0.20403	0.19947	0.20832	0.20076	0.20236	0.19696	0.19849	0.19834	0.1938	0.19385
0.79071	0.2354	0.23173	0.223	0.23015	0.22651	0.22385	0.22656	0.22033	0.21604	0.21164	0.20918	0.20843	0.20951	0.20326	0.20247	0.19643	0.20198	0.19843	0.20404	0.19925	0.20332	0.20086	0.20116	0.1985	0.19537	0.19617
0.79161	0.23273	0.23386	0.22062	0.23404	0.22744	0.22757	0.22511	0.22452	0.21429	0.21224	0.20879	0.20702	0.20897	0.20625	0.20234	0.194	0.20284	0.20156	0.20465	0.20507	0.20175	0.1943	0.19465	0.19997	0.20028	0.19662
0.79251	0.23748	0.2257	0.22318	0.22968	0.22389	0.22763	0.22223	0.2221	0.21232	0.20987	0.20626	0.20302	0.2036	0.20476	0.20625	0.19726	0.19912	0.20103	0.20351	0.20289	0.19611	0.19809	0.20126	0.19971	0.19776	0.19832
0.79342	0.23246	0.23437	0.22517	0.22915	0.22633	0.22848	0.22215	0.22285	0.20702	0.21043	0.20471	0.20426	0.21039	0.20374	0.20653	0.20194	0.20206	0.19696	0.20679	0.20212	0.20306	0.20148	0.2041	0.20204	0.19851	0.19849
0.79433	0.2259	0.23047	0.2235	0.22535	0.22197	0.22448	0.21975	0.22307	0.2134	0.20996	0.20748	0.20479	0.20645	0.20859	0.20486	0.20287	0.20504	0.19899	0.21265	0.20374	0.20588	0.2008	0.19813	0.20193	0.20239	0.19782
0.79523	0.22772	0.22794	0.2202	0.22608	0.21842	0.22086	0.21855	0.21704	0.21133	0.20934	0.20076	0.20572	0.20607	0.20095	0.20441	0.19815	0.20389	0.19978	0.20725	0.20282	0.20023	0.20227	0.19938	0.2032	0.19894	0.20027
0.79614	0.23008	0.2254	0.21516	0.22154	0.21877	0.22195	0.21983	0.21595	0.21211	0.2064	0.20438	0.20636	0.20504	0.20463	0.20128	0.19674	0.20286	0.19541	0.21144	0.2016	0.20273	0.20018	0.20051	0.19858	0.19987	0.19547
0.79705	0.22215	0.2214	0.21609	0.22232	0.21981	0.21773	0.21843	0.21438	0.20823	0.20562	0.20528	0.20609	0.20426	0.20218	0.20239	0.20261	0.20052	0.19704	0.21177	0.20067	0.20043	0.19961	0.20304	0.19917	0.19437	0.19629
0.79796	0.21807	0.21981	0.21446	0.22063	0.22172	0.2177	0.21307	0.20907	0.20524	0.20398	0.20639	0.20666	0.20457	0.20414	0.20202	0.19772	0.20383	0.1949	0.20445	0.20102	0.19891	0.19687	0.19455	0.20186	0.19661	0.20007
0.79887	0.21416	0.21276	0.21155	0.21949	0.22284	0.21846	0.21446	0.21373	0.21019	0.20802	0.20295	0.20986	0.20456	0.19882	0.19892	0.19509	0.19775	0.19415	0.20858	0.20327	0.2	0.19613	0.19648	0.20301	0.20103	0.19712
0.79978	0.21957	0.21394	0.21553	0.21981	0.21677	0.223	0.21206	0.20941	0.21121	0.20889	0.20552	0.208	0.20685	0.20618	0.19899	0.19975	0.19664	0.19411	0.20529	0.20468	0.20057	0.1956	0.19463	0.2012	0.19843	0.19624
0.8007	0.21042	0.20765	0.20257	0.21201	0.21958	0.21205	0.21978	0.21139	0.21157	0.20923	0.20319	0.20356	0.2042	0.20091	0.19804	0.19401	0.19085	0.19516	0.19733	0.19375	0.19897	0.19239	0.20148	0.19732	0.19462	0.19606
0.80161	0.20972	0.20648	0.20405	0.21371	0.21545	0.21493	0.21441	0.21984	0.21643	0.21116	0.20856	0.20718	0.20517	0.20219	0.19489	0.19558	0.1992	0.19427	0.2029	0.19631	0.20222	0.19879	0.19661	0.20071	0.19793	0.19646
0.80253	0.21404	0.2102	0.20588	0.21391	0.21713	0.21141	0.21263	0.21885	0.21653	0.20661	0.20877	0.20974	0.20382	0.20116	0.20379	0.20008	0.1961	0.19502	0.20274	0.19912	0.203	0.19891	0.19823	0.19961	0.19165	0.19815
0.80344	0.21118	0.20908	0.20542	0.21103	0.21356	0.21228	0.2153	0.21464	0.21214	0.20929	0.20878	0.20823	0.2052	0.20821	0.20258	0.1977	0.19787	0.19679	0.19991	0.19707	0.19749	0.20027	0.20183	0.20315	0.19869	0.19767
0.80436	0.21097	0.20836	0.20764	0.21341	0.20861	0.20931	0.2179	0.21372	0.2105	0.2061	0.21029	0.20864	0.20412	0.20172	0.20562	0.19498	0.19343	0.18992	0.20183	0.19784	0.20126	0.19687	0.20051	0.19744	0.19762	0.19804
0.80528	0.21121	0.20806	0.20106	0.21264	0.21032	0.20653	0.21337	0.21051	0.20941	0.20744	0.20722	0.20342	0.20588	0.20093	0.20264	0.19646	0.1975	0.1906	0.20148	0.19724	0.19532	0.19728	0.19941	0.19887	0.19472	0.19853
0.8062	0.21253	0.211	0.20433	0.20651	0.20849	0.21018	0.20906	0.2062	0.20895	0.2054	0.20411	0.20248	0.20753	0.20286	0.19951	0.19775	0.19469	0.19231	0.19478	0.19562	0.1969	0.19434	0.19814	0.19456	0.19305	0.19529
0.80712	0.21015	0.20795	0.19994	0.20831	0.20765	0.20229	0.20453	0.20363	0.20498	0.20197	0.20246	0.20017	0.20472	0.20194	0.2045	0.19534	0.19405	0.1925	0.19973	0.19037	0.19864	0.19388	0.19375	0.1982	0.19434	0.19724
0.80804	0.20791	0.20471	0.19692	0.20694	0.20702	0.20336	0.20226	0.20513	0.20218	0.20076	0.19988	0.20234	0.19974	0.19751	0.19669	0.20057	0.19205	0.18831	0.19661	0.19363	0.19379	0.19356	0.19094	0.19634	0.19239	0.19769
0.80896	0.2113	0.21111	0.20119	0.20467	0.20524	0.20518	0.2	0.20945	0.20037	0.1981	0.19911	0.20195	0.20406	0.2021	0.19963	0.19803	0.19775	0.194	0.20016	0.19314	0.19703	0.19735	0.19638	0.19735	0.19255	0.19639
0.80989	0.21405	0.20928	0.20172	0.21004	0.20373	0.20906	0.20369	0.20394	0.19543	0.19828	0.19647	0.20298	0.20243	0.2039	0.20125	0.19889	0.20076	0.19281	0.20123	0.20265	0.20009	0.19792	0.19521	0.19895	0.19718	0.19874
0.81081	0.21817	0.20728	0.20542	0.20705	0.2059	0.20801	0.2039	0.2024	0.20131	0.196	0.19502	0.19887	0.20085	0.20247	0.20134	0.20164	0.19746	0.18922	0.21042	0.19612	0.19788	0.19353	0.19815	0.19975	0.20357	0.19788
0.81174	0.20994	0.2072	0.20597	0.21338	0.2106	0.21011	0.20631	0.20423	0.20464	0.19703	0.19999	0.19958	0.2049	0.19491	0.20501	0.19361	0.19867	0.19134	0.20497	0.1962	0.19796	0.20173	0.19731	0.20206	0.19782	0.20038
0.81266	0.20841	0.20494	0.20369	0.20347	0.21751	0.211	0.20749	0.20029	0.20105	0.19497	0.19452	0.19374	0.19669	0.19857	0.20277	0.20005	0.19995	0.19721	0.20433	0.19997	0.19706	0.19549	0.19494	0.20054	0.19424	0.20279
0.81359	0.20536	0.20332	0.20252	0.21252	0.20066	0.2079	0.20915	0.19963	0.20236	0.19641	0.19502	0.20006	0.20087	0.19772	0.20094	0.19777	0.19149	0.19989	0.20002	0.19837	0.20049	0.19652	0.20195	0.19807	0.19472	0.20528
0.81452	0.20135	0.20125	0.20685	0.21094	0.20367	0.20742	0.21056	0.20771	0.20642	0.19989	0.19184	0.20207	0.19723	0.19564	0.1982	0.19442	0.19815	0.1965	0.20415	0.19752	0.20063	0.19981	0.19881	0.19645	0.19735	0.20416
0.81545	0.19936	0.19747	0.20333	0.2035	0.20804	0.20954	0.20915	0.21236	0.20434	0.20566	0.20008	0.20331	0.19603	0.19689	0.19903	0.20257	0.19783	0.19363	0.20283	0.1974	0.20016	0.19674	0.19843	0.19986	0.19824	0.19401
0.81638	0.19736	0.19381	0.19706	0.20679	0.20984	0.20882	0.21705	0.21076	0.21413	0.20973	0.20225	0.20374	0.2032	0.19993	0.19277	0.19518	0.20188	0.19447	0.20703	0.19683	0.20074	0.19771	0.1931	0.20203	0.1979	0.2018
0.81731	0.1978	0.19314	0.19931	0.2039	0.21054	0.21023	0.21659	0.21226	0.2088	0.2049	0.20247	0.20177	0.20183	0.19783	0.20201	0.19504	0.1975	0.19421	0.20602	0.19791	0.19716	0.19598	0.19637	0.20178	0.19951	0.20007
0.81825	0.1991	0.18915	0.19744	0.20587	0.20635	0.20719	0.20608	0.20824	0.21186	0.2068	0.20569	0.20299	0.2003	0.19862	0.19376	0.18787	0.19636	0.19078	0.2048	0.20326	0.19546	0.19549	0.1962	0.2046	0.19864	0.20142
0.81918	0.20009	0.19762	0.20056	0.20597	0.2094	0.20944	0.2125	0.21272	0.21572	0.21153	0.2034	0.20275	0.20373	0.20059	0.19208	0.19144	0.19585	0.19392	0.20395	0.19996	0.20289	0.2021	0.20346	0.20314	0.20172	0.20391
0.82012	0.19716	0.19586	0.20078	0.20338	0.20552	0.21108	0.21375	0.21191	0.21544	0.21367	0.20532	0.20977	0.20468	0.19437	0.19323	0.19627	0.19621	0.18688	0.20181	0.19669	0.1997	0.19916	0.19692	0.20186	0.20025	0.19976
0.82105	0.19395	0.19247	0.19411	0.20318	0.20726	0.20586	0.20228	0.21269	0.2121	0.21189	0.20154	0.21528	0.20308	0.19965	0.19752	0.19122	0.20026	0.19025	0.20737	0.19893	0.19861	0.19155	0.19711	0.1984	0.20193	0.19879
0.82199	0.19694	0.19486	0.2016	0.2087	0.20664	0.20928	0.20524	0.21503	0.21664	0.21102	0.21005	0.20944	0.20251	0.20271	0.20257	0.19574	0.19921	0.18793	0.20611	0.19624	0.20119	0.19463	0.20159	0.20406	0.20215	0.19806
0.82293	0.20754	0.19954	0.20124	0.20948	0.21285	0.2082	0.20515	0.20954	0.21579	0.21257	0.20836	0.20983	0.21032	0.20519	0.20033	0.19887	0.19607	0.18586	0.19977	0.19972	0.2032	0.19852	0.19642	0.20687	0.20224	0.20116
0.82387	0.20412	0.20092	0.20133	0.20844	0.20653	0.20504	0.20621	0.21086	0.20898	0.2148	0.20353	0.21096	0.21082	0.20626	0.19893	0.19764	0.20088	0.18943	0.20378	0.20039	0.20485	0.19142	0.19693	0.20508	0.20046	0.20343
0.82481	0.19975	0.20321	0.20213	0.20781	0.20311	0.20816	0.21073	0.20867	0.21017	0.21387	0.20912	0.21442	0.21145	0.20211	0.20656	0.20348	0.19857	0.19138	0.19971	0.20307	0.19578	0.19798	0.2002	0.20672	0.20194	0.20445
0.82575	0.20647	0.19563	0.19989	0.2085	0.20204	0.20706	0.21412	0.20931	0.21248	0.21076	0.2053	0.21125	0.20959	0.20541	0.21047	0.20209	0.1979	0.18967	0.20794	0.19672	0.20183	0.19551	0.19872	0.20524	0.20396	0.19874
0.8267	0.19835	0.19509	0.19465	0.20407	0.20291	0.20474	0.20548	0.20687	0.21687	0.20941	0.20322	0.21035	0.20926	0.20878	0.20708	0.20446	0.20004	0.19232	0.20727	0.20039	0.20046	0.19195	0.20044	0.21322	0.20669	0.19945
0.82764	0.20174	0.19611	0.20016	0.20834	0.20533	0.20988	0.20977	0.20894	0.20956	0.2091	0.20074	0.21098	0.21526	0.20772	0.20647	0.20526	0.20351	0.19773	0.20715	0.20274	0.20586	0.19746	0.20769	0.20335	0.20434	0.20024
0.82859	0.19613	0.19051	0.20058	0.20401	0.204	0.20301	0.20766	0.21203	0.21297	0.20602	0.2056	0.20414	0.21398	0.2086	0.20936	0.2062	0.20111	0.19585	0.21091	0.20469	0.2047	0.19974	0.20309	0.20316	0.19986	0.19889
0.82953	0.19892	0.19171	0.19507	0.19613	0.19986	0.20122	0.20394	0.20622	0.20494	0.2057	0.20243	0.20718	0.20581	0.20936	0.21178	0.20561	0.19842	0.19826	0.20658	0.19958	0.20279	0.19787	0.19964	0.20397	0.20164	0.20282
0.83048	0.19218	0.18624	0.19433	0.1972	0.19521	0.19676	0.20476	0.20283	0.19928	0.20474	0.19831	0.20367	0.20377	0.2069	0.20679	0.20362	0.20581	0.1986	0.2076	0.20644	0.20865	0.20239	0.20062	0.20346	0.20248	0.19911
0.83143	0.19341	0.19152	0.19102	0.19728	0.19829	0.19686	0.20152	0.20044	0.20376	0.20097	0.19733	0.20155	0.20632	0.21094	0.20947	0.20494	0.2061	0.19961	0.21309	0.20208	0.20355	0.20397	0.19737	0.20623	0.20168	0.19833
0.83238	0.19077	0.19214	0.18675	0.19528	0.19507	0.19716	0.19871	0.19797	0.20243	0.19397	0.20066	0.20378	0.20792	0.20513	0.21105	0.20067	0.21091	0.20651	0.21495	0.2052	0.20144	0.20225	0.20562	0.20762	0.2041	0.20155
0.83333	0.19494	0.19436	0.19048	0.19938	0.19736	0.19961	0.20177	0.19905	0.204	0.19415	0.20125	0.20393	0.20362	0.20296	0.20352	0.21023	0.21014	0.20702	0.2141	0.20792	0.20485	0.20521	0.21094	0.2119	0.20724	0.20691
0.83428	0.19265	0.1918	0.19101	0.19228	0.1973	0.19496	0.19708	0.19257	0.19601	0.19463	0.19446	0.2024	0.20593	0.20631	0.20491	0.20635	0.21507	0.2043	0.21477	0.20881	0.21052	0.20656	0.20838	0.20952	0.20561	0.20398
0.83523	0.19109	0.19167	0.18754	0.19535	0.19848	0.19664	0.19883	0.19919	0.19102	0.18961	0.19306	0.20165	0.20069	0.20967	0.20553	0.21164	0.21272	0.20958	0.21557	0.21336	0.21295	0.20671	0.21256	0.20839	0.20757	0.20458
0.83619	0.19174	0.19105	0.19161	0.19722	0.19959	0.19679	0.19865	0.19859	0.19162	0.19326	0.19434	0.19644	0.1941	0.20248	0.2067	0.206	0.21011	0.20438	0.21326	0.21343	0.21111	0.20655	0.20571	0.21172	0.20663	0.20996
0.83714	0.20647	0.19763	0.19233	0.20226	0.19822	0.19983	0.20309	0.19696	0.19893	0.20093	0.19543	0.19664	0.19624	0.19895	0.20332	0.20629	0.21403	0.20823	0.2176	0.21618	0.21289	0.20807	0.20524	0.20907	0.20999	0.20948
0.8381	0.20382	0.20038	0.20063	0.19997	0.2006	0.20267	0.2013	0.1988	0.19756	0.20097	0.19139	0.19702	0.20743	0.19816	0.20251	0.20289	0.20941	0.20917	0.21914	0.21103	0.21312	0.20599	0.21135	0.20902	0.20865	0.21143
0.83905	0.20812	0.20288	0.20442	0.20598	0.20824	0.20476	0.20321	0.20127	0.20154	0.20089	0.19613	0.20608	0.19875	0.20502	0.20576	0.20856	0.21174	0.20714	0.21871	0.2132	0.21127	0.20844	0.21345	0.21394	0.20834	0.20986
0.84001	0.21625	0.20543	0.20656	0.20967	0.20427	0.20754	0.20601	0.20464	0.20205	0.20469	0.20119	0.19918	0.20467	0.20093	0.20342	0.20305	0.21053	0.20497	0.21661	0.20918	0.20948	0.20485	0.21264	0.213	0.20722	0.20605
0.84097	0.21733	0.21126	0.20819	0.21135	0.21398	0.21559	0.20967	0.20833	0.20588	0.20216	0.2001	0.20907	0.20568	0.20735	0.20973	0.2064	0.21242	0.20418	0.21141	0.20608	0.21217	0.20591	0.21562	0.21443	0.20924	0.2064
0.84193	0.2158	0.21043	0.21177	0.22131	0.21107	0.21395	0.21898	0.2141	0.20594	0.20931	0.20684	0.21184	0.21014	0.20636	0.20502	0.21137	0.21131	0.20095	0.21407	0.209	0.21529	0.20807	0.21295	0.20824	0.20514	0.20749
0.84289	0.21332	0.21445	0.2101	0.21932	0.22363	0.22235	0.22305	0.21812	0.2162	0.21674	0.20953	0.21435	0.21396	0.21352	0.21144	0.2095	0.21017	0.19998	0.21357	0.2072	0.20898	0.20331	0.21123	0.21087	0.21164	0.21114
0.84386	0.22123	0.2169	0.21907	0.22559	0.22619	0.21696	0.22853	0.22691	0.22137	0.22319	0.21581	0.21604	0.21665	0.21883	0.21428	0.20785	0.20386	0.2011	0.21591	0.20606	0.20568	0.20629	0.2088	0.21195	0.20703	0.21018
0.84482	0.22673	0.21733	0.22561	0.22323	0.23263	0.22879	0.236	0.22667	0.23197	0.22766	0.22183	0.22276	0.22544	0.22044	0.21303	0.20965	0.20801	0.2061	0.21221	0.21123	0.20817	0.20614	0.20625	0.21428	0.20584	0.20956
0.84579	0.22924	0.23134	0.23248	0.23511	0.23751	0.23331	0.23864	0.23825	0.23578	0.24129	0.23398	0.22788	0.22809	0.22256	0.22119	0.21357	0.21066	0.20279	0.21547	0.2138	0.21062	0.20614	0.21129	0.21543	0.20871	0.20685
0.84675	0.23111	0.23727	0.23239	0.23601	0.23701	0.2384	0.23806	0.24199	0.23693	0.24098	0.23071	0.23628	0.23184	0.22405	0.21667	0.21377	0.20954	0.20041	0.21245	0.20846	0.20819	0.20723	0.21165	0.21144	0.20709	0.20421
0.84772	0.23529	0.24095	0.23579	0.24243	0.23908	0.24227	0.24277	0.24856	0.24249	0.24304	0.23727	0.24291	0.23142	0.22696	0.2269	0.21281	0.20782	0.19838	0.21013	0.20235	0.21228	0.20607	0.20541	0.20606	0.20829	0.20656
0.84869	0.24355	0.24565	0.23817	0.2509	0.24792	0.24638	0.24799	0.24329	0.24894	0.24122	0.2426	0.23891	0.23126	0.23314	0.22739	0.21099	0.20823	0.19957	0.21082	0.20903	0.21517	0.20458	0.21066	0.20408	0.20333	0.20908
0.84966	0.25111	0.24963	0.24292	0.25181	0.25048	0.24589	0.24636	0.25121	0.24764	0.2431	0.24214	0.24274	0.23982	0.23279	0.22245	0.21578	0.20366	0.20166	0.21231	0.20785	0.20615	0.20356	0.20636	0.20819	0.20488	0.21364
0.85063	0.25179	0.2539	0.24884	0.24804	0.24806	0.25579	0.24803	0.25056	0.24588	0.24227	0.24298	0.2384	0.23436	0.22962	0.22782	0.2138	0.21029	0.20728	0.21641	0.20808	0.20975	0.20492	0.21038	0.21126	0.21005	0.21002
0.8516	0.25813	0.25753	0.24316	0.25135	0.24302	0.25405	0.24754	0.24549	0.23755	0.23759	0.23348	0.23672	0.22852	0.22676	0.21874	0.21019	0.21126	0.20697	0.21363	0.21432	0.2122	0.20763	0.2134	0.21446	0.20875	0.2091
0.85257	0.2559	0.25657	0.25125	0.25116	0.25383	0.24964	0.24583	0.24262	0.24417	0.23784	0.23125	0.23679	0.2346	0.23135	0.22437	0.2141	0.21019	0.20689	0.2195	0.20993	0.20796	0.20799	0.20875	0.21183	0.2111	0.21059
0.85355	0.25607	0.2563	0.2454	0.25235	0.24449	0.25047	0.24674	0.24496	0.24352	0.23184	0.23004	0.22757	0.22943	0.22121	0.21741	0.21872	0.21499	0.20805	0.21983	0.21207	0.21637	0.2042	0.21319	0.21441	0.21039	0.21104
0.85452	0.25536	0.2515	0.24214	0.24969	0.25126	0.24353	0.24288	0.23772	0.23456	0.23047	0.22739	0.22854	0.22654	0.22129	0.21902	0.20949	0.20945	0.20924	0.22231	0.21484	0.21623	0.20465	0.20758	0.21278	0.20984	0.20507
0.8555	0.25155	0.25402	0.24227	0.25262	0.24582	0.24205	0.24084	0.23607	0.23209	0.23166	0.22326	0.2282	0.22408	0.2159	0.21757	0.21613	0.21418	0.20354	0.22232	0.21111	0.21423	0.21112	0.2084	0.21466	0.2058	0.20475
0.85647	0.24842	0.25157	0.24217	0.24507	0.23694	0.24243	0.24211	0.2297	0.23285	0.22326	0.2186	0.219	0.21641	0.21263	0.21875	0.21753	0.212	0.20424	0.21949	0.20904	0.213	0.20732	0.20825	0.21327	0.21283	0.20887
0.85745	0.25118	0.24788	0.24175	0.24663	0.23948	0.23572	0.23521	0.2308	0.22401	0.22308	0.21579	0.21942	0.21384	0.2175	0.21328	0.21655	0.21062	0.2066	0.21884	0.21142	0.21452	0.20892	0.21373	0.21948	0.20988	0.21213
0.85843	0.24109	0.24396	0.23767	0.23758	0.23403	0.2334	0.23708	0.23295	0.22359	0.21711	0.21382	0.22116	0.21046	0.21399	0.21531	0.21457	0.21486	0.20644	0.21776	0.2137	0.21704	0.21174	0.21515	0.2164	0.21269	0.20879
0.85941	0.24229	0.24376	0.23173	0.24156	0.23294	0.2346	0.23351	0.22537	0.22057	0.22087	0.21117	0.21857	0.21151	0.20942	0.21489	0.21234	0.21773	0.21041	0.2209	0.21105	0.21759	0.21199	0.21408	0.2172	0.21321	0.21493
0.86039	0.23293	0.2373	0.23145	0.23825	0.2338	0.22668	0.22833	0.22646	0.22219	0.21542	0.21045	0.21511	0.21274	0.21019	0.20841	0.21093	0.21414	0.21159	0.21503	0.221	0.21436	0.20977	0.21519	0.21114	0.21206	0.21777
0.86138	0.2287	0.23124	0.22431	0.23481	0.23098	0.23487	0.23183	0.22211	0.22337	0.21854	0.21051	0.21406	0.21255	0.2097	0.21275	0.20544	0.21257	0.20333	0.22349	0.21116	0.21754	0.20639	0.21134	0.2112	0.21976	0.2115
0.86236	0.22865	0.23044	0.22909	0.23043	0.22754	0.2273	0.23082	0.2173	0.22366	0.2179	0.21753	0.21838	0.21658	0.20812	0.211	0.21046	0.20956	0.20609	0.21962	0.2144	0.21037	0.21042	0.21125	0.21763	0.21657	0.2168
0.86335	0.22818	0.21725	0.21597	0.22209	0.22747	0.22801	0.22815	0.22656	0.2177	0.2196	0.2152	0.21281	0.20973	0.20661	0.21238	0.20235	0.20733	0.20711	0.21883	0.21156	0.21897	0.21352	0.20972	0.21479	0.21296	0.20888
0.86433	0.21867	0.21395	0.21362	0.22522	0.22244	0.22126	0.22489	0.22836	0.21897	0.21444	0.20887	0.2121	0.2079	0.20964	0.20768	0.20744	0.21116	0.20368	0.21697	0.2089	0.21254	0.21207	0.21435	0.21201	0.21514	0.2148
0.86532	0.21227	0.21241	0.20912	0.21394	0.219	0.2231	0.22145	0.21656	0.21878	0.21583	0.21359	0.212	0.21251	0.20875	0.20464	0.20448	0.20704	0.20126	0.20956	0.20564	0.21304	0.20632	0.21245	0.21274	0.21185	0.20999
0.86631	0.20641	0.20491	0.21	0.21076	0.21277	0.21806	0.21938	0.22247	0.21502	0.21016	0.21238	0.20839	0.21065	0.20862	0.20293	0.19831	0.20466	0.20338	0.21431	0.20718	0.20984	0.20717	0.20867	0.21551	0.21104	0.20936
0.8673	0.20075	0.19973	0.20394	0.2092	0.20775	0.21723	0.21732	0.21081	0.20823	0.21425	0.20785	0.21005	0.20711	0.20609	0.20432	0.19815	0.20446	0.20009	0.21215	0.20479	0.20599	0.20888	0.20933	0.20797	0.2101	0.20727
0.86829	0.19339	0.19083	0.19599	0.20397	0.20383	0.20832	0.21288	0.2095	0.20738	0.21018	0.20664	0.20568	0.20814	0.20588	0.2019	0.1962	0.19781	0.20104	0.21332	0.20453	0.21115	0.20494	0.20828	0.21306	0.20525	0.20842
0.86928	0.1915	0.18739	0.19552	0.20132	0.19469	0.20375	0.20658	0.20965	0.20891	0.21488	0.20983	0.21173	0.20841	0.20706	0.20221	0.19558	0.2001	0.19654	0.21118	0.20558	0.21342	0.20387	0.20788	0.21336	0.21374	0.20919
0.87027	0.18794	0.18017	0.19038	0.18594	0.1939	0.19831	0.20312	0.20512	0.20035	0.20749	0.20266	0.19994	0.2071	0.19933	0.19892	0.1924	0.2011	0.19546	0.21081	0.20493	0.20965	0.20124	0.20438	0.21299	0.20629	0.2084
0.87127	0.18715	0.17481	0.18234	0.19182	0.19306	0.19953	0.19873	0.2112	0.20853	0.20227	0.2011	0.20575	0.20063	0.20714	0.20588	0.19878	0.20343	0.19943	0.20968	0.20476	0.20421	0.20126	0.21042	0.2051	0.20266	0.21047
0.87226	0.17858	0.16948	0.1745	0.19121	0.18689	0.19458	0.19279	0.19831	0.20098	0.20215	0.19976	0.20897	0.20308	0.20158	0.20099	0.20242	0.20622	0.19321	0.20489	0.20193	0.20202	0.20185	0.20139	0.21189	0.21029	0.20755
0.87326	0.17557	0.16645	0.17636	0.18434	0.18751	0.18606	0.1913	0.19163	0.19498	0.19354	0.19292	0.19741	0.2006	0.2018	0.20782	0.2042	0.20198	0.19559	0.20731	0.20113	0.20621	0.20603	0.20517	0.21018	0.20485	0.20936
0.87426	0.17033	0.16226	0.17014	0.1837	0.18478	0.18104	0.18689	0.18593	0.1889	0.18713	0.19205	0.19695	0.19594	0.19919	0.20501	0.19378	0.2022	0.19253	0.20904	0.19939	0.20125	0.20348	0.20958	0.20543	0.20483	0.21167
0.87525	0.16835	0.159	0.17262	0.17854	0.1832	0.18126	0.18655	0.18702	0.19166	0.19222	0.18913	0.19298	0.19913	0.19993	0.19877	0.20044	0.20547	0.19558	0.20403	0.20268	0.2049	0.19799	0.20474	0.20818	0.20484	0.20594
0.87625	0.16468	0.16231	0.17128	0.17754	0.17384	0.17886	0.1857	0.18457	0.18134	0.18751	0.18943	0.19261	0.19512	0.19484	0.19839	0.19391	0.20031	0.19941	0.209	0.20289	0.21028	0.20027	0.20685	0.20676	0.20737	0.20527
0.87726	0.17215	0.16142	0.16578	0.17392	0.17398	0.17476	0.18054	0.18026	0.18352	0.18305	0.18249	0.18813	0.19551	0.19417	0.19562	0.19415	0.20287	0.19286	0.20442	0.20651	0.19778	0.20338	0.20615	0.21144	0.20871	0.20539
0.87826	0.16881	0.16141	0.16377	0.17046	0.17374	0.17803	0.18333	0.18324	0.18142	0.18318	0.18913	0.18866	0.19571	0.19375	0.19745	0.19422	0.20708	0.19593	0.20377	0.20161	0.20511	0.20471	0.20803	0.20828	0.21345	0.20953
0.87926	0.16109	0.16537	0.16463	0.17529	0.17464	0.17056	0.18304	0.18143	0.17736	0.18287	0.18122	0.18559	0.19116	0.1915	0.19807	0.19292	0.20295	0.1957	0.20628	0.20373	0.20038	0.20367	0.20335	0.20681	0.21313	0.20524
0.88027	0.16281	0.15809	0.16701	0.16893	0.17233	0.1653	0.18228	0.18219	0.17996	0.18212	0.1785	0.18619	0.1899	0.19554	0.19408	0.19585	0.20311	0.19254	0.20885	0.20414	0.20469	0.20033	0.20258	0.20564	0.20856	0.20637
0.88127	0.1672	0.16326	0.17088	0.16804	0.17472	0.17319	0.17553	0.17449	0.17443	0.1806	0.17939	0.18767	0.19021	0.19172	0.19486	0.19251	0.19851	0.19946	0.20518	0.20298	0.20483	0.20906	0.20683	0.21027	0.2083	0.20302
0.88228	0.168	0.16544	0.1735	0.17372	0.17809	0.17259	0.17934	0.17916	0.18121	0.18084	0.18114	0.18853	0.18473	0.19285	0.19274	0.19905	0.19894	0.1949	0.21049	0.2043	0.2017	0.20291	0.21037	0.21195	0.20686	0.20837
0.88329	0.17016	0.17254	0.16911	0.17711	0.17448	0.17379	0.17964	0.18555	0.18121	0.1786	0.1792	0.18367	0.19073	0.18835	0.19679	0.18416	0.19773	0.19362	0.20181	0.19985	0.20167	0.20585	0.20299	0.2061	0.20324	0.21256
0.88429	0.17701	0.16853	0.17711	0.18197	0.17953	0.17372	0.18019	0.18323	0.17972	0.18078	0.183	0.18722	0.19074	0.19125	0.19698	0.19419	0.19929	0.19617	0.2102	0.2087	0.20367	0.20087	0.20276	0.20923	0.21033	0.20639
0.88531	0.17884	0.1725	0.17586	0.18236	0.17907	0.18142	0.18716	0.18565	0.18469	0.18488	0.1808	0.18924	0.19032	0.18576	0.19505	0.1971	0.19574	0.19553	0.20563	0.20532	0.2017	0.20174	0.20611	0.20669	0.20682	0.20896
0.88632	0.17933	0.17711	0.17985	0.18599	0.18301	0.18464	0.18548	0.18682	0.1871	0.18686	0.18496	0.18983	0.18797	0.18982	0.18774	0.19712	0.19375	0.1929	0.20517	0.19806	0.20488	0.20484	0.2042	0.20812	0.20453	0.20709
0.88733	0.18498	0.18385	0.18663	0.19391	0.1879	0.18654	0.19308	0.19046	0.1885	0.19064	0.18516	0.19205	0.19217	0.19207	0.18831	0.18977	0.19523	0.19129	0.2092	0.20124	0.20351	0.19869	0.20665	0.20867	0.20557	0.20979
0.88834	0.18432	0.17996	0.1901	0.1916	0.1907	0.19447	0.194	0.19482	0.19207	0.19723	0.18989	0.19122	0.19307	0.18767	0.19202	0.19285	0.18852	0.18891	0.20271	0.1978	0.1973	0.20047	0.20009	0.20872	0.2035	0.20605
0.88936	0.19202	0.18536	0.19006	0.19401	0.19904	0.19575	0.20253	0.20274	0.19772	0.19748	0.19087	0.19805	0.19141	0.19125	0.18844	0.19302	0.19417	0.19064	0.20133	0.20559	0.20195	0.20255	0.19814	0.20948	0.20687	0.20903
0.89037	0.19132	0.18318	0.19459	0.19888	0.20218	0.20264	0.20579	0.20152	0.20172	0.19657	0.19547	0.19755	0.19425	0.1875	0.19016	0.18994	0.19715	0.18775	0.20857	0.19989	0.19826	0.19962	0.20022	0.20646	0.20587	0.20657
0.89139	0.18939	0.18897	0.19719	0.20112	0.19822	0.19572	0.20557	0.20357	0.20154	0.20442	0.1925	0.20163	0.19496	0.19542	0.19375	0.19374	0.1923	0.18702	0.20729	0.19718	0.2039	0.20076	0.20086	0.20407	0.20557	0.20786
0.89241	0.19397	0.18234	0.19264	0.19916	0.20448	0.20254	0.20636	0.20327	0.20826	0.20088	0.2039	0.1975	0.19928	0.19476	0.19419	0.19366	0.19828	0.18959	0.204	0.20148	0.20879	0.19736	0.20107	0.20667	0.20452	0.20705
0.89343	0.18934	0.18136	0.19469	0.19238	0.20242	0.19941	0.20146	0.20649	0.20209	0.20091	0.20213	0.20056	0.20063	0.19809	0.19751	0.19301	0.1967	0.19123	0.1992	0.20412	0.20316	0.1961	0.19783	0.20541	0.21311	0.20436
0.89445	0.18291	0.17354	0.19426	0.19405	0.19836	0.19737	0.20504	0.20348	0.20146	0.20219	0.19922	0.20152	0.20003	0.19957	0.18842	0.19422	0.19427	0.18839	0.19638	0.19726	0.19933	0.19666	0.20324	0.20824	0.20473	0.20636
0.89547	0.18855	0.17626	0.19	0.18956	0.19396	0.1984	0.20735	0.20454	0.20257	0.21098	0.20343	0.20649	0.20455	0.19924	0.19859	0.197	0.19069	0.18875	0.20695	0.19682	0.20372	0.19909	0.19854	0.20811	0.20225	0.2089
0.89649	0.18049	0.18026	0.18473	0.18895	0.1895	0.19381	0.20443	0.20735	0.20822	0.20473	0.20611	0.20395	0.20808	0.20069	0.20466	0.1957	0.19375	0.19995	0.20224	0.20728	0.20216	0.20166	0.20471	0.20515	0.20792	0.2038
0.89752	0.18044	0.17467	0.18651	0.19309	0.19741	0.19354	0.20136	0.20027	0.20336	0.20355	0.2036	0.20851	0.20624	0.20547	0.20649	0.2052	0.20636	0.2044	0.21105	0.20983	0.21099	0.20073	0.20522	0.21117	0.21309	0.2066
0.89854	0.17706	0.1793	0.18617	0.18821	0.18889	0.19227	0.19329	0.20076	0.19989	0.20105	0.20221	0.20703	0.20186	0.20521	0.20804	0.20999	0.19954	0.20051	0.21004	0.20244	0.20978	0.2017	0.20498	0.20657	0.20867	0.20512
0.89957	0.18403	0.18639	0.18379	0.18745	0.18943	0.19106	0.19086	0.19641	0.19917	0.20428	0.20429	0.20636	0.21223	0.2134	0.20851	0.21218	0.21395	0.20234	0.21417	0.20549	0.20873	0.20651	0.20507	0.2104	0.20736	0.20685
0.9006	0.18671	0.18688	0.18475	0.18925	0.19	0.19694	0.19719	0.19642	0.20031	0.19839	0.19551	0.20998	0.20764	0.21205	0.20838	0.21083	0.20984	0.20638	0.21466	0.21448	0.21607	0.20627	0.20874	0.21013	0.20457	0.20882
0.90163	0.19468	0.19115	0.18281	0.19153	0.18805	0.19632	0.19421	0.19115	0.19691	0.19987	0.19905	0.20155	0.20424	0.20456	0.21096	0.21279	0.21627	0.21739	0.22005	0.20969	0.21305	0.20821	0.20672	0.21068	0.20954	0.21016
0.90266	0.199	0.19493	0.19404	0.20441	0.19621	0.19467	0.19293	0.19721	0.19853	0.19786	0.19592	0.20383	0.20706	0.21319	0.21172	0.21949	0.22112	0.21985	0.22806	0.21703	0.22105	0.21325	0.21423	0.21372	0.21568	0.21067
0.90369	0.20388	0.1983	0.19836	0.1956	0.19883	0.19666	0.19776	0.20398	0.19695	0.20145	0.19906	0.20577	0.20732	0.21485	0.21883	0.21572	0.22578	0.22318	0.23545	0.22539	0.2209	0.21595	0.21642	0.21558	0.21195	0.21223
0.90472	0.2092	0.21281	0.20136	0.20576	0.20375	0.20578	0.20269	0.2051	0.20017	0.20044	0.20115	0.20456	0.20652	0.21248	0.21336	0.21274	0.22443	0.22098	0.23111	0.22325	0.22389	0.21759	0.2153	0.22177	0.21398	0.21107
0.90576	0.21624	0.21746	0.20449	0.21354	0.2115	0.20814	0.20807	0.20955	0.20277	0.2038	0.20322	0.20447	0.20524	0.20178	0.21807	0.22254	0.23565	0.22885	0.23856	0.23193	0.22642	0.22358	0.22395	0.22324	0.21636	0.21883
0.90679	0.22244	0.22553	0.21483	0.2173	0.21787	0.2172	0.21402	0.20991	0.20371	0.20673	0.20313	0.20395	0.21397	0.20803	0.21567	0.22197	0.23393	0.23034	0.2408	0.23222	0.22768	0.22742	0.22873	0.21955	0.22048	0.21388
0.90783	0.23269	0.23223	0.22429	0.22156	0.22219	0.21718	0.21661	0.21503	0.21264	0.2065	0.20094	0.20793	0.2081	0.20869	0.21058	0.22381	0.23148	0.22845	0.24026	0.22789	0.23002	0.22476	0.22503	0.22808	0.22516	0.22143
0.90886	0.23605	0.24213	0.22962	0.23481	0.22347	0.22628	0.22552	0.21947	0.21957	0.21162	0.21255	0.21081	0.2149	0.21426	0.21934	0.21973	0.23641	0.23753	0.24661	0.23919	0.24087	0.23176	0.23013	0.23007	0.23022	0.22391
0.9099	0.24501	0.24026	0.23508	0.2378	0.23116	0.23365	0.23205	0.22628	0.22011	0.2178	0.21595	0.21724	0.21381	0.21646	0.22062	0.22053	0.23198	0.22806	0.24223	0.23836	0.23385	0.22941	0.2311	0.23159	0.22935	0.22351
0.91094	0.24588	0.24238	0.23923	0.24435	0.24264	0.2429	0.23648	0.22924	0.22659	0.2197	0.22034	0.22475	0.22356	0.22221	0.21852	0.22426	0.22831	0.22989	0.24035	0.23274	0.23629	0.23063	0.22977	0.22714	0.22872	0.22855
0.91198	0.25113	0.24734	0.24091	0.24722	0.23933	0.24219	0.24076	0.23756	0.23101	0.22722	0.22563	0.22783	0.22052	0.22054	0.22777	0.22609	0.23526	0.22798	0.24034	0.23383	0.22565	0.227	0.22688	0.22677	0.22513	0.22283
0.91302	0.25338	0.25096	0.24487	0.25063	0.25208	0.2506	0.24563	0.24571	0.23792	0.23667	0.22638	0.23135	0.23119	0.22703	0.22877	0.23094	0.23117	0.22678	0.23748	0.23013	0.23306	0.23077	0.23089	0.23545	0.22677	0.23121
0.91407	0.24475	0.25	0.25037	0.25237	0.24618	0.25387	0.24998	0.24545	0.24293	0.24446	0.23442	0.23737	0.23292	0.22795	0.23114	0.2245	0.22528	0.22694	0.23364	0.23062	0.22808	0.22188	0.22616	0.2283	0.22568	0.21983
0.91511	0.24869	0.24322	0.25077	0.25541	0.256	0.25421	0.25615	0.25419	0.2524	0.24846	0.247	0.24064	0.23959	0.23323	0.23201	0.22629	0.23499	0.22309	0.23702	0.2286	0.23233	0.22487	0.22964	0.22698	0.22816	0.22852
0.91616	0.24568	0.23933	0.25574	0.25869	0.25341	0.25865	0.25838	0.25972	0.25474	0.25465	0.24913	0.24521	0.24235	0.24337	0.23674	0.23617	0.23553	0.22848	0.2356	0.23018	0.23658	0.22989	0.22688	0.22884	0.2263	0.22853
0.9172	0.24775	0.23964	0.24601	0.2576	0.26019	0.2655	0.26344	0.26451	0.2571	0.26491	0.2544	0.25965	0.25221	0.24203	0.24771	0.23412	0.2345	0.2286	0.24383	0.23086	0.2321	0.23333	0.2282	0.23186	0.23142	0.22981
0.91825	0.24629	0.2359	0.25247	0.25723	0.26085	0.26003	0.26405	0.26548	0.26659	0.26487	0.26206	0.2609	0.25943	0.24735	0.24473	0.24436	0.23479	0.23204	0.24364	0.2349	0.23518	0.22616	0.23102	0.23381	0.22591	0.22812
0.9193	0.24117	0.23371	0.24941	0.2516	0.25585	0.2529	0.26013	0.26403	0.26554	0.26282	0.25869	0.26107	0.25891	0.25025	0.24725	0.24189	0.23712	0.23024	0.23908	0.23259	0.24025	0.22917	0.23049	0.23329	0.22554	0.22633
0.92035	0.23745	0.23734	0.25001	0.24991	0.25574	0.25078	0.26044	0.26554	0.26655	0.26173	0.26145	0.265	0.26396	0.25357	0.25298	0.23933	0.24107	0.23655	0.24445	0.23105	0.23382	0.22855	0.2279	0.23016	0.2307	0.2323
0.9214	0.24506	0.24298	0.24006	0.24825	0.25192	0.25725	0.25692	0.25892	0.26303	0.2679	0.25966	0.26281	0.26372	0.25572	0.2528	0.24113	0.24493	0.23966	0.2499	0.23479	0.2353	0.23868	0.2341	0.23785	0.23234	0.23352
0.92246	0.24322	0.23813	0.24354	0.24988	0.25146	0.25549	0.25849	0.26811	0.2644	0.26088	0.26085	0.2663	0.26699	0.26175	0.25638	0.24672	0.24567	0.23937	0.24685	0.24056	0.24191	0.2329	0.2386	0.23909	0.23164	0.23194
0.92351	0.24795	0.24331	0.24406	0.25028	0.24649	0.24812	0.26326	0.26047	0.25954	0.25873	0.25991	0.26519	0.25836	0.25558	0.26085	0.25108	0.25341	0.24203	0.25311	0.24634	0.2432	0.23798	0.23867	0.23695	0.24238	0.23605
0.92457	0.24504	0.24518	0.25061	0.24976	0.25497	0.2479	0.25155	0.25258	0.25412	0.25605	0.25081	0.25636	0.2578	0.25704	0.25426	0.25131	0.24936	0.24496	0.25078	0.2466	0.23932	0.2406	0.2414	0.23695	0.23714	0.23333
0.92562	0.24713	0.25157	0.24651	0.25073	0.2439	0.25145	0.24762	0.25038	0.25088	0.24695	0.24778	0.25638	0.25065	0.2549	0.25952	0.24646	0.24963	0.24317	0.25795	0.24708	0.24025	0.23746	0.23532	0.24178	0.2324	0.23028
0.92668	0.25607	0.25263	0.24858	0.24778	0.2527	0.25029	0.24952	0.24863	0.24567	0.25045	0.24743	0.25086	0.25239	0.25395	0.25172	0.25252	0.25046	0.24345	0.25348	0.24503	0.24673	0.24101	0.23986	0.23754	0.23985	0.23375
0.92774	0.25841	0.26147	0.24826	0.25668	0.25044	0.24715	0.24533	0.24436	0.24565	0.2425	0.24015	0.24314	0.24975	0.24238	0.25078	0.24761	0.25241	0.24337	0.25783	0.25013	0.24867	0.24015	0.2402	0.23986	0.24036	0.24199
0.9288	0.26249	0.26206	0.24909	0.25492	0.25157	0.24504	0.2476	0.24551	0.24482	0.23671	0.23273	0.24122	0.23197	0.24397	0.25281	0.24671	0.25699	0.24777	0.25873	0.24499	0.24824	0.23951	0.23474	0.2471	0.23656	0.23558
0.92986	0.26358	0.25797	0.25317	0.25305	0.25371	0.24585	0.24517	0.24246	0.245	0.23846	0.23526	0.23842	0.24032	0.24353	0.24938	0.24272	0.25194	0.25327	0.25602	0.24959	0.24736	0.2452	0.24405	0.24655	0.23659	0.23226
0.93092	0.25442	0.26197	0.25268	0.25584	0.25197	0.24963	0.2444	0.24554	0.24087	0.23515	0.22754	0.23259	0.23732	0.24699	0.24174	0.24609	0.25537	0.24729	0.26258	0.24493	0.24715	0.24097	0.24012	0.24356	0.23699	0.2347
0.93199	0.26111	0.26614	0.2513	0.25271	0.25273	0.25384	0.24413	0.23985	0.24308	0.23258	0.23445	0.23317	0.23229	0.24122	0.24309	0.24961	0.249	0.24647	0.25979	0.24814	0.25278	0.24399	0.24012	0.24022	0.24555	0.2385
0.93305	0.26087	0.25217	0.25347	0.25572	0.25367	0.24583	0.24157	0.24468	0.23864	0.23277	0.2351	0.2303	0.23301	0.23597	0.23963	0.23734	0.25213	0.24307	0.25433	0.24668	0.25158	0.24005	0.24556	0.24337	0.24099	0.23966
0.93412	0.25554	0.251	0.24904	0.25375	0.25384	0.2509	0.25004	0.24382	0.2385	0.23756	0.23147	0.23321	0.23266	0.23707	0.23275	0.24172	0.24562	0.24056	0.2566	0.24723	0.2521	0.24244	0.24727	0.24836	0.24333	0.2402
0.93519	0.24168	0.25106	0.24926	0.24726	0.25034	0.2526	0.24946	0.24291	0.24159	0.24336	0.23145	0.23215	0.2346	0.23371	0.23976	0.2386	0.24745	0.23831	0.25807	0.2426	0.25032	0.24517	0.24029	0.24341	0.24096	0.2402
0.93625	0.24796	0.24564	0.24257	0.25012	0.2521	0.24345	0.24904	0.2488	0.24246	0.24023	0.23677	0.23296	0.23575	0.23246	0.23624	0.23147	0.23909	0.23568	0.25033	0.23858	0.24348	0.2439	0.24035	0.24496	0.2357	0.24334
0.93732	0.23536	0.23998	0.23878	0.24137	0.23937	0.24996	0.25099	0.25069	0.24149	0.23811	0.23546	0.23769	0.23505	0.22758	0.23364	0.22732	0.23478	0.23244	0.24368	0.24391	0.23717	0.24049	0.24028	0.23943	0.23343	0.23425
0.93839	0.23288	0.22876	0.23688	0.23956	0.24342	0.23912	0.2452	0.24749	0.24439	0.24426	0.23992	0.23404	0.23419	0.22736	0.22766	0.22806	0.22998	0.2267	0.23766	0.24295	0.23732	0.23624	0.23624	0.23865	0.23909	0.23531
0.93947	0.22409	0.223	0.23336	0.23381	0.23617	0.2413	0.24167	0.24226	0.24267	0.24219	0.22942	0.24696	0.23596	0.23014	0.22632	0.22349	0.22423	0.22268	0.24297	0.23276	0.23384	0.22941	0.23623	0.23452	0.23817	0.23666
0.94054	0.22679	0.21552	0.22659	0.22862	0.23031	0.2382	0.23715	0.24139	0.24557	0.24236	0.24258	0.24745	0.23202	0.23286	0.23041	0.22288	0.23064	0.21856	0.23759	0.23115	0.24068	0.22411	0.23172	0.23837	0.23131	0.23465
0.94162	0.221	0.21547	0.2198	0.22694	0.22685	0.23081	0.24327	0.23658	0.23718	0.23918	0.23869	0.23854	0.23458	0.23185	0.23168	0.22709	0.22434	0.22214	0.23745	0.22564	0.2261	0.22779	0.22496	0.23663	0.22557	0.22973
0.94269	0.21815	0.20733	0.21853	0.22085	0.22076	0.22013	0.2306	0.2314	0.23053	0.23829	0.23315	0.23565	0.23142	0.23236	0.2248	0.22078	0.21801	0.22135	0.23218	0.22976	0.22667	0.22253	0.22584	0.2281	0.22783	0.22628
0.94377	0.21305	0.19948	0.21844	0.21702	0.22195	0.22577	0.22611	0.22945	0.23329	0.23799	0.22786	0.23336	0.23743	0.23347	0.23045	0.22526	0.21922	0.21279	0.22738	0.22224	0.22612	0.22342	0.22311	0.23037	0.2272	0.22736
0.94485	0.21067	0.20062	0.21728	0.2144	0.21465	0.21506	0.22519	0.2315	0.22881	0.23117	0.22819	0.23204	0.23497	0.23407	0.22957	0.225	0.22629	0.21629	0.22594	0.22312	0.22169	0.21571	0.2201	0.22604	0.22488	0.2248
0.94593	0.20576	0.20089	0.20968	0.21236	0.21711	0.21401	0.22011	0.22776	0.22651	0.22512	0.22843	0.23159	0.2321	0.23323	0.23087	0.21942	0.22455	0.21667	0.22978	0.21644	0.22463	0.21759	0.22054	0.22123	0.2267	0.22631
0.94701	0.20389	0.19441	0.20606	0.21439	0.21445	0.21671	0.22201	0.22168	0.22785	0.22408	0.22412	0.23238	0.23046	0.23303	0.23407	0.22459	0.22963	0.2156	0.23224	0.22097	0.22491	0.21546	0.2136	0.22524	0.21957	0.21924
0.94809	0.20184	0.19689	0.20475	0.20473	0.21151	0.21327	0.21839	0.21464	0.22636	0.21713	0.22474	0.22901	0.22738	0.23291	0.23347	0.23118	0.22562	0.21881	0.23377	0.22525	0.22071	0.21917	0.22064	0.22276	0.22153	0.22043
0.94917	0.19719	0.19254	0.19496	0.2058	0.20677	0.20901	0.21813	0.21803	0.2179	0.21915	0.21753	0.22719	0.2302	0.22448	0.23941	0.2393	0.23152	0.2172	0.23674	0.22253	0.22692	0.21862	0.21844	0.22131	0.21989	0.2259
0.95026	0.19355	0.18681	0.19575	0.20328	0.20384	0.2054	0.21052	0.21097	0.21639	0.21422	0.2172	0.22347	0.22526	0.2298	0.23438	0.23412	0.23652	0.22506	0.23455	0.22782	0.22995	0.22267	0.221	0.22734	0.2214	0.22325
0.95134	0.19427	0.18387	0.19537	0.19341	0.19447	0.20235	0.20589	0.21695	0.21242	0.20845	0.21315	0.21892	0.2292	0.22637	0.23218	0.22841	0.24028	0.23124	0.23884	0.23111	0.22728	0.22482	0.22661	0.23038	0.22387	0.2204
0.95243	0.19194	0.18637	0.19248	0.19586	0.19781	0.20026	0.20218	0.20886	0.20144	0.21349	0.21084	0.21528	0.21693	0.22629	0.23464	0.23491	0.24109	0.23413	0.2411	0.23554	0.22823	0.22952	0.22331	0.22807	0.22636	0.22237
0.95352	0.18588	0.18327	0.18505	0.19394	0.1897	0.19792	0.2051	0.20405	0.2076	0.21376	0.19983	0.22177	0.21948	0.22177	0.22933	0.23508	0.23726	0.23227	0.2431	0.23083	0.23203	0.22863	0.22506	0.22872	0.22848	0.21926
0.95461	0.18824	0.18185	0.18141	0.19483	0.19322	0.20028	0.20061	0.19898	0.20346	0.20467	0.20403	0.21527	0.21396	0.22182	0.2245	0.22662	0.23432	0.23048	0.24368	0.22828	0.23142	0.2236	0.2268	0.22468	0.22361	0.22334
0.9557	0.18471	0.17831	0.1836	0.18872	0.19453	0.19512	0.19624	0.20333	0.19868	0.19937	0.20909	0.2147	0.21719	0.22315	0.22605	0.22214	0.2392	0.22807	0.23784	0.22923	0.23367	0.22837	0.22712	0.22749	0.23054	0.22289
0.95679	0.18835	0.18759	0.18545	0.19382	0.19559	0.19341	0.19882	0.19861	0.20202	0.20884	0.20882	0.20741	0.21599	0.21926	0.22405	0.22513	0.23399	0.23353	0.24474	0.23376	0.23633	0.22994	0.23199	0.22786	0.22214	0.22311
0.95789	0.19043	0.19239	0.19285	0.19331	0.19826	0.19538	0.19863	0.2042	0.20315	0.20141	0.20618	0.21334	0.21387	0.21307	0.22365	0.22534	0.22615	0.23025	0.23807	0.23275	0.23494	0.23062	0.23002	0.23	0.22451	0.22769
0.95898	0.19346	0.18936	0.19834	0.19918	0.19865	0.20431	0.20247	0.20516	0.20971	0.21008	0.20335	0.21417	0.2154	0.21483	0.22217	0.21997	0.22946	0.22594	0.23511	0.23026	0.23583	0.23207	0.22944	0.23496	0.23051	0.2353
0.96008	0.20854	0.20715	0.19881	0.20196	0.20535	0.2066	0.20785	0.20807	0.21274	0.20983	0.20818	0.21546	0.21578	0.21368	0.22111	0.22124	0.224	0.22146	0.23399	0.23042	0.22913	0.22481	0.22729	0.23573	0.2302	0.23277
0.96117	0.20857	0.21522	0.20373	0.21042	0.20953	0.21195	0.21082	0.2124	0.20833	0.20799	0.2044	0.21687	0.21433	0.21658	0.22015	0.21334	0.22064	0.21265	0.23055	0.22752	0.22801	0.22701	0.22662	0.22976	0.22603	0.22888
0.96227	0.2249	0.22311	0.20653	0.21634	0.21123	0.21268	0.21183	0.21516	0.21154	0.21129	0.20633	0.21271	0.21152	0.21118	0.21731	0.21056	0.21402	0.21023	0.2297	0.21986	0.2259	0.2257	0.22269	0.22701	0.2258	0.22511
0.96337	0.23138	0.22554	0.21679	0.22305	0.2162	0.21797	0.21271	0.21232	0.21727	0.20835	0.20739	0.20839	0.21129	0.21011	0.21395	0.21469	0.21374	0.21468	0.22688	0.22153	0.21869	0.21954	0.22229	0.22629	0.22357	0.23054
0.96447	0.23776	0.24389	0.23106	0.23403	0.22318	0.22139	0.2202	0.21583	0.21811	0.21055	0.2113	0.21366	0.21181	0.21474	0.20941	0.20545	0.21414	0.20979	0.2221	0.21849	0.21756	0.2193	0.21749	0.22503	0.21909	0.22718
0.96558	0.24984	0.25087	0.23045	0.23633	0.22677	0.22683	0.22642	0.2172	0.21807	0.20889	0.21411	0.21461	0.20982	0.21139	0.20885	0.20808	0.21276	0.20503	0.21636	0.21035	0.21888	0.21794	0.21923	0.22581	0.21928	0.22237
0.96668	0.25176	0.25754	0.2346	0.23847	0.22551	0.23187	0.22049	0.21468	0.21397	0.21273	0.20914	0.20963	0.20652	0.205	0.20895	0.20513	0.20705	0.20429	0.21703	0.20968	0.21883	0.21207	0.21411	0.2168	0.22076	0.21911
0.96778	0.25533	0.26108	0.24015	0.243	0.23488	0.23273	0.22983	0.21814	0.21505	0.21152	0.20948	0.20635	0.21152	0.20174	0.20534	0.20117	0.21066	0.20421	0.21492	0.21233	0.21233	0.21433	0.21418	0.21868	0.21368	0.21955
0.96889	0.25771	0.26328	0.24527	0.24413	0.23884	0.23344	0.22388	0.21839	0.21155	0.20769	0.20062	0.20626	0.20334	0.20174	0.20518	0.20109	0.20696	0.20388	0.21667	0.20676	0.21263	0.20679	0.21191	0.21274	0.21555	0.21531
0.97	0.26073	0.25355	0.2462	0.24754	0.24246	0.24065	0.232	0.22335	0.21663	0.20671	0.20295	0.19897	0.20617	0.20349	0.20377	0.20079	0.20664	0.20303	0.21192	0.20811	0.2146	0.20635	0.21168	0.21475	0.21859	0.21946
0.97111	0.25924	0.25215	0.24529	0.24897	0.24037	0.23642	0.23336	0.22524	0.2165	0.21036	0.20565	0.205	0.19914	0.20001	0.20871	0.1986	0.20222	0.20311	0.20995	0.20841	0.21063	0.20762	0.21245	0.21263	0.21452	0.21459
0.97222	0.25107	0.24676	0.24066	0.24604	0.2381	0.23741	0.23167	0.22338	0.21088	0.20369	0.19995	0.19996	0.19481	0.1973	0.19913	0.19245	0.19865	0.2027	0.21177	0.20674	0.20668	0.20266	0.20343	0.21328	0.20962	0.21445
0.97333	0.24799	0.23845	0.24154	0.24369	0.24773	0.24331	0.23111	0.22581	0.21862	0.20488	0.19892	0.20542	0.19485	0.19637	0.19824	0.19118	0.20276	0.19551	0.21109	0.20763	0.20691	0.20439	0.20404	0.21314	0.20788	0.20852
0.97444	0.23529	0.22758	0.23271	0.23927	0.24179	0.23499	0.24047	0.23169	0.22297	0.21279	0.19664	0.19772	0.20314	0.19909	0.201	0.1995	0.20229	0.19641	0.20906	0.20805	0.20817	0.20519	0.20615	0.21007	0.21253	0.20783
0.97555	0.22405	0.21523	0.22858	0.2387	0.23904	0.23766	0.24015	0.22935	0.22489	0.2198	0.20664	0.2053	0.19983	0.20684	0.20009	0.19777	0.19564	0.19939	0.21277	0.20744	0.21174	0.2071	0.20234	0.21053	0.20963	0.20876
0.97667	0.21485	0.2076	0.22196	0.22429	0.23183	0.23369	0.23461	0.23368	0.22979	0.2274	0.21447	0.21059	0.20374	0.20077	0.19843	0.19724	0.19635	0.19894	0.20801	0.20079	0.20615	0.20086	0.20479	0.20815	0.21196	0.20915
0.97779	0.20712	0.20089	0.2135	0.21996	0.22555	0.23133	0.23088	0.22854	0.22741	0.22745	0.21465	0.2119	0.19845	0.1991	0.19775	0.19341	0.19408	0.1938	0.20999	0.20254	0.20262	0.199	0.20195	0.20994	0.20736	0.21006
0.9789	0.19954	0.185	0.20608	0.21071	0.21542	0.22287	0.22481	0.22735	0.2286	0.22345	0.21951	0.21634	0.20332	0.20398	0.20372	0.19476	0.19759	0.18959	0.19944	0.19504	0.19912	0.1967	0.20689	0.20877	0.20502	0.20488
0.98002	0.19478	0.17875	0.2017	0.2073	0.20633	0.21983	0.22742	0.23056	0.23358	0.23277	0.22997	0.22359	0.21486	0.20361	0.20369	0.19323	0.19407	0.1864	0.19924	0.20199	0.20224	0.20246	0.2036	0.2101	0.20508	0.21312
0.98114	0.18659	0.17096	0.19644	0.20056	0.20911	0.21272	0.21654	0.22932	0.22501	0.22986	0.22496	0.22692	0.21614	0.20621	0.2082	0.19635	0.18894	0.18673	0.1957	0.19412	0.19892	0.19346	0.19986	0.20395	0.20605	0.20137
0.98226	0.18278	0.17547	0.18924	0.19855	0.20096	0.20321	0.21558	0.22011	0.22714	0.2253	0.23165	0.22741	0.2214	0.21075	0.20593	0.19272	0.19344	0.18785	0.20065	0.19775	0.19683	0.19776	0.19904	0.20137	0.2023	0.20354
0.98339	0.18899	0.17413	0.18989	0.19056	0.20159	0.20061	0.21213	0.22185	0.22547	0.22442	0.23438	0.2314	0.21651	0.21048	0.20961	0.19355	0.1912	0.18857	0.19989	0.19687	0.19994	0.19735	0.19333	0.20695	0.19999	0.204
0.98451	0.1898	0.17991	0.1878	0.19294	0.1977	0.20525	0.21736	0.214	0.22684	0.22635	0.22896	0.23789	0.22945	0.21976	0.21261	0.19624	0.19043	0.18577	0.205	0.19554	0.19655	0.19735	0.19763	0.20513	0.20291	0.20601
0.98564	0.1899	0.1871	0.19268	0.19593	0.19731	0.19826	0.20661	0.21837	0.22121	0.22565	0.23165	0.234	0.23433	0.22198	0.21717	0.19706	0.19555	0.1828	0.20259	0.19519	0.20092	0.19432	0.19367	0.20279	0.19845	0.2045
0.98676	0.19804	0.1934	0.19578	0.20068	0.20254	0.20392	0.20842	0.22079	0.22107	0.22154	0.23047	0.23248	0.23215	0.22937	0.22069	0.20168	0.19341	0.18755	0.19997	0.19505	0.20165	0.19717	0.19827	0.20689	0.19949	0.20535
0.98789	0.19962	0.19428	0.20292	0.20617	0.20574	0.21063	0.2094	0.21263	0.21659	0.21595	0.2194	0.23038	0.23316	0.22723	0.22922	0.2121	0.19815	0.19191	0.2008	0.20025	0.19891	0.19263	0.20057	0.19893	0.20373	0.20182
0.98902	0.20768	0.209	0.20295	0.21165	0.20828	0.21715	0.21244	0.21652	0.22342	0.22142	0.22291	0.22747	0.23384	0.23393	0.2261	0.20974	0.19898	0.19354	0.20474	0.19604	0.1997	0.19598	0.19784	0.19995	0.20486	0.20189
0.99015	0.21672	0.21264	0.20942	0.2118	0.21664	0.21674	0.2154	0.21416	0.21934	0.2234	0.21993	0.22659	0.22938	0.23319	0.22388	0.21233	0.20783	0.19492	0.20481	0.19711	0.20061	0.19619	0.20117	0.19934	0.20166	0.20347
0.99128	0.22202	0.2214	0.21596	0.22055	0.22185	0.21671	0.22155	0.21084	0.22134	0.22165	0.21807	0.22372	0.23362	0.2336	0.22995	0.21758	0.2086	0.19675	0.20988	0.20277	0.20169	0.19673	0.20242	0.2053	0.20359	0.2018
0.99241	0.22819	0.2232	0.22157	0.22538	0.2249	0.22523	0.22098	0.22076	0.22417	0.21685	0.21641	0.22897	0.22325	0.22952	0.23229	0.22422	0.21304	0.20366	0.21055	0.20595	0.20459	0.20258	0.20039	0.20194	0.20284	0.20068
0.99355	0.22845	0.22098	0.22789	0.22843	0.2257	0.226	0.23059	0.22827	0.22133	0.22085	0.22023	0.22601	0.22091	0.22731	0.2328	0.22834	0.2227	0.21041	0.21459	0.20993	0.21377	0.20816	0.21125	0.20374	0.20719	0.20311
0.99468	0.2345	0.22387	0.23215	0.23409	0.23257	0.22962	0.23401	0.22967	0.22905	0.22103	0.22031	0.22023	0.22227	0.22659	0.23135	0.23162	0.22753	0.21965	0.22402	0.21898	0.21433	0.20965	0.20989	0.21202	0.2068	0.20835
0.99582	0.23759	0.22974	0.22993	0.23444	0.2341	0.23596	0.23532	0.23411	0.23138	0.2212	0.22307	0.22312	0.21671	0.22404	0.23321	0.23159	0.237	0.22833	0.2306	0.22498	0.22106	0.21473	0.21216	0.21928	0.21077	0.20986
0.99696	0.22779	0.22738	0.22558	0.23388	0.23254	0.23264	0.23206	0.23212	0.23129	0.22746	0.22101	0.22313	0.22017	0.22343	0.22907	0.23463	0.24421	0.23455	0.2374	0.22972	0.22649	0.21769	0.21593	0.22226	0.20902	0.21701
0.9981	0.23066	0.22891	0.22637	0.23013	0.23636	0.23558	0.23705	0.24167	0.23463	0.22402	0.22669	0.22809	0.22549	0.22697	0.232	0.24067	0.25235	0.24295	0.24985	0.23459	0.2311	0.22252	0.22383	0.21785	0.21719	0.22112
0.99924	0.232	0.22299	0.2269	0.2311	0.23324	0.23256	0.23837	0.23823	0.23481	0.22874	0.21816	0.22848	0.22963	0.22369	0.23713	0.23097	0.24909	0.24597	0.25592	0.24485	0.24042	0.22999	0.22398	0.2251	0.2191	0.21977
1.00038	0.22444	0.21654	0.22179	0.22633	0.22895	0.23807	0.233	0.23684	0.23531	0.23112	0.2281	0.23046	0.22603	0.22932	0.22911	0.23917	0.25758	0.25103	0.26001	0.2485	0.24658	0.23551	0.2347	0.23111	0.22054	0.21561
1.00153	0.2207	0.20692	0.21986	0.22327	0.22587	0.23111	0.23587	0.23761	0.23648	0.22872	0.22654	0.2313	0.23163	0.22481	0.22982	0.23336	0.25779	0.25665	0.26738	0.24549	0.25143	0.23987	0.2373	0.23594	0.22587	0.22837
1.00267	0.2153	0.2094	0.21846	0.21783	0.22361	0.2208	0.23133	0.23385	0.23201	0.23036	0.2283	0.23028	0.23285	0.23206	0.23437	0.23668	0.25276	0.25828	0.26298	0.25225	0.25092	0.24173	0.24684	0.2399	0.23946	0.23622
1.00382	0.21103	0.20071	0.21027	0.2077	0.21559	0.21626	0.22186	0.22517	0.22728	0.22839	0.22353	0.22529	0.22669	0.22832	0.23344	0.23543	0.24948	0.25303	0.26073	0.25546	0.24936	0.24544	0.24531	0.24155	0.24718	0.23702
1.00496	0.20495	0.19403	0.19947	0.21292	0.21476	0.21156	0.21433	0.2184	0.22504	0.22543	0.22292	0.22763	0.23026	0.22718	0.2321	0.23491	0.24799	0.24894	0.25747	0.25103	0.25204	0.24557	0.24543	0.24787	0.2443	0.24008
1.00611	0.20045	0.1924	0.20451	0.20492	0.20522	0.21237	0.21821	0.22223	0.2234	0.22133	0.22336	0.22985	0.22844	0.2295	0.23137	0.23158	0.24479	0.24434	0.25469	0.25284	0.25089	0.24529	0.24611	0.24756	0.24236	0.24226
1.00726	0.19484	0.18155	0.19961	0.19765	0.20914	0.2058	0.20945	0.21283	0.21427	0.21825	0.21916	0.22554	0.22818	0.22801	0.23217	0.22987	0.23642	0.23692	0.25181	0.24587	0.24617	0.24461	0.24671	0.24918	0.2404	0.24176
1.00841	0.19213	0.1835	0.19489	0.19852	0.19878	0.20414	0.20481	0.20996	0.20857	0.21752	0.21572	0.21941	0.22204	0.22702	0.22936	0.23614	0.23429	0.23125	0.24523	0.2374	0.23846	0.23554	0.2401	0.23945	0.24064	0.23949
1.00957	0.18831	0.1812	0.1911	0.19132	0.19929	0.19122	0.20178	0.20389	0.20589	0.20917	0.21504	0.21591	0.21423	0.22634	0.22698	0.22955	0.23133	0.2281	0.24127	0.23703	0.2375	0.23233	0.23647	0.23775	0.23597	0.24259
1.01072	0.17955	0.1694	0.18885	0.1857	0.19182	0.19359	0.19613	0.19947	0.20525	0.21071	0.20547	0.21684	0.22235	0.22521	0.22442	0.22086	0.22835	0.22034	0.23879	0.22526	0.23503	0.22741	0.23154	0.23594	0.24426	0.23185
1.01188	0.18018	0.1739	0.18449	0.19186	0.18914	0.19354	0.1967	0.20021	0.20101	0.20224	0.20453	0.21159	0.21413	0.22152	0.22384	0.22451	0.22519	0.22148	0.23816	0.22817	0.2332	0.23042	0.23467	0.23795	0.22805	0.23221
1.01303	0.17718	0.16439	0.17629	0.18344	0.18695	0.18674	0.19371	0.19393	0.19589	0.19779	0.20003	0.21424	0.21071	0.21612	0.2206	0.21749	0.22226	0.21324	0.2323	0.22499	0.2253	0.22373	0.23192	0.23193	0.23038	0.23287
1.01419	0.17411	0.16875	0.17477	0.17882	0.18309	0.18387	0.18649	0.19479	0.2017	0.19821	0.19718	0.20998	0.20741	0.20515	0.21946	0.21714	0.21964	0.21599	0.22578	0.22239	0.22023	0.22045	0.22235	0.23102	0.22737	0.23244
1.01535	0.16911	0.1607	0.16939	0.17277	0.17723	0.17756	0.18373	0.19186	0.18934	0.19459	0.19601	0.20478	0.20401	0.20941	0.21468	0.21146	0.22167	0.21194	0.23087	0.21818	0.22053	0.21307	0.22061	0.22135	0.22424	0.22531
1.01651	0.17186	0.16535	0.16975	0.17463	0.179	0.17875	0.18378	0.19119	0.19358	0.19676	0.19758	0.20207	0.20263	0.20862	0.21219	0.21707	0.21822	0.21599	0.22852	0.22014	0.21981	0.22005	0.22208	0.2271	0.22694	0.22446
1.01767	0.1678	0.16063	0.16966	0.17337	0.18056	0.1792	0.17519	0.18623	0.1864	0.18902	0.19645	0.20193	0.21299	0.20872	0.21682	0.21229	0.21629	0.21473	0.2239	0.21643	0.22403	0.21842	0.22129	0.22333	0.22202	0.22827
1.01884	0.16933	0.16154	0.16779	0.1714	0.1739	0.17649	0.18005	0.18594	0.1855	0.18571	0.19271	0.20135	0.2033	0.20653	0.21503	0.21418	0.21786	0.2083	0.22159	0.21736	0.22261	0.21566	0.22276	0.21946	0.21977	0.22589
1.02	0.16423	0.16213	0.16922	0.17062	0.1751	0.17446	0.17852	0.18274	0.18372	0.1878	0.19289	0.20287	0.19578	0.20432	0.21479	0.21593	0.2131	0.20536	0.21832	0.21818	0.21626	0.21674	0.21834	0.22057	0.22071	0.2167
1.02117	0.1643	0.16325	0.16483	0.17346	0.17443	0.16911	0.17937	0.18019	0.187	0.18482	0.19082	0.19648	0.19953	0.20678	0.21202	0.21395	0.21667	0.20918	0.2136	0.21193	0.21359	0.21393	0.22014	0.21903	0.22109	0.2219
1.02233	0.1712	0.16139	0.16494	0.17349	0.17354	0.17028	0.17865	0.18399	0.18018	0.17838	0.18855	0.19043	0.1961	0.20905	0.21353	0.20792	0.20636	0.20182	0.20795	0.20883	0.20969	0.20348	0.21561	0.2135	0.21546	0.21665
1.0235	0.17648	0.16841	0.17074	0.17792	0.17756	0.17057	0.18515	0.18532	0.18292	0.17913	0.18982	0.19574	0.19762	0.20481	0.20975	0.21344	0.20914	0.19717	0.2121	0.20844	0.21056	0.2081	0.20799	0.21473	0.21243	0.21978
1.02467	0.18337	0.1781	0.17634	0.1769	0.17202	0.17608	0.1822	0.18381	0.18908	0.18668	0.19204	0.20084	0.20167	0.20488	0.21184	0.2096	0.20395	0.1933	0.20595	0.20183	0.20748	0.20479	0.20328	0.21371	0.21292	0.2148
1.02584	0.17987	0.18401	0.18085	0.18416	0.18364	0.18672	0.1859	0.18847	0.19204	0.18637	0.19356	0.20024	0.20989	0.20766	0.21005	0.20943	0.19975	0.1881	0.20226	0.19861	0.20427	0.20185	0.20401	0.20901	0.21197	0.21221
1.02702	0.19117	0.18908	0.19008	0.1906	0.19034	0.19295	0.19217	0.19449	0.19862	0.19388	0.19772	0.21002	0.2069	0.21112	0.21375	0.20318	0.19336	0.19159	0.19894	0.20197	0.20129	0.19711	0.20528	0.20556	0.21509	0.21397
1.02819	0.20313	0.2019	0.19339	0.19969	0.19758	0.20115	0.1998	0.20119	0.20292	0.20401	0.19642	0.21096	0.21539	0.21387	0.20894	0.20147	0.19501	0.18574	0.19967	0.19532	0.19614	0.20174	0.20505	0.20591	0.20714	0.20836
1.02937	0.22037	0.21378	0.20923	0.21236	0.21061	0.20988	0.21189	0.20847	0.2085	0.21175	0.21504	0.22014	0.21566	0.2177	0.21223	0.20232	0.19477	0.18327	0.19823	0.19952	0.20549	0.19779	0.20793	0.2063	0.20319	0.2112
1.03054	0.22886	0.22358	0.21575	0.22937	0.22161	0.22387	0.22401	0.21805	0.22617	0.22058	0.21698	0.22319	0.22226	0.22089	0.2163	0.19781	0.19369	0.18276	0.19693	0.19671	0.19602	0.19832	0.19948	0.20388	0.20633	0.20184
1.03172	0.23936	0.23867	0.23793	0.24512	0.23892	0.2401	0.2364	0.23436	0.23442	0.23284	0.22813	0.22984	0.22406	0.21693	0.21057	0.19153	0.18676	0.18556	0.18648	0.18744	0.19527	0.19431	0.20047	0.20207	0.19976	0.20687
1.0329	0.25408	0.25358	0.25004	0.25071	0.2521	0.25544	0.25529	0.25116	0.24767	0.24535	0.23988	0.23679	0.22819	0.2238	0.21104	0.19373	0.18672	0.18379	0.19012	0.18738	0.19552	0.19232	0.20104	0.20027	0.19877	0.20448
1.03408	0.26425	0.25243	0.26486	0.27362	0.26818	0.27195	0.26759	0.25859	0.25682	0.25014	0.24088	0.239	0.22603	0.21684	0.20397	0.19535	0.18949	0.1854	0.19099	0.18818	0.18695	0.19148	0.19169	0.20103	0.19953	0.20244
1.03526	0.27779	0.26608	0.2784	0.28844	0.28858	0.28854	0.28949	0.28269	0.26911	0.26179	0.25152	0.24615	0.2282	0.21714	0.2073	0.19361	0.19139	0.18456	0.19766	0.19071	0.19418	0.1928	0.19514	0.20061	0.2018	0.19976
1.03645	0.28537	0.28159	0.28784	0.2983	0.30194	0.30374	0.30241	0.29015	0.28805	0.26983	0.25235	0.24771	0.23294	0.21644	0.20942	0.19972	0.19195	0.1849	0.20201	0.1966	0.19415	0.19071	0.19923	0.1989	0.19911	0.20355
1.03763	0.29504	0.29329	0.30128	0.30559	0.31098	0.30933	0.30737	0.30197	0.28882	0.27463	0.26331	0.24964	0.22945	0.21878	0.21037	0.20267	0.19033	0.1905	0.19975	0.20066	0.19023	0.19755	0.1955	0.19557	0.19785	0.20278
1.03882	0.30189	0.30077	0.30751	0.31423	0.31895	0.31338	0.30949	0.30322	0.2895	0.27661	0.25732	0.25155	0.22998	0.2189	0.21148	0.20141	0.20078	0.19262	0.20187	0.19786	0.20172	0.19043	0.19598	0.20099	0.20054	0.20275
1.04001	0.30958	0.30648	0.31169	0.31805	0.31146	0.32132	0.30851	0.30868	0.29229	0.27706	0.25698	0.25167	0.22952	0.21931	0.21552	0.20449	0.20256	0.19746	0.20649	0.20069	0.19909	0.19542	0.19806	0.20299	0.20027	0.19971
1.0412	0.31339	0.30802	0.31122	0.31434	0.31156	0.31496	0.30873	0.30435	0.2925	0.27484	0.26094	0.2474	0.23393	0.223	0.21536	0.20852	0.20545	0.20137	0.21141	0.20226	0.20215	0.19917	0.20678	0.20605	0.19797	0.20708
1.04239	0.31263	0.31247	0.30665	0.30772	0.30818	0.30583	0.3017	0.29095	0.28041	0.27689	0.2571	0.24653	0.22668	0.22416	0.21212	0.20973	0.20592	0.20269	0.21325	0.20909	0.20808	0.20397	0.20843	0.20351	0.20644	0.2099
1.04358	0.31336	0.31403	0.29709	0.3021	0.29703	0.29723	0.28989	0.28737	0.27576	0.26407	0.2531	0.24114	0.22727	0.2193	0.21281	0.20337	0.20576	0.20003	0.21084	0.20861	0.20266	0.19782	0.20696	0.20088	0.20341	0.20892
1.04477	0.30555	0.30527	0.2928	0.29721	0.282	0.28132	0.28286	0.27743	0.26751	0.25969	0.24655	0.24843	0.22902	0.21999	0.21246	0.20384	0.21022	0.20241	0.21959	0.21168	0.21221	0.20804	0.21203	0.21185	0.20753	0.20405
1.04597	0.30117	0.29825	0.28162	0.27637	0.27253	0.27403	0.2713	0.26702	0.2564	0.24915	0.24172	0.24415	0.23263	0.21971	0.21162	0.20148	0.20785	0.20242	0.21901	0.20911	0.21693	0.20768	0.20965	0.2127	0.21004	0.20823
1.04716	0.29015	0.28906	0.2722	0.26889	0.26604	0.26489	0.25718	0.25492	0.24836	0.24083	0.23354	0.2374	0.22686	0.21613	0.21085	0.20514	0.20427	0.20828	0.21872	0.21051	0.21222	0.20685	0.20994	0.21513	0.21068	0.21121
1.04836	0.27037	0.27982	0.2567	0.25902	0.25127	0.25367	0.24698	0.24011	0.24044	0.23155	0.22862	0.22976	0.22575	0.22015	0.20953	0.19787	0.20561	0.20172	0.21821	0.21021	0.21597	0.20928	0.21	0.21251	0.21051	0.2136
1.04956	0.26796	0.26427	0.24699	0.25048	0.24432	0.24887	0.23702	0.23449	0.22808	0.2265	0.22805	0.22609	0.22355	0.21726	0.21278	0.20043	0.2108	0.20339	0.21693	0.20618	0.21037	0.21318	0.20745	0.21402	0.21203	0.21023
1.05076	0.25554	0.25636	0.242	0.24114	0.23832	0.23381	0.23377	0.22905	0.22561	0.21958	0.21577	0.22418	0.22144	0.21742	0.21716	0.2017	0.20682	0.20436	0.2127	0.2069	0.21277	0.20903	0.21376	0.21958	0.215	0.21469
1.05196	0.24301	0.24661	0.23173	0.23498	0.23191	0.22816	0.22498	0.22165	0.21717	0.212	0.21143	0.2168	0.21474	0.2148	0.21097	0.20591	0.2032	0.19775	0.21524	0.2051	0.21038	0.20678	0.21147	0.21182	0.21035	0.21599
1.05316	0.23322	0.23209	0.21708	0.22049	0.21811	0.21638	0.21569	0.2116	0.21098	0.20405	0.2049	0.20888	0.21341	0.20924	0.20701	0.20179	0.19572	0.19573	0.21063	0.20285	0.20618	0.20528	0.20236	0.20908	0.21535	0.2162
1.05437	0.22032	0.21988	0.21296	0.21844	0.20623	0.21008	0.20991	0.2077	0.20923	0.20699	0.20258	0.21005	0.2129	0.21198	0.20813	0.19964	0.19668	0.19089	0.20422	0.20183	0.20159	0.20264	0.20344	0.21137	0.20615	0.21039
1.05557	0.21132	0.20806	0.20942	0.20705	0.20551	0.20807	0.21109	0.206	0.20555	0.20384	0.19631	0.20264	0.20517	0.20856	0.2115	0.20232	0.19816	0.18867	0.20799	0.1989	0.20197	0.19929	0.20264	0.20719	0.20277	0.2064
1.05678	0.20861	0.20226	0.19877	0.19819	0.19777	0.19332	0.19566	0.20448	0.20194	0.19764	0.20092	0.20335	0.20642	0.20908	0.21293	0.20556	0.20178	0.19182	0.2034	0.19872	0.20402	0.20245	0.20542	0.20691	0.20065	0.20973
1.05799	0.19707	0.19538	0.19139	0.19333	0.1949	0.19384	0.19152	0.19797	0.19808	0.19801	0.19501	0.20297	0.19998	0.2052	0.2127	0.21174	0.20876	0.20156	0.20661	0.19868	0.20722	0.19621	0.20461	0.20414	0.20314	0.20527
1.0592	0.18991	0.18974	0.19017	0.18799	0.18489	0.19112	0.19446	0.19422	0.19097	0.19581	0.19061	0.19773	0.19812	0.20057	0.20934	0.21131	0.20819	0.20187	0.21003	0.20535	0.1995	0.1975	0.20288	0.2076	0.20945	0.20356
1.06041	0.1785	0.17936	0.18233	0.18479	0.18757	0.18713	0.18361	0.19038	0.19263	0.19027	0.18378	0.19734	0.19894	0.20494	0.20894	0.21407	0.21086	0.20509	0.2132	0.20508	0.20557	0.20065	0.20332	0.20502	0.20442	0.20388
1.06162	0.17245	0.17362	0.17674	0.17844	0.17937	0.18803	0.18268	0.19092	0.1886	0.19202	0.18889	0.1925	0.19866	0.19955	0.21048	0.20907	0.21464	0.20724	0.21517	0.20485	0.21178	0.2056	0.20508	0.2044	0.20949	0.21078
1.06283	0.17372	0.17089	0.16888	0.17676	0.17335	0.17738	0.18645	0.17987	0.18963	0.1891	0.1857	0.19188	0.19192	0.20216	0.20658	0.20747	0.21852	0.20972	0.22029	0.21911	0.21075	0.20449	0.20779	0.20397	0.20664	0.2072
1.06405	0.16745	0.15324	0.16132	0.1658	0.16689	0.16902	0.17914	0.17621	0.17838	0.18046	0.1782	0.18487	0.18807	0.19429	0.19978	0.20465	0.22451	0.21114	0.22193	0.21207	0.21861	0.20746	0.21151	0.21108	0.20975	0.20932
1.06526	0.15876	0.15001	0.16122	0.16252	0.1685	0.16175	0.17234	0.17657	0.17534	0.18072	0.17947	0.1874	0.19101	0.18816	0.20396	0.20863	0.22303	0.21852	0.23195	0.2186	0.21615	0.21615	0.21184	0.21021	0.21198	0.20889
1.06648	0.15647	0.14901	0.15853	0.16737	0.16354	0.17193	0.17181	0.17269	0.17271	0.18132	0.17817	0.18186	0.18946	0.19561	0.20022	0.21373	0.22352	0.2193	0.22965	0.22603	0.21899	0.21766	0.21908	0.21706	0.21555	0.21434
1.0677	0.15027	0.1401	0.15283	0.1582	0.15908	0.16339	0.16086	0.17313	0.16918	0.17505	0.17171	0.18434	0.18475	0.1905	0.19823	0.20387	0.22458	0.2142	0.23246	0.22683	0.22694	0.21628	0.22237	0.2187	0.21239	0.22049
1.06892	0.14882	0.14085	0.14843	0.15329	0.15546	0.15805	0.15939	0.16271	0.17162	0.17163	0.16847	0.18138	0.18304	0.18854	0.19182	0.20394	0.22135	0.21437	0.22815	0.22624	0.22611	0.21776	0.21937	0.22033	0.21461	0.21771
1.07014	0.14671	0.13586	0.1497	0.15578	0.15584	0.14839	0.16217	0.16475	0.16927	0.1667	0.17105	0.17966	0.18561	0.1953	0.19884	0.20633	0.21867	0.21742	0.22946	0.22545	0.22329	0.2237	0.22017	0.22428	0.22103	0.21979
1.07137	0.14296	0.13344	0.14762	0.14895	0.15749	0.15768	0.16093	0.16597	0.16927	0.16603	0.1669	0.17959	0.17928	0.18376	0.19649	0.20249	0.21379	0.21323	0.2247	0.21764	0.22354	0.22216	0.22487	0.22151	0.22785	0.22074
1.07259	0.14011	0.13498	0.1458	0.15318	0.15031	0.15442	0.1587	0.16199	0.17026	0.16332	0.16535	0.17704	0.17902	0.18181	0.20191	0.20318	0.21554	0.209	0.22307	0.22427	0.21871	0.21897	0.22014	0.22479	0.2225	0.22274
1.07382	0.14198	0.14058	0.14103	0.1495	0.15378	0.15181	0.16096	0.16116	0.17042	0.17405	0.16814	0.18046	0.17987	0.18322	0.19487	0.19512	0.20589	0.20647	0.21751	0.21227	0.21753	0.21564	0.2146	0.22476	0.22053	0.2245
1.07505	0.14498	0.13868	0.14513	0.15234	0.15646	0.15787	0.16075	0.16248	0.16592	0.17166	0.17113	0.18424	0.18068	0.18755	0.1946	0.1913	0.20109	0.19735	0.21639	0.21041	0.2167	0.20873	0.21438	0.21965	0.21976	0.22163
1.07628	0.14896	0.13641	0.15193	0.15197	0.15836	0.15471	0.16082	0.1663	0.16475	0.16668	0.17102	0.18011	0.18143	0.1854	0.19279	0.19575	0.20045	0.20249	0.21193	0.20984	0.21284	0.21009	0.21534	0.21986	0.21869	0.22423
1.07751	0.15022	0.13916	0.14879	0.15509	0.16284	0.15896	0.17034	0.1697	0.16837	0.17633	0.17277	0.17635	0.18626	0.19147	0.19267	0.19369	0.19227	0.19118	0.20108	0.19884	0.21067	0.2065	0.21122	0.21409	0.21195	0.2201
1.07874	0.15076	0.14284	0.1514	0.1534	0.15885	0.16572	0.1653	0.17305	0.17499	0.17408	0.1763	0.18406	0.17903	0.18843	0.18695	0.18565	0.18466	0.18549	0.19826	0.19825	0.20466	0.20201	0.20585	0.20635	0.20714	0.21449
1.07997	0.15805	0.14571	0.15923	0.16135	0.16467	0.17049	0.17267	0.17384	0.18006	0.17717	0.18002	0.19146	0.18886	0.18614	0.18985	0.19108	0.18732	0.18629	0.19963	0.20108	0.20046	0.20132	0.20427	0.20592	0.21449	0.21057
1.08121	0.15984	0.15129	0.16352	0.1694	0.17035	0.17139	0.17926	0.18446	0.18679	0.18031	0.18686	0.19583	0.19445	0.18512	0.19304	0.1873	0.18955	0.18185	0.20026	0.19861	0.19868	0.20124	0.20298	0.20954	0.20931	0.21739
1.08244	0.15862	0.15373	0.16749	0.16864	0.16967	0.17583	0.18035	0.18303	0.18339	0.18996	0.18808	0.19434	0.18727	0.19041	0.1955	0.18152	0.18526	0.18441	0.19748	0.19226	0.19231	0.19468	0.19508	0.20492	0.21085	0.20791
1.08368	0.16175	0.15949	0.16655	0.17051	0.17554	0.17794	0.18209	0.1872	0.1871	0.19032	0.18803	0.19483	0.1846	0.18983	0.18669	0.18456	0.18422	0.18135	0.19583	0.18915	0.19508	0.19639	0.19249	0.20283	0.20528	0.20935
1.08492	0.16738	0.16348	0.16995	0.17077	0.17833	0.18207	0.18758	0.19135	0.19382	0.19073	0.19384	0.19527	0.19261	0.19028	0.1868	0.17724	0.18389	0.17665	0.19253	0.18802	0.19093	0.19222	0.19789	0.2026	0.20411	0.21089
1.08616	0.16802	0.16227	0.17392	0.17652	0.17971	0.18708	0.18789	0.1935	0.19548	0.19393	0.19081	0.19558	0.19515	0.18773	0.19157	0.17812	0.18134	0.17468	0.18605	0.1891	0.1896	0.18441	0.19845	0.19909	0.20367	0.20557
1.0874	0.17152	0.15958	0.17424	0.18116	0.18064	0.18027	0.17979	0.19033	0.18736	0.19318	0.1892	0.18937	0.1868	0.1918	0.18416	0.18485	0.18361	0.17664	0.19025	0.18446	0.19081	0.1874	0.19149	0.19418	0.19749	0.20087
1.08865	0.17559	0.16847	0.17722	0.17735	0.18067	0.1854	0.18637	0.18932	0.1937	0.19399	0.18748	0.19375	0.19127	0.18539	0.18991	0.18168	0.18077	0.16961	0.18815	0.18346	0.18919	0.18794	0.19193	0.19307	0.19543	0.20202
1.08989	0.17245	0.16598	0.17492	0.17621	0.18491	0.18625	0.18761	0.18943	0.18682	0.18577	0.18366	0.1849	0.18937	0.19125	0.18786	0.17877	0.17889	0.17562	0.18631	0.18539	0.19118	0.18356	0.18803	0.19798	0.19672	0.20078
1.09114	0.17689	0.17145	0.17221	0.17657	0.17732	0.18499	0.18574	0.18649	0.18342	0.18295	0.18009	0.18302	0.18271	0.1852	0.18175	0.18364	0.17789	0.17415	0.18653	0.18296	0.19142	0.1886	0.19223	0.19787	0.19539	0.20146
1.09239	0.17338	0.17283	0.1836	0.17529	0.18277	0.17692	0.18398	0.18324	0.18292	0.18124	0.17999	0.18028	0.18	0.1789	0.18485	0.17912	0.17373	0.17892	0.19394	0.18579	0.1941	0.18655	0.19042	0.19962	0.19933	0.20483
1.09363	0.17467	0.16522	0.17211	0.18043	0.17766	0.18091	0.18268	0.18479	0.17714	0.18192	0.1794	0.17886	0.17879	0.18213	0.18212	0.17684	0.18404	0.17549	0.19192	0.18785	0.19174	0.18816	0.19424	0.19648	0.1955	0.20506
1.09489	0.16631	0.16969	0.17227	0.17674	0.1754	0.17638	0.17712	0.17573	0.1748	0.17604	0.17064	0.17795	0.17538	0.1769	0.17689	0.17854	0.18425	0.1776	0.19161	0.1906	0.18831	0.18818	0.19341	0.18939	0.19662	0.19714
1.09614	0.17219	0.16407	0.17134	0.17573	0.17552	0.17385	0.17772	0.18104	0.17922	0.17337	0.1676	0.17541	0.17608	0.17384	0.1807	0.17744	0.18272	0.17713	0.19845	0.19116	0.19409	0.19411	0.19559	0.19756	0.19881	0.20362
1.09739	0.17416	0.17176	0.169	0.17682	0.17599	0.17553	0.17427	0.17885	0.17675	0.17993	0.17065	0.17718	0.17056	0.17633	0.17844	0.17419	0.17561	0.18159	0.19371	0.19136	0.18802	0.19066	0.19396	0.20193	0.19835	0.20254
1.09865	0.17279	0.16305	0.16549	0.17037	0.16875	0.17867	0.16847	0.17486	0.17115	0.17145	0.16936	0.17806	0.17173	0.17217	0.17886	0.17283	0.17874	0.17202	0.19042	0.18498	0.19111	0.19141	0.20036	0.19942	0.19806	0.19869
1.0999	0.17502	0.1664	0.17067	0.17264	0.17241	0.1733	0.17297	0.17842	0.1694	0.16929	0.17037	0.1731	0.17309	0.1681	0.17521	0.17545	0.17799	0.17374	0.18809	0.1852	0.1907	0.18624	0.19029	0.19765	0.20401	0.20437
1.10116	0.16832	0.16532	0.165	0.17265	0.16719	0.17397	0.17117	0.17381	0.17085	0.17128	0.16664	0.17509	0.16572	0.16627	0.17626	0.16996	0.17815	0.17668	0.18803	0.18297	0.18718	0.1809	0.18768	0.19409	0.19885	0.19861
1.10242	0.16668	0.16237	0.16868	0.17091	0.17212	0.16953	0.17047	0.17688	0.17525	0.17055	0.16768	0.17551	0.16692	0.17264	0.17619	0.17005	0.17479	0.17271	0.19055	0.18056	0.18798	0.18491	0.19557	0.19717	0.20247	0.20325
1.10368	0.17098	0.16258	0.16792	0.17065	0.17087	0.17026	0.17027	0.17639	0.16995	0.17271	0.1674	0.17607	0.16574	0.17357	0.17659	0.17143	0.18241	0.18004	0.19169	0.19114	0.19383	0.19043	0.19501	0.19674	0.19951	0.20218
1.10494	0.16822	0.15609	0.16124	0.16681	0.17051	0.16571	0.17169	0.17465	0.17287	0.16793	0.16766	0.16967	0.16961	0.17315	0.18082	0.17151	0.17638	0.1752	0.1855	0.18501	0.18942	0.18667	0.19222	0.19829	0.19721	0.20186
1.10621	0.16058	0.15908	0.16188	0.16877	0.17101	0.17455	0.17031	0.17018	0.17128	0.17482	0.17302	0.17623	0.1753	0.17413	0.18003	0.17671	0.17711	0.17833	0.18918	0.18356	0.19127	0.18724	0.19563	0.19794	0.20133	0.20419
1.10747	0.15239	0.15098	0.16026	0.16494	0.16379	0.16542	0.16989	0.17301	0.16839	0.16992	0.1662	0.17438	0.17063	0.17399	0.17452	0.16746	0.17536	0.17112	0.18727	0.18087	0.18573	0.18053	0.19114	0.1942	0.19285	0.19501
1.10874	0.1539	0.14698	0.16039	0.16694	0.16325	0.16421	0.16761	0.1755	0.1716	0.17453	0.1663	0.17751	0.17051	0.17282	0.17409	0.172	0.17498	0.17414	0.1873	0.17924	0.18726	0.18076	0.18867	0.19638	0.19617	0.20022
1.11	0.15391	0.14507	0.15785	0.16095	0.16468	0.16824	0.16606	0.16885	0.16968	0.17119	0.17232	0.17973	0.16999	0.17463	0.17915	0.17269	0.17324	0.1725	0.18749	0.18189	0.18938	0.18691	0.19364	0.19825	0.19726	0.20505
1.11127	0.15087	0.14665	0.15634	0.15032	0.16311	0.16238	0.16832	0.16764	0.1672	0.17481	0.16833	0.17295	0.16712	0.181	0.17677	0.17704	0.17478	0.17347	0.18981	0.17889	0.18679	0.18765	0.19106	0.19661	0.19593	0.19715
1.11254	0.14588	0.13376	0.14736	0.16067	0.15916	0.15968	0.16426	0.16817	0.16968	0.17055	0.16356	0.17024	0.17349	0.17602	0.17614	0.18029	0.17574	0.1734	0.18659	0.18457	0.18717	0.18621	0.19395	0.20051	0.1981	0.1987
1.11382	0.14376	0.14215	0.15213	0.15631	0.15594	0.16124	0.16821	0.16389	0.16431	0.16785	0.16648	0.17405	0.17392	0.17735	0.18036	0.17898	0.181	0.17645	0.18796	0.18676	0.19167	0.18845	0.1944	0.19782	0.2024	0.20527
1.11509	0.1451	0.13632	0.14815	0.14755	0.15744	0.15792	0.15485	0.16453	0.16095	0.17315	0.16657	0.1719	0.17341	0.17814	0.17505	0.17793	0.17857	0.17736	0.19174	0.18425	0.1895	0.18899	0.19549	0.19522	0.19863	0.20128
1.11637	0.14506	0.13515	0.14151	0.14793	0.15182	0.15387	0.16071	0.16612	0.16537	0.16649	0.16442	0.17571	0.17201	0.17323	0.18358	0.17708	0.17693	0.17271	0.18893	0.1855	0.19239	0.18494	0.18872	0.19457	0.19545	0.20471
1.11764	0.1403	0.13742	0.14561	0.15388	0.1554	0.15488	0.15837	0.16452	0.16463	0.16995	0.16782	0.17423	0.17223	0.17567	0.18001	0.18001	0.18076	0.17725	0.18918	0.18683	0.19184	0.19057	0.19244	0.19911	0.19546	0.20356
1.11892	0.141	0.13749	0.14567	0.15039	0.1515	0.1547	0.1597	0.16131	0.16529	0.16844	0.16779	0.17303	0.1768	0.17938	0.17688	0.17859	0.1805	0.17671	0.19363	0.19268	0.19442	0.18364	0.20253	0.20043	0.2034	0.2092
1.1202	0.14521	0.14207	0.14383	0.14854	0.14668	0.15654	0.15849	0.1606	0.16579	0.16248	0.16872	0.17135	0.17494	0.16963	0.17403	0.17713	0.18117	0.181	0.19679	0.19027	0.1909	0.18931	0.19418	0.20065	0.19878	0.20854
1.12148	0.15017	0.14357	0.15034	0.15578	0.15322	0.15992	0.16352	0.16331	0.16415	0.16126	0.16709	0.17981	0.1733	0.17601	0.17174	0.18104	0.18453	0.17623	0.19333	0.19261	0.19619	0.19463	0.19776	0.20643	0.19486	0.2054
1.12276	0.15301	0.15147	0.15577	0.15894	0.15762	0.15953	0.16027	0.16825	0.16758	0.17016	0.16495	0.17795	0.17909	0.18084	0.1812	0.17757	0.18244	0.1782	0.19941	0.19272	0.19741	0.19181	0.19899	0.20465	0.1995	0.20317
1.12405	0.1643	0.16122	0.16602	0.16805	0.15989	0.16965	0.16853	0.17404	0.17437	0.16938	0.17148	0.1814	0.17364	0.18432	0.18499	0.18665	0.18718	0.18896	0.20124	0.20067	0.201	0.20185	0.20392	0.21092	0.2051	0.20843
1.12533	0.17671	0.17517	0.1703	0.17352	0.16836	0.16888	0.17257	0.17715	0.17339	0.17012	0.17404	0.17888	0.18412	0.18399	0.19174	0.18501	0.19201	0.1903	0.20001	0.20332	0.19842	0.19325	0.19962	0.20601	0.20491	0.209
1.12662	0.19119	0.19878	0.18261	0.18515	0.18448	0.1859	0.18054	0.18378	0.18317	0.18222	0.18343	0.18695	0.18493	0.18937	0.19058	0.19492	0.19558	0.19059	0.20542	0.19536	0.2088	0.20254	0.20699	0.20769	0.20528	0.21194
1.12791	0.21361	0.22614	0.20012	0.20495	0.20019	0.19479	0.19568	0.18939	0.19024	0.18863	0.18646	0.18822	0.19022	0.18957	0.19691	0.19619	0.19737	0.19745	0.20492	0.20332	0.20658	0.20277	0.20354	0.21082	0.20736	0.21431
1.1292	0.23828	0.25311	0.2198	0.22201	0.21618	0.20999	0.20966	0.20651	0.1957	0.19982	0.19052	0.19611	0.20026	0.19773	0.20534	0.19861	0.20147	0.19704	0.21475	0.20452	0.20645	0.21081	0.20538	0.2148	0.21453	0.22027
1.13049	0.26879	0.28723	0.24837	0.24654	0.23482	0.23397	0.23069	0.21687	0.21247	0.20658	0.19949	0.20612	0.20225	0.19909	0.20707	0.20474	0.20418	0.19643	0.20966	0.21159	0.21037	0.20537	0.20919	0.21621	0.21806	0.22221
1.13178	0.30022	0.31575	0.26774	0.27038	0.25757	0.25652	0.24394	0.23444	0.22905	0.22006	0.21065	0.2166	0.20803	0.20754	0.20474	0.20534	0.20365	0.19613	0.21241	0.20509	0.20605	0.20662	0.20731	0.21857	0.22021	0.21818
1.13308	0.33065	0.34393	0.30693	0.3101	0.28983	0.28402	0.26829	0.25338	0.24416	0.23246	0.2201	0.22478	0.22051	0.20925	0.20997	0.2083	0.20381	0.1978	0.20972	0.20583	0.21098	0.20736	0.214	0.22006	0.21561	0.22963
1.13437	0.36379	0.38532	0.33298	0.33474	0.31603	0.31353	0.29233	0.27227	0.25441	0.24533	0.23201	0.23391	0.22114	0.21287	0.2197	0.20678	0.20187	0.19187	0.20685	0.20343	0.21185	0.2032	0.20718	0.21829	0.2132	0.22175
1.13567	0.39716	0.41892	0.3608	0.36207	0.34975	0.34429	0.31531	0.29652	0.27637	0.26077	0.2439	0.24001	0.22891	0.22106	0.21393	0.2123	0.20702	0.1939	0.20924	0.20601	0.21131	0.20575	0.21658	0.22201	0.22042	0.22133
1.13697	0.42057	0.43157	0.38508	0.38588	0.37481	0.36817	0.35002	0.31928	0.29442	0.279	0.25503	0.2452	0.23811	0.22255	0.2189	0.21249	0.20565	0.198	0.2097	0.20925	0.20802	0.20317	0.21978	0.21233	0.21786	0.22221
1.13827	0.43992	0.45084	0.40784	0.41938	0.39418	0.39041	0.37264	0.35168	0.32072	0.29115	0.27355	0.2587	0.24243	0.23015	0.22092	0.21278	0.20816	0.19645	0.20997	0.2053	0.20795	0.2148	0.21062	0.2217	0.21429	0.22759
1.13957	0.44376	0.44997	0.42855	0.43157	0.41391	0.41434	0.39387	0.36502	0.33995	0.30979	0.28269	0.27087	0.24863	0.23676	0.22496	0.20833	0.19997	0.20196	0.21014	0.21236	0.21146	0.21195	0.21637	0.21739	0.22247	0.22255
1.14087	0.44857	0.44855	0.43567	0.43098	0.4272	0.42549	0.40799	0.38878	0.36073	0.3329	0.30548	0.28203	0.25837	0.24054	0.22061	0.21237	0.2088	0.20144	0.2125	0.20781	0.21211	0.21319	0.21024	0.2089	0.21527	0.22596
1.14218	0.44817	0.43799	0.42825	0.43417	0.42978	0.42392	0.41854	0.39842	0.3741	0.35534	0.31836	0.29468	0.27046	0.24511	0.23366	0.22054	0.20644	0.20583	0.21556	0.21224	0.21486	0.20679	0.21105	0.22041	0.22312	0.22229
1.14349	0.43432	0.42921	0.42503	0.43485	0.42914	0.42744	0.42562	0.41004	0.39224	0.37059	0.33717	0.31995	0.28712	0.25916	0.24643	0.22765	0.21462	0.20572	0.22298	0.21505	0.21194	0.21559	0.21609	0.2224	0.22316	0.22654
1.14479	0.41556	0.40392	0.40981	0.41646	0.42051	0.42271	0.41727	0.41211	0.396	0.3797	0.34683	0.32924	0.30012	0.27881	0.24964	0.23201	0.21746	0.21322	0.21953	0.21677	0.21639	0.21827	0.21873	0.22069	0.21956	0.22719
1.1461	0.40047	0.38181	0.40018	0.40335	0.40508	0.40766	0.40714	0.40538	0.39768	0.38591	0.3629	0.3539	0.31748	0.29139	0.26313	0.24597	0.23013	0.21431	0.22307	0.22107	0.21775	0.22085	0.21895	0.22302	0.22193	0.2236
1.14741	0.38059	0.35743	0.3847	0.38586	0.38603	0.39495	0.39851	0.40124	0.39536	0.38826	0.37558	0.36168	0.33809	0.30935	0.27388	0.25297	0.23574	0.22188	0.23218	0.22693	0.22611	0.22508	0.22525	0.22465	0.22763	0.22631
1.14873	0.36154	0.34077	0.35989	0.36606	0.37491	0.37157	0.38027	0.39025	0.39209	0.38757	0.37792	0.37359	0.3564	0.32975	0.29717	0.26908	0.2434	0.23432	0.2413	0.2301	0.23516	0.22744	0.22361	0.23158	0.23013	0.22656
1.15004	0.33004	0.32116	0.33796	0.3474	0.35237	0.36116	0.36653	0.37949	0.3871	0.39123	0.38306	0.38055	0.37227	0.34501	0.31896	0.2855	0.26081	0.24675	0.24928	0.24353	0.24123	0.23149	0.2361	0.23643	0.23727	0.24003
1.15136	0.31265	0.30088	0.32092	0.32602	0.33092	0.33474	0.35231	0.35761	0.3694	0.37847	0.37431	0.38289	0.37039	0.35761	0.331	0.30282	0.27265	0.2588	0.25626	0.25506	0.25169	0.24195	0.23704	0.24045	0.24101	0.24006
1.15267	0.29742	0.28998	0.30171	0.30853	0.31938	0.31998	0.33042	0.34657	0.35014	0.36116	0.36613	0.3781	0.37499	0.36166	0.34744	0.31803	0.28692	0.26921	0.26998	0.25884	0.25689	0.24095	0.25144	0.24726	0.24734	0.24467
1.15399	0.28297	0.27075	0.28785	0.29567	0.30008	0.30477	0.31142	0.32737	0.33309	0.34731	0.35558	0.37442	0.37365	0.36629	0.36361	0.32995	0.30181	0.28494	0.28322	0.27348	0.27445	0.25859	0.25572	0.25579	0.25326	0.25451
1.15531	0.27337	0.26957	0.28088	0.28193	0.28554	0.29607	0.29834	0.31485	0.32496	0.33111	0.34109	0.36059	0.36116	0.36899	0.36795	0.35158	0.32646	0.31023	0.30373	0.28623	0.28707	0.2753	0.26918	0.26305	0.25858	0.26163
1.15663	0.2727	0.26152	0.26839	0.27549	0.2771	0.27524	0.29231	0.29898	0.30872	0.31786	0.32252	0.3482	0.34861	0.36045	0.37118	0.36277	0.34551	0.32962	0.32095	0.30796	0.29681	0.28223	0.27884	0.27506	0.26666	0.26579
1.15795	0.26756	0.2666	0.26815	0.27292	0.27733	0.27623	0.27823	0.29033	0.29437	0.30568	0.31843	0.3331	0.33982	0.35657	0.36964	0.36736	0.35836	0.3377	0.34425	0.3222	0.31024	0.30023	0.28855	0.28555	0.2807	0.27132
1.15928	0.27385	0.27679	0.27081	0.26506	0.26929	0.27171	0.27146	0.28681	0.28639	0.29413	0.29798	0.32014	0.32705	0.34814	0.36754	0.38581	0.37432	0.3656	0.35747	0.3422	0.32609	0.32194	0.30557	0.29932	0.29358	0.28652
1.1606	0.28037	0.2788	0.26878	0.26984	0.27238	0.27148	0.27174	0.27414	0.279	0.28924	0.29179	0.31365	0.32159	0.339	0.36653	0.38059	0.39427	0.37326	0.37309	0.363	0.34658	0.33476	0.32268	0.31729	0.30726	0.29783
1.16193	0.2844	0.29853	0.2789	0.27734	0.28149	0.28077	0.27941	0.27684	0.27332	0.28678	0.29073	0.3038	0.31056	0.32924	0.36259	0.38134	0.40712	0.39752	0.3937	0.37989	0.3635	0.35292	0.33829	0.32347	0.31324	0.31104
1.16326	0.29839	0.30145	0.28911	0.29463	0.28887	0.28134	0.28322	0.27951	0.27902	0.28489	0.27476	0.29897	0.30565	0.32436	0.35599	0.37918	0.41261	0.40441	0.40791	0.39451	0.37708	0.36889	0.3539	0.34469	0.33678	0.32092
1.16459	0.31382	0.32229	0.29743	0.30403	0.29914	0.29337	0.2905	0.28467	0.28591	0.28566	0.2844	0.29426	0.30502	0.32652	0.34992	0.37755	0.41536	0.40955	0.41605	0.39524	0.38981	0.37883	0.37069	0.35767	0.34369	0.33342
1.16592	0.32476	0.33138	0.30907	0.32549	0.31164	0.31058	0.3051	0.29764	0.29044	0.29545	0.29089	0.29894	0.31059	0.31816	0.3481	0.37615	0.41317	0.41041	0.4205	0.40645	0.39863	0.38588	0.37925	0.36773	0.36355	0.35346
1.16726	0.34361	0.34762	0.32735	0.32819	0.3247	0.32087	0.31508	0.31555	0.31015	0.30746	0.30134	0.30767	0.31609	0.32663	0.34634	0.36507	0.4045	0.40909	0.42192	0.40539	0.39892	0.39756	0.39052	0.37677	0.36316	0.36075
1.16859	0.35521	0.35654	0.34405	0.35857	0.34604	0.34453	0.33293	0.3334	0.32555	0.31777	0.31873	0.32345	0.32505	0.32541	0.34429	0.3593	0.39855	0.39675	0.41166	0.3942	0.40102	0.39256	0.38741	0.38514	0.37334	0.36526
1.16993	0.37303	0.36366	0.36106	0.36545	0.35973	0.36099	0.35505	0.34987	0.34054	0.33643	0.32471	0.33048	0.33079	0.3384	0.34562	0.35869	0.38353	0.38078	0.40958	0.38902	0.38863	0.3823	0.38186	0.38469	0.37474	0.38166
1.17127	0.38006	0.37248	0.37415	0.37918	0.37862	0.37517	0.37072	0.36585	0.36052	0.35738	0.34066	0.34971	0.34829	0.34646	0.35526	0.35843	0.37204	0.36538	0.39718	0.38031	0.38456	0.37819	0.37747	0.38005	0.37471	0.3713
1.17261	0.38717	0.38056	0.38303	0.39138	0.39449	0.39645	0.38659	0.38299	0.37959	0.37291	0.36388	0.36719	0.35582	0.35358	0.3532	0.35693	0.35533	0.35521	0.37765	0.37123	0.36969	0.37029	0.37112	0.36646	0.37307	0.36653
1.17395	0.39846	0.38532	0.39277	0.39404	0.40083	0.39898	0.4016	0.39821	0.39254	0.38358	0.37796	0.3811	0.36229	0.35614	0.3625	0.34485	0.34749	0.34142	0.36805	0.35717	0.36087	0.3579	0.35967	0.36868	0.36348	0.36694
1.17529	0.4017	0.39297	0.39783	0.40317	0.4105	0.41023	0.40509	0.40769	0.40187	0.3938	0.38719	0.39176	0.38266	0.37733	0.36825	0.35298	0.34869	0.33735	0.35501	0.35265	0.34949	0.34936	0.34853	0.35219	0.36239	0.36124
1.17664	0.40017	0.38699	0.40673	0.40829	0.41265	0.41576	0.42481	0.41906	0.41505	0.41351	0.39963	0.39813	0.38941	0.38361	0.36275	0.35893	0.34522	0.34119	0.35414	0.33635	0.34794	0.3383	0.3409	0.34735	0.35117	0.34753
1.17798	0.40099	0.38226	0.40369	0.40329	0.41498	0.40899	0.42038	0.41637	0.41587	0.41193	0.4002	0.40665	0.38911	0.37432	0.36738	0.34412	0.33914	0.32464	0.34573	0.33246	0.33385	0.33394	0.33527	0.33557	0.34603	0.34022
1.17933	0.38733	0.37633	0.39117	0.40387	0.40569	0.41641	0.41425	0.41714	0.41554	0.41708	0.40379	0.40676	0.38977	0.38417	0.37137	0.3544	0.33952	0.32776	0.34446	0.3303	0.337	0.32572	0.32897	0.33108	0.33751	0.337
1.18068	0.37809	0.37509	0.39057	0.39423	0.40164	0.40316	0.40675	0.41105	0.41585	0.40703	0.40191	0.40629	0.38384	0.38152	0.36673	0.35149	0.33476	0.32716	0.33893	0.32876	0.32732	0.32298	0.31891	0.32842	0.32467	0.33094
1.18203	0.37827	0.36867	0.38169	0.38657	0.39094	0.38523	0.40371	0.40568	0.40166	0.4135	0.39886	0.39575	0.38827	0.38252	0.3677	0.3492	0.34563	0.32974	0.34382	0.33179	0.32852	0.32453	0.32235	0.32634	0.33022	0.32401
1.18338	0.36928	0.36007	0.37465	0.37649	0.37505	0.37892	0.38857	0.39191	0.3888	0.39216	0.39091	0.38948	0.37869	0.3723	0.36738	0.35183	0.33765	0.32704	0.34589	0.33164	0.33031	0.32394	0.32649	0.32678	0.32865	0.32758
1.18473	0.36491	0.35173	0.36349	0.36378	0.36639	0.36704	0.3752	0.37938	0.37159	0.37897	0.37775	0.37507	0.37104	0.36921	0.35975	0.3553	0.33955	0.3311	0.34586	0.32985	0.33197	0.3261	0.32871	0.32027	0.31883	0.3244
1.18609	0.34948	0.34387	0.34323	0.34482	0.35299	0.3557	0.35749	0.35973	0.35581	0.36842	0.35834	0.36549	0.36047	0.35532	0.34602	0.34306	0.3381	0.33263	0.3444	0.33272	0.33712	0.32494	0.32746	0.32906	0.32127	0.32857
1.18745	0.33421	0.33349	0.3342	0.33501	0.32926	0.33609	0.33839	0.3456	0.34175	0.3393	0.33541	0.34663	0.34273	0.33671	0.34429	0.33604	0.335	0.33034	0.34581	0.33246	0.33231	0.32625	0.33132	0.32573	0.32696	0.32507
1.1888	0.32797	0.31869	0.32062	0.32426	0.31597	0.32367	0.32395	0.32577	0.32744	0.32322	0.32455	0.33116	0.32992	0.33419	0.33962	0.3312	0.33058	0.32629	0.34176	0.32981	0.32511	0.32588	0.32657	0.33214	0.32048	0.32119
1.19016	0.31491	0.30782	0.30604	0.30793	0.30065	0.30864	0.30811	0.30646	0.30996	0.31736	0.30742	0.3222	0.31456	0.32329	0.32447	0.3268	0.33196	0.32735	0.34141	0.32848	0.33274	0.32723	0.32561	0.33663	0.32559	0.32663
1.19152	0.29426	0.29088	0.29471	0.2958	0.29047	0.29198	0.298	0.29487	0.30114	0.30259	0.29708	0.30196	0.30626	0.31198	0.32123	0.31942	0.33016	0.32554	0.34141	0.33174	0.32903	0.32314	0.32302	0.33049	0.32191	0.33076
1.19289	0.28726	0.28068	0.28026	0.28115	0.28599	0.28546	0.28507	0.28508	0.28336	0.28529	0.2835	0.29007	0.29203	0.29713	0.31288	0.31621	0.32743	0.31465	0.33313	0.3291	0.32609	0.32538	0.31964	0.32665	0.32541	0.32669
1.19425	0.26975	0.265	0.26708	0.2726	0.27732	0.27332	0.27442	0.27653	0.27312	0.26876	0.26927	0.2773	0.27968	0.28278	0.29688	0.30904	0.31396	0.31061	0.32941	0.31799	0.32851	0.31743	0.3192	0.31599	0.31854	0.3226
1.19562	0.25214	0.24934	0.2532	0.26595	0.25811	0.26117	0.27005	0.26832	0.26125	0.26702	0.26648	0.26982	0.27314	0.27869	0.29231	0.30466	0.31421	0.31786	0.32935	0.32366	0.3305	0.31824	0.32208	0.32445	0.31281	0.32424
1.19699	0.24894	0.23228	0.24628	0.24816	0.25061	0.249	0.2553	0.2558	0.25809	0.25416	0.25085	0.25943	0.25517	0.26857	0.28294	0.29436	0.30595	0.30572	0.3273	0.3207	0.31882	0.31457	0.31895	0.31935	0.31733	0.32028
1.19836	0.23203	0.22033	0.23613	0.23627	0.24044	0.23735	0.24255	0.24829	0.25	0.24939	0.2535	0.25388	0.25258	0.26694	0.27007	0.28153	0.30324	0.29855	0.31675	0.31376	0.31235	0.31147	0.31134	0.31371	0.31591	0.31661
1.19973	0.2193	0.20927	0.22263	0.2211	0.23173	0.23074	0.23172	0.24018	0.23941	0.24511	0.23953	0.24953	0.24469	0.25751	0.2643	0.27205	0.28855	0.29238	0.30961	0.30362	0.31069	0.3005	0.30463	0.31153	0.31746	0.32292
1.2011	0.20931	0.19975	0.20978	0.21373	0.21759	0.21791	0.22563	0.22607	0.22935	0.24511	0.23628	0.245	0.24099	0.24196	0.25824	0.26884	0.2894	0.28728	0.30814	0.29904	0.3024	0.30859	0.30305	0.30495	0.31091	0.30852
1.20247	0.19616	0.18644	0.20044	0.19999	0.20696	0.21253	0.21369	0.21958	0.22711	0.23055	0.22652	0.23167	0.23718	0.24008	0.24887	0.25287	0.27407	0.27868	0.3013	0.2868	0.29702	0.29467	0.29807	0.30307	0.3073	0.30965
1.20385	0.19062	0.1818	0.19422	0.20058	0.2067	0.20219	0.21063	0.21958	0.21853	0.22208	0.22076	0.2343	0.23298	0.23734	0.24003	0.2538	0.263	0.2667	0.28958	0.28694	0.29334	0.28674	0.2938	0.29426	0.30141	0.3058
1.20522	0.18144	0.17504	0.1868	0.18887	0.19691	0.19715	0.2067	0.21017	0.21233	0.21793	0.21487	0.23054	0.22468	0.23083	0.23538	0.24016	0.25427	0.25859	0.27979	0.27	0.28256	0.28117	0.28272	0.29563	0.29627	0.30237
1.2066	0.17762	0.16845	0.18654	0.1863	0.19086	0.19541	0.1931	0.20846	0.2074	0.21487	0.21904	0.22177	0.22653	0.2182	0.22889	0.2366	0.24294	0.25273	0.26832	0.25957	0.27478	0.26824	0.27863	0.28393	0.28908	0.29355
1.20798	0.17473	0.16405	0.17599	0.1821	0.18727	0.19057	0.19588	0.19969	0.20783	0.21093	0.20771	0.21672	0.21749	0.21895	0.2251	0.22907	0.23821	0.23764	0.26614	0.25662	0.25965	0.26054	0.26534	0.275	0.28162	0.28666
1.20937	0.17625	0.16459	0.17813	0.1795	0.1782	0.18308	0.19247	0.19143	0.19599	0.20864	0.20698	0.21503	0.21745	0.21651	0.22337	0.22214	0.23332	0.22811	0.25705	0.25188	0.25916	0.2558	0.26124	0.27299	0.27457	0.27634
1.21075	0.17261	0.16252	0.1758	0.18031	0.18447	0.1868	0.19466	0.19749	0.20075	0.20466	0.20142	0.21274	0.21081	0.21711	0.22351	0.22022	0.23295	0.22514	0.24263	0.24254	0.24869	0.24591	0.25964	0.25656	0.26526	0.26719
1.21213	0.16635	0.17228	0.17188	0.17778	0.17881	0.18015	0.18718	0.19251	0.18871	0.19767	0.19898	0.20304	0.20889	0.21293	0.21962	0.21979	0.22396	0.21416	0.23814	0.2301	0.23949	0.24017	0.24239	0.25602	0.25907	0.26478
1.21352	0.17432	0.17401	0.1812	0.18133	0.17982	0.18642	0.18759	0.19233	0.19542	0.20041	0.19397	0.20617	0.20423	0.21326	0.21952	0.2127	0.2207	0.21362	0.24011	0.23234	0.24141	0.2422	0.23983	0.24909	0.26258	0.26011
1.21491	0.18161	0.17684	0.17519	0.18583	0.18121	0.18816	0.19121	0.18982	0.19713	0.19531	0.20439	0.20706	0.21064	0.20607	0.21635	0.22007	0.21941	0.21148	0.23413	0.22813	0.23442	0.22974	0.24256	0.24695	0.25238	0.25439
1.2163	0.18383	0.1807	0.17969	0.18399	0.19154	0.1884	0.19324	0.19829	0.19348	0.19907	0.19756	0.21247	0.20906	0.21123	0.21902	0.21605	0.22242	0.20733	0.22817	0.22586	0.23374	0.22609	0.23107	0.24117	0.24586	0.25196
1.21769	0.1923	0.18367	0.18201	0.19284	0.1896	0.19809	0.19596	0.19992	0.19936	0.20506	0.20122	0.20361	0.20399	0.2142	0.21804	0.23009	0.22358	0.21046	0.22554	0.2226	0.22425	0.22842	0.23441	0.22832	0.24328	0.24547
1.21908	0.20037	0.19785	0.19318	0.19805	0.20052	0.19659	0.19862	0.20243	0.19787	0.20184	0.19811	0.21003	0.21255	0.21601	0.22483	0.22692	0.22217	0.2096	0.22864	0.2206	0.22482	0.21975	0.23148	0.23202	0.23568	0.23684
1.22048	0.20571	0.20759	0.20185	0.20715	0.20311	0.20161	0.21391	0.21018	0.21127	0.21165	0.20769	0.21906	0.21737	0.22556	0.22873	0.23056	0.22289	0.20442	0.22216	0.21639	0.22046	0.22682	0.22978	0.23479	0.23817	0.24126
1.22187	0.21858	0.20935	0.20843	0.2184	0.21188	0.21079	0.21227	0.22372	0.22109	0.22483	0.21428	0.23238	0.22103	0.2311	0.23728	0.23792	0.2248	0.20689	0.21949	0.21896	0.22715	0.2213	0.22105	0.22716	0.23217	0.23939
1.22327	0.22345	0.22828	0.22156	0.22515	0.2246	0.22624	0.22798	0.2265	0.23129	0.23235	0.22692	0.23349	0.23267	0.23792	0.245	0.24763	0.22364	0.20912	0.22361	0.22167	0.2271	0.22007	0.22774	0.23727	0.2323	0.23787
1.22467	0.23242	0.23208	0.23266	0.2312	0.2335	0.23303	0.23614	0.2357	0.23424	0.23373	0.23413	0.241	0.24207	0.24565	0.24644	0.24491	0.22486	0.20793	0.21932	0.218	0.21392	0.2232	0.22868	0.22723	0.23306	0.23769
1.22607	0.2441	0.24542	0.24009	0.24756	0.24493	0.24417	0.24972	0.24989	0.24531	0.24575	0.24635	0.25768	0.25116	0.25422	0.25558	0.24916	0.22626	0.20428	0.22338	0.22175	0.22077	0.21957	0.22359	0.23092	0.23319	0.23738
1.22747	0.25488	0.25741	0.24102	0.25566	0.25995	0.25823	0.25497	0.26043	0.25178	0.25913	0.24843	0.26444	0.25591	0.26104	0.25924	0.24064	0.21977	0.212	0.22753	0.21877	0.22371	0.22452	0.22782	0.22894	0.23021	0.23945
1.22888	0.27645	0.27836	0.26282	0.27182	0.26893	0.27347	0.26737	0.26929	0.26396	0.26179	0.26364	0.275	0.26644	0.26321	0.26058	0.2464	0.22214	0.21214	0.22067	0.21951	0.22615	0.22428	0.22598	0.22889	0.23714	0.2379
1.23028	0.29079	0.29452	0.279	0.28297	0.28554	0.28383	0.28571	0.27836	0.27777	0.27811	0.27623	0.28036	0.27684	0.2669	0.26075	0.24551	0.22305	0.20827	0.22858	0.21759	0.22453	0.21667	0.22733	0.23128	0.2398	0.23605
1.23169	0.31522	0.31345	0.29937	0.3018	0.307	0.30036	0.29443	0.29461	0.29081	0.28923	0.28146	0.2908	0.27727	0.27256	0.26394	0.24211	0.22474	0.2116	0.2254	0.21981	0.2237	0.22407	0.22818	0.231	0.2366	0.24312
1.2331	0.33053	0.33742	0.31888	0.323	0.31785	0.31785	0.31358	0.30745	0.30767	0.30375	0.28795	0.29116	0.28202	0.27348	0.26665	0.23851	0.22189	0.20927	0.22356	0.22135	0.22649	0.22997	0.22221	0.23425	0.23125	0.23709
1.23451	0.35194	0.35153	0.33994	0.33935	0.33573	0.33282	0.33101	0.32901	0.31676	0.31169	0.2989	0.29294	0.28303	0.27155	0.26188	0.24135	0.22904	0.21038	0.22405	0.22841	0.22774	0.23334	0.2341	0.2321	0.24215	0.24388
1.23592	0.37269	0.37043	0.35554	0.35341	0.35387	0.34854	0.34412	0.33272	0.32675	0.31663	0.29586	0.29669	0.27787	0.27094	0.25743	0.2391	0.22256	0.21141	0.22055	0.22806	0.22464	0.22498	0.22838	0.23245	0.23681	0.24527
1.23734	0.38162	0.38444	0.3647	0.36833	0.36282	0.36232	0.35736	0.33764	0.32719	0.31248	0.2971	0.29327	0.27551	0.26419	0.25418	0.24228	0.22156	0.21012	0.2242	0.22225	0.22184	0.22789	0.23172	0.23422	0.23668	0.24067
1.23875	0.39707	0.39324	0.37915	0.38769	0.37693	0.37344	0.3655	0.34593	0.33197	0.32321	0.3019	0.29184	0.27378	0.26263	0.24992	0.231	0.22055	0.21383	0.22545	0.2219	0.22119	0.2278	0.2292	0.23212	0.24091	0.24354
1.24017	0.40608	0.39295	0.38753	0.38721	0.38577	0.3806	0.36685	0.35141	0.33357	0.32459	0.2935	0.29181	0.2723	0.25709	0.24466	0.23283	0.21695	0.21246	0.22959	0.22279	0.23606	0.22001	0.23103	0.23439	0.24011	0.2428
1.24159	0.39851	0.39323	0.38684	0.39139	0.38779	0.38456	0.37649	0.3583	0.33373	0.32114	0.29493	0.28746	0.26623	0.25323	0.23967	0.22664	0.21436	0.2148	0.22794	0.22335	0.22941	0.23096	0.23157	0.23442	0.23896	0.24409
1.24301	0.39059	0.38872	0.38284	0.3871	0.37814	0.37832	0.37257	0.36221	0.34012	0.31998	0.29695	0.27934	0.26155	0.25284	0.23791	0.22461	0.22181	0.21425	0.22793	0.22225	0.22784	0.2265	0.22854	0.23443	0.2349	0.24292
1.24443	0.37576	0.36771	0.3713	0.37745	0.37255	0.37494	0.36305	0.35581	0.34	0.32351	0.29414	0.28494	0.26188	0.24877	0.23642	0.22852	0.22232	0.21452	0.23114	0.21673	0.22635	0.22632	0.22575	0.2315	0.23234	0.24501
1.24586	0.36292	0.35344	0.36295	0.36835	0.36475	0.3667	0.36419	0.3542	0.3467	0.32157	0.303	0.28438	0.26367	0.24912	0.23813	0.22704	0.22231	0.21276	0.2302	0.22572	0.23427	0.22362	0.22692	0.23518	0.23941	0.23716
1.24728	0.344	0.33747	0.3452	0.34976	0.35096	0.35086	0.35057	0.35221	0.3335	0.32627	0.29845	0.28498	0.26704	0.24442	0.23583	0.22789	0.21664	0.21757	0.22449	0.2207	0.22584	0.22735	0.22999	0.23009	0.23735	0.23456
1.24871	0.32819	0.31434	0.33903	0.33289	0.32985	0.33765	0.33941	0.33858	0.33229	0.33015	0.30404	0.29341	0.27226	0.2548	0.24085	0.22846	0.21936	0.21181	0.22884	0.22178	0.23025	0.22629	0.22566	0.23431	0.24176	0.23832
1.25014	0.31667	0.29945	0.3102	0.31929	0.3254	0.32619	0.33349	0.32595	0.32377	0.3251	0.30812	0.30192	0.27172	0.25654	0.24868	0.23193	0.22444	0.22334	0.22956	0.22331	0.22903	0.22473	0.22786	0.23928	0.23757	0.24698
1.25157	0.29323	0.28498	0.29895	0.29729	0.30281	0.31172	0.31435	0.32801	0.32279	0.32398	0.30809	0.3029	0.2884	0.26718	0.24886	0.23612	0.22894	0.21909	0.23217	0.22909	0.23195	0.23036	0.23756	0.24056	0.23986	0.24506
1.253	0.27154	0.26232	0.28434	0.28842	0.29355	0.29648	0.2968	0.31313	0.31284	0.31742	0.3077	0.30213	0.29025	0.27748	0.25459	0.23835	0.22835	0.22267	0.23821	0.22904	0.23304	0.23341	0.23683	0.24363	0.24418	0.24761
1.25443	0.26173	0.2455	0.26794	0.26644	0.27574	0.27926	0.28224	0.29543	0.30322	0.30322	0.3012	0.30772	0.28974	0.27714	0.26059	0.24225	0.22985	0.21989	0.23883	0.22011	0.2277	0.23272	0.23401	0.23799	0.23893	0.24498
1.25587	0.24282	0.23599	0.24968	0.25723	0.25827	0.2615	0.27458	0.27779	0.28734	0.29896	0.29085	0.31255	0.29659	0.2838	0.26754	0.25515	0.23023	0.22158	0.23636	0.22567	0.23125	0.22875	0.23465	0.23969	0.24287	0.24085
1.2573	0.22916	0.21475	0.23814	0.24156	0.24838	0.25118	0.25947	0.27043	0.27743	0.29498	0.28865	0.30584	0.29741	0.28902	0.27875	0.25564	0.23613	0.22413	0.24341	0.23108	0.23411	0.2391	0.23516	0.23532	0.23857	0.25118
1.25874	0.2186	0.2062	0.22643	0.22605	0.24118	0.24248	0.24546	0.25835	0.26551	0.28072	0.2821	0.3011	0.29716	0.29366	0.28971	0.25919	0.24625	0.23175	0.24387	0.23625	0.24315	0.23845	0.23794	0.24132	0.24593	0.25297
1.26018	0.20347	0.19158	0.20884	0.22011	0.22283	0.22489	0.23612	0.24413	0.25824	0.27189	0.27307	0.28903	0.29248	0.29847	0.29644	0.27708	0.24939	0.24193	0.24912	0.24116	0.24375	0.23626	0.2385	0.24463	0.24397	0.25012
1.26162	0.18953	0.18338	0.19691	0.20757	0.21387	0.21462	0.22556	0.23513	0.24461	0.25121	0.26157	0.2774	0.2845	0.28894	0.29662	0.27644	0.26119	0.25224	0.25314	0.24796	0.25316	0.24165	0.24765	0.24594	0.24616	0.24707
1.26307	0.18939	0.16955	0.19312	0.1965	0.20405	0.20357	0.21562	0.22744	0.23704	0.24683	0.24957	0.26817	0.27554	0.28749	0.29053	0.28742	0.2737	0.26196	0.26549	0.26092	0.2593	0.25305	0.25307	0.25101	0.25274	0.2506
1.26451	0.17455	0.16357	0.18247	0.18388	0.19339	0.19384	0.2024	0.20825	0.21904	0.23429	0.23257	0.25384	0.26006	0.27474	0.29353	0.28507	0.28306	0.27278	0.27507	0.26713	0.26044	0.25376	0.25504	0.253	0.25869	0.25499
1.26596	0.16598	0.15531	0.17213	0.18065	0.18456	0.18544	0.19542	0.20396	0.20706	0.21873	0.22223	0.23825	0.25632	0.26822	0.28438	0.29342	0.29534	0.28414	0.28974	0.27574	0.27143	0.26678	0.26187	0.25789	0.26159	0.26189
1.26741	0.1653	0.15176	0.16323	0.1665	0.17907	0.18505	0.18762	0.20058	0.2004	0.20749	0.21808	0.23396	0.2409	0.25907	0.27536	0.29876	0.3063	0.29826	0.29477	0.28458	0.2811	0.27609	0.2737	0.26365	0.26566	0.26544
1.26886	0.15452	0.14508	0.16019	0.16621	0.17104	0.17232	0.18136	0.18924	0.19905	0.20482	0.20632	0.22146	0.23031	0.24566	0.26848	0.29291	0.31351	0.30918	0.30983	0.29272	0.28656	0.27824	0.27988	0.28193	0.27533	0.27619
1.27031	0.14785	0.14639	0.15588	0.156	0.16433	0.16639	0.17853	0.18019	0.19313	0.1968	0.20091	0.2177	0.22271	0.23682	0.26149	0.28807	0.3099	0.3111	0.3171	0.30505	0.2987	0.29089	0.28539	0.28684	0.27752	0.27473
1.27176	0.14542	0.14358	0.15242	0.1621	0.16574	0.16988	0.16882	0.17532	0.18364	0.18998	0.19722	0.21256	0.21309	0.23147	0.25649	0.28583	0.31729	0.31508	0.3215	0.30965	0.31181	0.29808	0.30134	0.29405	0.28987	0.28789
1.27322	0.14372	0.13424	0.14743	0.15755	0.16011	0.165	0.1668	0.17726	0.17916	0.18554	0.19215	0.20433	0.21085	0.22442	0.252	0.27237	0.31263	0.30884	0.32474	0.31729	0.31409	0.30625	0.29948	0.29913	0.29843	0.29542
1.27467	0.14676	0.13893	0.14601	0.15334	0.15539	0.16123	0.16649	0.17754	0.17671	0.18561	0.18688	0.19907	0.20935	0.22159	0.24424	0.26866	0.30509	0.31289	0.32699	0.31902	0.3127	0.30259	0.308	0.30475	0.30317	0.29498
1.27613	0.14903	0.13934	0.14618	0.15048	0.1495	0.15872	0.16521	0.16827	0.16948	0.18176	0.18133	0.20209	0.20252	0.21732	0.23873	0.26296	0.30101	0.30161	0.3207	0.30888	0.3144	0.30847	0.30186	0.30883	0.31104	0.30139
1.27759	0.14432	0.13787	0.14718	0.15353	0.15332	0.16011	0.1687	0.17078	0.17354	0.18625	0.18342	0.19618	0.1997	0.21301	0.23494	0.25224	0.28452	0.29096	0.31129	0.30343	0.31243	0.30582	0.308	0.3072	0.30704	0.30414
1.27905	0.15375	0.14556	0.15094	0.14814	0.15999	0.15722	0.16548	0.1712	0.1779	0.18261	0.18444	0.19627	0.20011	0.2123	0.23604	0.24876	0.27989	0.28411	0.30501	0.29812	0.3044	0.29645	0.30293	0.30689	0.30525	0.30981
1.28052	0.15404	0.14779	0.15354	0.16075	0.16289	0.16721	0.16491	0.17044	0.17295	0.183	0.1804	0.19468	0.20176	0.21245	0.22703	0.24235	0.26149	0.27552	0.29804	0.28583	0.30151	0.2947	0.29657	0.30286	0.30271	0.30836
1.28198	0.15938	0.15429	0.1561	0.16286	0.16552	0.17186	0.16718	0.17591	0.17949	0.18511	0.18447	0.19501	0.20232	0.2107	0.22344	0.23203	0.25841	0.25717	0.28306	0.27961	0.2854	0.27919	0.28635	0.29435	0.29885	0.30559
1.28345	0.16823	0.16777	0.16606	0.16831	0.17149	0.16693	0.17439	0.1777	0.17937	0.18334	0.17916	0.19881	0.20451	0.20741	0.21969	0.23052	0.24195	0.24731	0.2747	0.26582	0.27468	0.2733	0.28103	0.28756	0.29981	0.29762
1.28492	0.17804	0.17353	0.16983	0.17025	0.17577	0.17221	0.18048	0.17967	0.18504	0.18746	0.18616	0.19914	0.20306	0.20611	0.21407	0.22059	0.23198	0.23704	0.26443	0.252	0.2659	0.26891	0.27479	0.28251	0.2886	0.29501
1.28639	0.18309	0.18702	0.17181	0.17882	0.17862	0.17799	0.17601	0.1824	0.18573	0.18613	0.18787	0.20105	0.20149	0.20258	0.21318	0.2145	0.22281	0.23149	0.25237	0.24767	0.2551	0.25561	0.26203	0.2721	0.27473	0.28513
1.28786	0.20047	0.20068	0.18823	0.19519	0.18636	0.18985	0.18998	0.18528	0.1895	0.19088	0.19025	0.20525	0.20148	0.20751	0.20753	0.21779	0.22261	0.22941	0.23937	0.23961	0.24764	0.25255	0.25768	0.26171	0.27465	0.28438
1.28933	0.21112	0.22131	0.19787	0.19815	0.1925	0.19487	0.19493	0.19109	0.19188	0.1902	0.19184	0.19644	0.19867	0.20302	0.20413	0.20717	0.21694	0.22026	0.23833	0.23127	0.24333	0.24542	0.2544	0.25913	0.26071	0.27398
1.29081	0.23062	0.23878	0.21058	0.21281	0.20177	0.20544	0.19428	0.1945	0.19289	0.19875	0.18961	0.19634	0.19588	0.19718	0.19839	0.20235	0.20924	0.21064	0.23174	0.21961	0.23071	0.23351	0.24336	0.25097	0.25717	0.26585
1.29229	0.25496	0.26606	0.22445	0.22693	0.21829	0.22215	0.20988	0.20138	0.1994	0.2089	0.19229	0.2022	0.19801	0.19608	0.19992	0.19866	0.20969	0.2007	0.22512	0.22433	0.23421	0.23132	0.24021	0.24784	0.25492	0.26289
1.29376	0.28198	0.29643	0.25018	0.24984	0.2369	0.23346	0.22345	0.21781	0.20493	0.20766	0.20227	0.20409	0.19876	0.20612	0.20391	0.20585	0.21009	0.21078	0.22725	0.21787	0.23122	0.23218	0.23482	0.24166	0.24704	0.26103
1.29524	0.29963	0.32354	0.26899	0.27025	0.24982	0.25224	0.23567	0.2227	0.21713	0.21186	0.20351	0.20203	0.20517	0.19304	0.20085	0.19632	0.20118	0.20208	0.21867	0.22189	0.22531	0.22848	0.23178	0.24025	0.24535	0.25548
1.29673	0.3339	0.35421	0.29869	0.2954	0.28084	0.26962	0.25392	0.2449	0.22713	0.22	0.20824	0.21141	0.19715	0.19966	0.20437	0.20002	0.20105	0.20166	0.2223	0.21912	0.22203	0.22243	0.23024	0.23672	0.2422	0.2474
1.29821	0.3635	0.38077	0.32538	0.32404	0.30453	0.29335	0.27525	0.25367	0.23284	0.22153	0.21175	0.2121	0.20137	0.20327	0.19996	0.20054	0.20021	0.20462	0.22235	0.21487	0.21831	0.2224	0.22568	0.23426	0.23957	0.24252
1.2997	0.38733	0.39727	0.34301	0.353	0.33124	0.321	0.30074	0.26818	0.25263	0.23674	0.21769	0.21962	0.20433	0.20317	0.20467	0.20328	0.20278	0.20359	0.21875	0.2169	0.2238	0.22244	0.2265	0.23118	0.23604	0.24778
1.30118	0.41129	0.41566	0.37564	0.38102	0.35624	0.34892	0.3277	0.30016	0.26857	0.25414	0.23065	0.22831	0.21324	0.21236	0.20597	0.20452	0.20801	0.20349	0.22061	0.21383	0.22262	0.2239	0.22089	0.23346	0.23991	0.24768
1.30267	0.41779	0.42831	0.39293	0.39765	0.38156	0.37552	0.35017	0.32281	0.28936	0.27138	0.24202	0.23688	0.21603	0.21171	0.20681	0.20087	0.20878	0.20198	0.2193	0.21755	0.21851	0.21959	0.22494	0.22889	0.23946	0.24182
1.30416	0.43396	0.43524	0.40949	0.413	0.3993	0.39867	0.37358	0.34407	0.31729	0.28683	0.25928	0.24768	0.22603	0.21531	0.2079	0.205	0.20655	0.20418	0.21519	0.21598	0.22096	0.22202	0.22321	0.23218	0.23895	0.24177
1.30565	0.43139	0.42677	0.43157	0.42481	0.41848	0.41459	0.39667	0.37007	0.34288	0.31106	0.27349	0.25659	0.23085	0.21358	0.20554	0.20871	0.2043	0.20361	0.21826	0.2125	0.21988	0.22199	0.22653	0.23225	0.23121	0.23874
1.30715	0.42402	0.41442	0.42871	0.43202	0.42785	0.42836	0.41416	0.39474	0.36703	0.33696	0.28965	0.27394	0.24839	0.23032	0.21556	0.21171	0.20585	0.20455	0.21724	0.21396	0.22125	0.22674	0.2279	0.23142	0.23407	0.23734
1.30864	0.41185	0.39707	0.42378	0.42616	0.43196	0.43116	0.42112	0.40602	0.38711	0.35254	0.31605	0.29001	0.2623	0.23785	0.2222	0.211	0.21223	0.20259	0.2228	0.21339	0.22055	0.22343	0.2215	0.22669	0.23605	0.23968
1.31014	0.4004	0.38822	0.41568	0.42474	0.42938	0.43179	0.43452	0.4239	0.40425	0.38358	0.34384	0.32192	0.29194	0.25031	0.23877	0.21697	0.21484	0.20958	0.22344	0.21696	0.22553	0.22699	0.23263	0.22916	0.23051	0.24114
1.31164	0.38698	0.37033	0.4004	0.40917	0.41906	0.4219	0.43607	0.43236	0.41442	0.40126	0.3708	0.34491	0.30526	0.27085	0.24564	0.22377	0.21891	0.20868	0.22524	0.21782	0.22779	0.22525	0.22674	0.23384	0.2356	0.24281
1.31314	0.36998	0.35541	0.38488	0.39438	0.41155	0.4135	0.42888	0.43154	0.42618	0.41912	0.38979	0.3733	0.33023	0.29052	0.2572	0.23125	0.22456	0.21782	0.22795	0.22172	0.22966	0.2277	0.23047	0.23518	0.24234	0.24302
1.31464	0.35823	0.3412	0.37539	0.38355	0.39562	0.40134	0.41806	0.43446	0.43184	0.42707	0.40486	0.39266	0.35432	0.31615	0.27607	0.24712	0.22951	0.22453	0.23542	0.22687	0.22662	0.22965	0.23138	0.23916	0.23938	0.24881
1.31615	0.34994	0.33969	0.36946	0.37421	0.38833	0.39263	0.41531	0.42587	0.43071	0.43783	0.42731	0.41741	0.3841	0.34382	0.29921	0.26317	0.24195	0.24131	0.24983	0.24162	0.23177	0.23657	0.23238	0.24013	0.24601	0.25075
1.31765	0.34709	0.33165	0.36154	0.3668	0.37538	0.38347	0.40262	0.41916	0.43284	0.44226	0.43151	0.43181	0.40619	0.3691	0.32441	0.28562	0.25542	0.25051	0.25495	0.24397	0.24127	0.23837	0.23903	0.24144	0.24376	0.24902
1.31916	0.33892	0.32939	0.36234	0.36536	0.37823	0.38418	0.39506	0.41222	0.42874	0.43836	0.4385	0.45065	0.42933	0.40175	0.35606	0.31525	0.28199	0.27113	0.2714	0.26197	0.25789	0.25201	0.25085	0.25142	0.24676	0.25508
1.32067	0.34819	0.33941	0.35626	0.36894	0.37744	0.37567	0.40112	0.4141	0.42947	0.44567	0.44918	0.46285	0.4497	0.428	0.3867	0.3418	0.30634	0.29956	0.29489	0.27643	0.27243	0.26394	0.26116	0.26072	0.25479	0.2552
1.32218	0.35576	0.35165	0.35844	0.37613	0.37551	0.38332	0.3978	0.40795	0.42103	0.44386	0.4527	0.47337	0.4644	0.45823	0.4244	0.37588	0.34786	0.32795	0.32158	0.30117	0.29039	0.28175	0.27284	0.26567	0.26548	0.264
1.3237	0.36504	0.35665	0.3655	0.37532	0.38238	0.38435	0.397	0.41531	0.41954	0.44309	0.45051	0.47592	0.48325	0.48027	0.45708	0.42113	0.39155	0.36598	0.35068	0.3329	0.31557	0.29749	0.28815	0.2862	0.27279	0.27516
1.32521	0.37257	0.36456	0.37386	0.38206	0.38462	0.39088	0.40351	0.41426	0.42431	0.44459	0.45011	0.47963	0.48669	0.50126	0.49541	0.4615	0.4349	0.41427	0.38969	0.36765	0.35311	0.32852	0.31709	0.30375	0.29449	0.28751
1.32673	0.37538	0.3686	0.37905	0.38429	0.39411	0.39708	0.40585	0.42307	0.43361	0.44717	0.46	0.48757	0.49404	0.51716	0.52035	0.50667	0.49395	0.46908	0.44014	0.4109	0.38748	0.36178	0.342	0.32913	0.31371	0.30088
1.32825	0.38168	0.37453	0.38475	0.39384	0.39898	0.39803	0.40774	0.42109	0.43691	0.45109	0.45943	0.49042	0.50649	0.53316	0.54503	0.55559	0.55052	0.53484	0.50232	0.46503	0.43141	0.40469	0.38379	0.36313	0.34251	0.32731
1.32977	0.38198	0.36857	0.38764	0.39136	0.39699	0.4024	0.41156	0.42385	0.43218	0.45095	0.45791	0.48749	0.50847	0.5385	0.57031	0.59218	0.6145	0.59349	0.55687	0.51764	0.48577	0.44792	0.42921	0.4038	0.37162	0.35713
1.33129	0.3737	0.36308	0.37928	0.38883	0.39427	0.39614	0.4069	0.41799	0.42668	0.4407	0.45539	0.48878	0.50411	0.53642	0.58195	0.62286	0.66769	0.65082	0.6129	0.57443	0.54136	0.50512	0.46335	0.44276	0.41052	0.38703
1.33281	0.36691	0.35994	0.36852	0.37919	0.38283	0.38922	0.39796	0.40709	0.42057	0.43384	0.4462	0.47769	0.49973	0.53645	0.59174	0.65108	0.71508	0.71053	0.66946	0.6247	0.59246	0.55568	0.52135	0.48491	0.45551	0.42838
1.33434	0.35715	0.34984	0.36199	0.36777	0.37381	0.38015	0.38777	0.40274	0.40809	0.427	0.43634	0.47012	0.49178	0.53393	0.59396	0.65912	0.7557	0.75045	0.71728	0.68076	0.6423	0.60512	0.56712	0.532	0.49815	0.46738
1.33586	0.34507	0.33335	0.3467	0.35471	0.36151	0.36074	0.37273	0.39197	0.39817	0.41967	0.42631	0.46335	0.48104	0.52189	0.58758	0.66234	0.77758	0.76966	0.75579	0.72017	0.68855	0.6469	0.61802	0.58463	0.54975	0.51403
1.33739	0.33364	0.3184	0.33125	0.33702	0.34782	0.3456	0.36424	0.37303	0.38499	0.40525	0.41457	0.45015	0.4678	0.51321	0.57135	0.66251	0.77486	0.781	0.7736	0.73771	0.71762	0.6835	0.6518	0.61723	0.59288	0.55038
1.33892	0.312	0.30517	0.31537	0.32669	0.33238	0.33405	0.3478	0.35865	0.36652	0.38491	0.39748	0.42769	0.45304	0.49353	0.56093	0.64727	0.76292	0.76728	0.76792	0.74582	0.72839	0.69832	0.67513	0.64849	0.61968	0.5922
1.34045	0.30649	0.29625	0.30767	0.31555	0.32327	0.32874	0.33419	0.34422	0.35745	0.37413	0.38893	0.41916	0.44368	0.48514	0.55258	0.63399	0.73583	0.73808	0.75503	0.7383	0.72784	0.70602	0.69319	0.66663	0.64425	0.62488
1.34199	0.29257	0.28702	0.30279	0.30483	0.31056	0.31456	0.3266	0.33841	0.34883	0.35837	0.38051	0.41007	0.42515	0.47092	0.53729	0.6082	0.69421	0.70634	0.73107	0.71574	0.71934	0.70171	0.69101	0.67752	0.65719	0.63945
1.34352	0.28893	0.27864	0.29827	0.3028	0.30683	0.30871	0.32287	0.33486	0.34212	0.35697	0.37091	0.39987	0.42083	0.4628	0.52081	0.58482	0.65284	0.66501	0.69946	0.6834	0.69504	0.68655	0.67243	0.66977	0.66499	0.64675
1.34506	0.28845	0.28277	0.29788	0.30153	0.30685	0.30947	0.32226	0.33096	0.33785	0.35798	0.3655	0.39827	0.42159	0.46119	0.50574	0.55963	0.60823	0.61282	0.65695	0.64143	0.65681	0.65331	0.65449	0.65184	0.65607	0.65365
1.3466	0.28728	0.28034	0.29424	0.29943	0.30257	0.31647	0.32121	0.33076	0.34265	0.3536	0.3679	0.39734	0.41561	0.44757	0.49306	0.52439	0.55713	0.55731	0.60485	0.59252	0.61283	0.60922	0.61801	0.62158	0.6252	0.63539
1.34814	0.2845	0.27552	0.29331	0.30503	0.30917	0.31472	0.32447	0.34083	0.34616	0.36403	0.3723	0.40338	0.42357	0.44632	0.47825	0.50284	0.50896	0.50788	0.55309	0.5438	0.56261	0.56842	0.58201	0.59319	0.59944	0.61062
1.34968	0.2886	0.27846	0.30148	0.3077	0.31854	0.32108	0.33318	0.34536	0.35998	0.37444	0.37935	0.41227	0.42462	0.4405	0.46339	0.47193	0.46641	0.46411	0.50123	0.49766	0.52029	0.52606	0.53731	0.55599	0.56799	0.57989
1.35123	0.29232	0.27754	0.31008	0.31722	0.3257	0.32442	0.34363	0.35113	0.37221	0.38741	0.39119	0.41525	0.41737	0.43915	0.4488	0.43944	0.42679	0.42159	0.45857	0.45382	0.48265	0.47906	0.49756	0.51329	0.5307	0.54244
1.35277	0.30307	0.28578	0.31362	0.31873	0.33323	0.34434	0.35497	0.36706	0.38365	0.39716	0.40493	0.42417	0.42011	0.43433	0.43529	0.41718	0.38604	0.37973	0.42115	0.41254	0.43606	0.44046	0.45507	0.471	0.48852	0.50569
1.35432	0.30998	0.29521	0.32215	0.3337	0.3488	0.34915	0.36883	0.38513	0.39657	0.4097	0.40943	0.43308	0.42343	0.42834	0.42401	0.40062	0.35685	0.34936	0.39261	0.37861	0.39603	0.40922	0.41788	0.43731	0.45819	0.47482
1.35587	0.31058	0.3032	0.33041	0.34005	0.35498	0.35852	0.38181	0.39198	0.40821	0.41756	0.42289	0.42995	0.4258	0.42702	0.41006	0.37546	0.33511	0.32655	0.3588	0.34959	0.36922	0.37939	0.38891	0.40358	0.42436	0.4398
1.35742	0.32343	0.30959	0.34003	0.35085	0.3667	0.3727	0.38372	0.40381	0.41011	0.42387	0.42147	0.43057	0.42156	0.41502	0.39542	0.3572	0.31812	0.302	0.33077	0.33045	0.34224	0.34521	0.35679	0.37725	0.39459	0.41003
1.35898	0.33062	0.31632	0.34802	0.36206	0.37395	0.378	0.39335	0.40353	0.41432	0.43009	0.41925	0.42929	0.41869	0.40582	0.37788	0.34329	0.30213	0.29087	0.31646	0.30587	0.32369	0.32709	0.33783	0.35872	0.36723	0.38695
1.36053	0.34463	0.32718	0.35992	0.36802	0.38304	0.38325	0.40067	0.40991	0.41866	0.42507	0.42189	0.42836	0.41016	0.39015	0.37009	0.33393	0.28541	0.27474	0.29904	0.29803	0.30645	0.30782	0.32042	0.33197	0.34739	0.36169
1.36209	0.35688	0.33748	0.3627	0.38055	0.38148	0.38446	0.40272	0.41065	0.41264	0.42238	0.41569	0.41696	0.3977	0.37673	0.35421	0.31618	0.28249	0.26673	0.29242	0.28325	0.29672	0.29638	0.30364	0.31145	0.32375	0.33713
1.36365	0.35617	0.34625	0.36636	0.38067	0.37974	0.38969	0.39281	0.40419	0.40595	0.40986	0.3984	0.40113	0.38307	0.36489	0.33917	0.30777	0.27574	0.26094	0.27898	0.27074	0.28496	0.28578	0.28612	0.2964	0.30961	0.3232
1.36521	0.36133	0.35295	0.37056	0.37699	0.38503	0.38813	0.39158	0.39875	0.39189	0.3987	0.38375	0.38272	0.35923	0.33944	0.31673	0.29675	0.26498	0.25826	0.27087	0.26947	0.27397	0.27789	0.28223	0.28927	0.30115	0.30771
1.36677	0.36806	0.35485	0.36706	0.37458	0.38012	0.38219	0.38928	0.38897	0.38499	0.38645	0.36176	0.36972	0.34155	0.32003	0.30922	0.28594	0.25547	0.24984	0.2698	0.25809	0.2671	0.27098	0.27249	0.28172	0.29137	0.29681
1.36833	0.36624	0.35245	0.36473	0.36776	0.37292	0.37344	0.37649	0.37813	0.36921	0.36646	0.34627	0.34582	0.3153	0.3035	0.29033	0.27652	0.25606	0.24537	0.25809	0.25964	0.26485	0.26364	0.26533	0.27268	0.27989	0.28957
1.3699	0.3535	0.35511	0.36406	0.36396	0.36226	0.36773	0.36765	0.36395	0.35751	0.34454	0.32891	0.32396	0.30195	0.28914	0.27489	0.26341	0.25198	0.2421	0.2557	0.25431	0.25793	0.25696	0.26742	0.26785	0.27832	0.28646
1.37147	0.35357	0.35283	0.35725	0.3569	0.35151	0.36117	0.35657	0.3489	0.33822	0.32851	0.30713	0.30761	0.28199	0.27106	0.25988	0.25476	0.25079	0.24192	0.25663	0.25378	0.25299	0.25843	0.26046	0.26371	0.2709	0.28116
1.37304	0.35355	0.34809	0.34099	0.33842	0.34187	0.34269	0.33862	0.33049	0.31842	0.31546	0.29002	0.28786	0.26231	0.25557	0.24345	0.24293	0.24241	0.23318	0.25333	0.25116	0.24996	0.25637	0.25589	0.26016	0.26386	0.2733
1.37461	0.34365	0.33946	0.33151	0.33253	0.32839	0.32585	0.32453	0.31188	0.30449	0.29487	0.27384	0.27041	0.25448	0.23778	0.23948	0.23618	0.23823	0.23009	0.24945	0.24375	0.24866	0.2438	0.25605	0.25896	0.26645	0.26581
1.37618	0.3331	0.33125	0.31675	0.32526	0.31182	0.31411	0.30634	0.29655	0.28483	0.27845	0.25777	0.25264	0.24146	0.23225	0.22817	0.23597	0.22879	0.22936	0.24457	0.23668	0.24261	0.24387	0.25409	0.25488	0.26401	0.26781
1.37776	0.31735	0.31608	0.30452	0.30855	0.29645	0.29836	0.29029	0.28269	0.26283	0.25631	0.23955	0.23619	0.22295	0.21739	0.21833	0.22533	0.22198	0.22007	0.24169	0.23059	0.23836	0.23862	0.2469	0.25527	0.25259	0.26093
1.37933	0.30701	0.30691	0.289	0.2916	0.28303	0.28265	0.27367	0.26654	0.25065	0.24802	0.22369	0.22951	0.21523	0.20558	0.21244	0.21504	0.21776	0.22138	0.23293	0.22856	0.23212	0.23426	0.24079	0.24951	0.24956	0.2547
1.38091	0.29713	0.29968	0.28033	0.28068	0.27524	0.26953	0.26188	0.25602	0.23904	0.23888	0.21765	0.22061	0.20748	0.20587	0.20709	0.21208	0.21444	0.21779	0.23288	0.22539	0.23406	0.23689	0.23915	0.24422	0.24985	0.25902
1.38249	0.28925	0.28824	0.27162	0.26801	0.26124	0.25922	0.25023	0.24196	0.22523	0.2231	0.21104	0.20969	0.20242	0.20277	0.20479	0.20579	0.21004	0.20774	0.22942	0.2194	0.22296	0.22884	0.23387	0.23979	0.24675	0.25389
1.38407	0.2802	0.28271	0.25533	0.26056	0.24889	0.24662	0.24099	0.23203	0.21925	0.21622	0.20189	0.21022	0.19592	0.19574	0.19797	0.20504	0.2054	0.20748	0.22405	0.21666	0.22173	0.21931	0.22562	0.23333	0.23767	0.25166
1.38566	0.27018	0.27304	0.25166	0.25128	0.24625	0.24179	0.23232	0.22476	0.21694	0.21351	0.20204	0.20416	0.19608	0.19956	0.19724	0.20364	0.20486	0.19855	0.22157	0.21473	0.22202	0.22459	0.23038	0.23377	0.23989	0.25189
1.38724	0.26622	0.26883	0.25004	0.2484	0.24802	0.23833	0.22746	0.22234	0.2199	0.20635	0.1991	0.20566	0.19153	0.19717	0.19612	0.19831	0.19698	0.20018	0.21453	0.20746	0.21553	0.21923	0.22145	0.22981	0.23456	0.24508
1.38883	0.26722	0.27231	0.24529	0.25003	0.24151	0.23667	0.22702	0.22752	0.21617	0.21438	0.20018	0.20526	0.20009	0.19574	0.19778	0.19434	0.19741	0.19785	0.21327	0.20543	0.21331	0.2182	0.2244	0.2249	0.23531	0.24118
1.39042	0.25846	0.27027	0.24161	0.24741	0.2395	0.23597	0.23191	0.22504	0.21509	0.21408	0.20129	0.20449	0.20237	0.19905	0.19853	0.19607	0.19116	0.19341	0.20949	0.19894	0.21577	0.21463	0.2188	0.21962	0.23283	0.23849
1.39201	0.26381	0.26592	0.24508	0.24767	0.24263	0.24296	0.23085	0.22829	0.2212	0.21556	0.20344	0.20717	0.20328	0.20034	0.20379	0.19524	0.19196	0.19001	0.2046	0.20402	0.21183	0.20852	0.21478	0.21961	0.2299	0.23651
1.39361	0.25998	0.26414	0.24268	0.2505	0.2437	0.23958	0.23867	0.23541	0.22305	0.21847	0.21203	0.21609	0.20496	0.20501	0.20253	0.19702	0.19433	0.18394	0.20368	0.19868	0.20852	0.20668	0.21141	0.21561	0.22483	0.23586
1.3952	0.25817	0.25917	0.24405	0.24998	0.24406	0.24442	0.23896	0.23863	0.22708	0.2276	0.21423	0.21425	0.20884	0.20393	0.1991	0.19194	0.18958	0.18484	0.2018	0.19277	0.20247	0.19932	0.20541	0.21245	0.22079	0.23154
1.3968	0.25839	0.24735	0.24061	0.25429	0.24861	0.2473	0.24736	0.24095	0.23423	0.23248	0.2174	0.22099	0.21242	0.20987	0.20702	0.19273	0.18566	0.18123	0.19938	0.19442	0.19651	0.19899	0.20557	0.21316	0.21696	0.22542
1.3984	0.2512	0.24363	0.24077	0.24429	0.24959	0.24899	0.24384	0.24387	0.23174	0.23758	0.22432	0.22608	0.21256	0.21018	0.20554	0.19881	0.18617	0.18413	0.19646	0.19337	0.1991	0.20313	0.20276	0.20725	0.21792	0.22465
1.4	0.24104	0.23572	0.23582	0.2397	0.24273	0.24218	0.24444	0.24139	0.23524	0.24318	0.22814	0.23	0.21627	0.21176	0.2103	0.19836	0.18631	0.17793	0.19529	0.19177	0.19507	0.19847	0.20059	0.20733	0.21595	0.22382
1.4016	0.23092	0.22668	0.23303	0.23751	0.23742	0.23929	0.24279	0.24235	0.23611	0.24176	0.22941	0.23376	0.21669	0.20931	0.20828	0.19775	0.18681	0.17639	0.19645	0.19034	0.19668	0.20013	0.20107	0.20728	0.21441	0.22195
1.4032	0.22504	0.21414	0.22517	0.2281	0.23102	0.23688	0.23716	0.23957	0.23856	0.24058	0.22851	0.23353	0.2189	0.21132	0.20772	0.19722	0.18554	0.18141	0.19466	0.18771	0.19972	0.19923	0.19872	0.206	0.20933	0.22017
1.40481	0.20908	0.20969	0.21467	0.22107	0.22199	0.22409	0.23195	0.23325	0.23186	0.23266	0.22214	0.22686	0.21411	0.20475	0.2035	0.19515	0.18604	0.17674	0.19287	0.18615	0.19605	0.19225	0.1954	0.204	0.21387	0.21737
1.40642	0.20546	0.199	0.20716	0.21104	0.21522	0.21837	0.22732	0.22531	0.22989	0.22838	0.21964	0.22798	0.209	0.2078	0.20303	0.19816	0.18829	0.1719	0.19327	0.18596	0.19347	0.19253	0.19804	0.20027	0.21307	0.21757
1.40803	0.19771	0.18975	0.19944	0.20592	0.20848	0.21102	0.22096	0.22051	0.22399	0.22654	0.21648	0.21773	0.20945	0.20799	0.2014	0.19378	0.1832	0.17304	0.1938	0.1863	0.19341	0.1932	0.20082	0.19988	0.21063	0.20833
1.40964	0.19235	0.18523	0.19265	0.20031	0.20776	0.20615	0.21545	0.2151	0.2191	0.22071	0.21396	0.2173	0.21199	0.19867	0.20044	0.19465	0.18785	0.17568	0.18919	0.18634	0.19179	0.18953	0.1946	0.19907	0.21075	0.21292
1.41125	0.18794	0.18466	0.18988	0.19501	0.20293	0.19775	0.2051	0.20611	0.21228	0.21476	0.20604	0.21919	0.20206	0.20397	0.20373	0.19878	0.18676	0.18483	0.19401	0.18475	0.19199	0.19555	0.19766	0.20062	0.20878	0.21539
1.41287	0.18704	0.18246	0.18625	0.18723	0.19843	0.19555	0.19713	0.20256	0.20653	0.20631	0.19971	0.20802	0.20577	0.20588	0.20304	0.20222	0.18879	0.18172	0.194	0.17964	0.19061	0.19357	0.19924	0.20091	0.20306	0.21438
1.41448	0.1873	0.18609	0.18455	0.18858	0.19042	0.18938	0.19462	0.20131	0.2	0.20672	0.19751	0.20748	0.20605	0.2066	0.20157	0.2033	0.19342	0.18041	0.19629	0.18573	0.19402	0.19906	0.19917	0.20292	0.20565	0.21345
1.4161	0.18879	0.18845	0.18692	0.18882	0.18967	0.19255	0.19437	0.19726	0.19318	0.20043	0.19445	0.2066	0.2023	0.20216	0.20967	0.2027	0.19628	0.18221	0.19606	0.1897	0.19553	0.20001	0.19834	0.20444	0.20756	0.21293
1.41772	0.18798	0.19159	0.18449	0.18877	0.19014	0.19129	0.19242	0.19361	0.19179	0.19462	0.19226	0.2084	0.20185	0.20829	0.20882	0.20637	0.1966	0.18467	0.19748	0.19112	0.1982	0.19788	0.19545	0.20548	0.20597	0.21489
1.41935	0.19755	0.19442	0.19223	0.19559	0.1941	0.19339	0.19495	0.19724	0.19259	0.20001	0.19494	0.20603	0.20582	0.20958	0.20939	0.21263	0.19834	0.19277	0.20222	0.19618	0.19644	0.19954	0.19928	0.20418	0.20968	0.21704
1.42097	0.20631	0.20265	0.1962	0.20243	0.20302	0.1993	0.2014	0.20052	0.20125	0.20194	0.19946	0.20814	0.20766	0.20853	0.21196	0.21146	0.20564	0.19413	0.21075	0.19999	0.20116	0.2027	0.20678	0.20825	0.21126	0.21987
1.4226	0.21098	0.20711	0.20602	0.2067	0.21	0.20471	0.2043	0.20669	0.21029	0.20524	0.20265	0.21389	0.20996	0.2139	0.21491	0.21324	0.20709	0.19932	0.21481	0.19938	0.20263	0.20394	0.20965	0.20861	0.21076	0.2186
1.42423	0.21866	0.21244	0.21478	0.21779	0.21375	0.21157	0.21447	0.2131	0.21077	0.21431	0.20635	0.21994	0.2148	0.21799	0.21754	0.21664	0.21091	0.20844	0.21899	0.20738	0.21026	0.20977	0.21037	0.21361	0.21151	0.22045
1.42586	0.2208	0.22239	0.22548	0.22694	0.22369	0.22498	0.22418	0.22185	0.22002	0.22718	0.21429	0.22895	0.22088	0.22296	0.22174	0.21975	0.2144	0.21275	0.22184	0.2147	0.22005	0.21102	0.21622	0.21627	0.21642	0.22627
1.42749	0.22441	0.22361	0.23145	0.23294	0.22982	0.23536	0.23707	0.22996	0.23291	0.23483	0.22625	0.23958	0.22678	0.22393	0.22601	0.22236	0.21914	0.21375	0.22613	0.21587	0.21914	0.21547	0.22034	0.21873	0.22076	0.22828
1.42912	0.23623	0.23111	0.23414	0.24058	0.2422	0.24318	0.24658	0.24195	0.24374	0.24574	0.23595	0.24395	0.23624	0.23221	0.22542	0.22365	0.21835	0.21882	0.22358	0.21875	0.22188	0.21979	0.22442	0.22158	0.2208	0.22757
1.43076	0.2423	0.23662	0.24164	0.24754	0.24911	0.24986	0.25685	0.25627	0.25617	0.25753	0.24361	0.25527	0.24255	0.23738	0.22915	0.22637	0.22105	0.2219	0.22949	0.22568	0.2278	0.22783	0.22577	0.22709	0.2255	0.23394
1.43239	0.24176	0.23566	0.24618	0.2563	0.25375	0.25394	0.26226	0.26554	0.26263	0.26701	0.25571	0.25939	0.24802	0.23953	0.23112	0.22836	0.22464	0.21836	0.23204	0.22809	0.22782	0.22748	0.22763	0.23057	0.23224	0.23512
1.43403	0.2466	0.23855	0.24951	0.26028	0.25898	0.26776	0.2677	0.27179	0.27225	0.27652	0.2636	0.27018	0.25423	0.24183	0.23689	0.2339	0.22791	0.22047	0.23191	0.22839	0.23044	0.22738	0.23179	0.23208	0.23762	0.23888
1.43568	0.24709	0.23634	0.25253	0.26053	0.26223	0.26897	0.27037	0.2781	0.27509	0.27852	0.26581	0.27229	0.25465	0.2455	0.23743	0.23067	0.22615	0.22089	0.23466	0.22807	0.2319	0.22897	0.23469	0.2368	0.24137	0.24094
1.43732	0.24865	0.23701	0.25343	0.2609	0.26575	0.2705	0.27505	0.27877	0.27842	0.27855	0.27026	0.27191	0.25723	0.2469	0.24077	0.23116	0.22549	0.22356	0.23869	0.22986	0.22924	0.23204	0.23815	0.23923	0.24016	0.24493
1.43896	0.25108	0.23765	0.25523	0.26442	0.2666	0.27034	0.27445	0.27566	0.27795	0.28109	0.26532	0.26885	0.25351	0.24462	0.24327	0.23392	0.23223	0.22854	0.23752	0.22931	0.23185	0.23377	0.23468	0.23793	0.23779	0.24504
1.44061	0.24951	0.23729	0.25355	0.26026	0.26563	0.26551	0.27221	0.27479	0.27634	0.27587	0.25934	0.27041	0.25105	0.24835	0.24343	0.23737	0.23344	0.22898	0.23867	0.23272	0.23753	0.23756	0.23604	0.23647	0.24144	0.24546
1.44226	0.24743	0.23913	0.24965	0.25975	0.26147	0.2599	0.27364	0.2701	0.26959	0.26669	0.25565	0.25961	0.24761	0.24418	0.24115	0.238	0.23725	0.23078	0.24362	0.23555	0.24163	0.23885	0.23708	0.23841	0.24191	0.24957
1.44391	0.24646	0.24168	0.2485	0.25893	0.25816	0.26195	0.26476	0.26572	0.26528	0.26253	0.25121	0.25023	0.24202	0.23797	0.23863	0.23649	0.24099	0.23822	0.2469	0.23756	0.24125	0.23717	0.24197	0.24192	0.24634	0.24922
1.44556	0.24232	0.23711	0.24502	0.2558	0.25141	0.25672	0.25728	0.25285	0.25442	0.25792	0.24191	0.24804	0.23665	0.23356	0.24	0.23532	0.23897	0.23977	0.24893	0.24084	0.24068	0.23932	0.24407	0.24404	0.24842	0.24931
1.44722	0.23557	0.23622	0.24094	0.24991	0.24474	0.24896	0.25317	0.24338	0.24612	0.24354	0.23374	0.23921	0.22837	0.23038	0.23355	0.23348	0.2353	0.237	0.24851	0.24222	0.23983	0.24388	0.24365	0.24424	0.24645	0.25249
1.44887	0.23579	0.22922	0.23613	0.24017	0.23346	0.2434	0.24252	0.24097	0.23456	0.23547	0.22437	0.22736	0.22205	0.22269	0.2326	0.22977	0.23722	0.23538	0.24633	0.24201	0.24141	0.23976	0.24039	0.24333	0.24497	0.25345
1.45053	0.22977	0.22217	0.22452	0.23158	0.22689	0.23085	0.22854	0.23436	0.22373	0.22635	0.21583	0.2216	0.2157	0.21725	0.22323	0.23035	0.23941	0.23671	0.24597	0.23629	0.2442	0.24107	0.24311	0.2472	0.25236	0.25442
1.45219	0.22301	0.2149	0.2155	0.22306	0.2198	0.22476	0.22196	0.22004	0.21705	0.22107	0.21104	0.21783	0.21173	0.21303	0.22103	0.21964	0.23157	0.22978	0.24433	0.23773	0.24389	0.23813	0.24388	0.24434	0.2502	0.25438
1.45385	0.21031	0.20498	0.20679	0.21452	0.21277	0.21639	0.2137	0.21105	0.21279	0.21602	0.20294	0.21534	0.20597	0.21156	0.2176	0.21886	0.22558	0.22873	0.24344	0.23529	0.2419	0.23646	0.24365	0.24646	0.24658	0.25776
1.45552	0.20561	0.20229	0.19749	0.20596	0.20399	0.20494	0.20662	0.20623	0.20532	0.21089	0.19666	0.2108	0.206	0.20834	0.212	0.21624	0.22448	0.22504	0.24284	0.23186	0.23758	0.23625	0.24233	0.24582	0.24777	0.2525
1.45718	0.19879	0.19471	0.19109	0.19577	0.19842	0.19555	0.19672	0.19599	0.19945	0.20325	0.19488	0.20654	0.20217	0.20624	0.20981	0.20984	0.21313	0.21885	0.23287	0.22894	0.2297	0.23353	0.24089	0.2411	0.24888	0.25074
1.45885	0.18908	0.18786	0.18715	0.1875	0.19099	0.18755	0.1904	0.19174	0.19627	0.19315	0.18907	0.19787	0.19952	0.20216	0.20216	0.20649	0.21317	0.21348	0.22677	0.22019	0.22597	0.22875	0.22915	0.23606	0.24591	0.25088
1.46052	0.18683	0.18265	0.18216	0.18273	0.1853	0.18756	0.1836	0.19093	0.18713	0.19246	0.18117	0.19761	0.19529	0.19592	0.1996	0.20661	0.2094	0.20455	0.21993	0.21736	0.2228	0.2234	0.22656	0.23272	0.23995	0.2475
1.46219	0.17888	0.18014	0.17808	0.18465	0.18408	0.18245	0.18375	0.18838	0.18247	0.19144	0.18138	0.1967	0.19285	0.19174	0.19839	0.20512	0.20418	0.20084	0.2154	0.21354	0.22151	0.22012	0.22526	0.227	0.22971	0.23694
1.46387	0.18242	0.18182	0.17475	0.18207	0.18039	0.17767	0.18225	0.18467	0.18332	0.18921	0.18199	0.19452	0.18962	0.18942	0.19626	0.20164	0.20181	0.19723	0.21178	0.20919	0.21283	0.21341	0.22081	0.2258	0.22317	0.23499
1.46554	0.18545	0.17947	0.17744	0.18259	0.17824	0.17798	0.18069	0.18059	0.18371	0.18929	0.18192	0.19205	0.18909	0.18627	0.19506	0.19613	0.19543	0.19131	0.2099	0.2003	0.20813	0.21121	0.21525	0.22243	0.22179	0.23188
1.46722	0.1873	0.18769	0.17953	0.18832	0.18199	0.18578	0.1852	0.18393	0.18466	0.18888	0.1815	0.18996	0.18895	0.18809	0.19305	0.1924	0.19434	0.19294	0.2078	0.19635	0.20545	0.2068	0.20865	0.21753	0.22111	0.2313
1.4689	0.1926	0.19002	0.18481	0.19085	0.18543	0.19307	0.19013	0.18922	0.19134	0.19162	0.18206	0.19642	0.18411	0.19145	0.19243	0.19543	0.18914	0.18829	0.2068	0.19636	0.2028	0.20642	0.20843	0.21612	0.22093	0.22734
1.47058	0.20042	0.19978	0.18975	0.19883	0.19292	0.19785	0.19844	0.19558	0.1966	0.19642	0.1884	0.19939	0.1851	0.1914	0.19172	0.19539	0.18845	0.18426	0.20184	0.1946	0.20092	0.20398	0.205	0.2112	0.21978	0.22096
1.47227	0.21109	0.2064	0.20039	0.20662	0.20105	0.20535	0.20655	0.20345	0.20136	0.19819	0.19042	0.19819	0.18993	0.18986	0.19261	0.19506	0.18581	0.18483	0.19967	0.19386	0.19721	0.19775	0.20213	0.20784	0.21491	0.21902
1.47395	0.22067	0.21934	0.21165	0.21629	0.21256	0.2117	0.21092	0.208	0.20192	0.2045	0.19531	0.20012	0.18997	0.19149	0.19561	0.19378	0.18212	0.18101	0.19775	0.19206	0.19415	0.20078	0.20193	0.20706	0.21241	0.21876
1.47564	0.23303	0.23492	0.22532	0.22532	0.22196	0.22415	0.21599	0.2162	0.20841	0.2111	0.2016	0.20474	0.19739	0.19416	0.19752	0.19232	0.18367	0.17788	0.1973	0.18849	0.19416	0.195	0.19729	0.20343	0.21307	0.21486
1.47733	0.24442	0.24843	0.23274	0.23558	0.23081	0.23374	0.2275	0.22438	0.22098	0.21632	0.20725	0.21327	0.20136	0.19819	0.19501	0.1948	0.18811	0.18025	0.19332	0.18816	0.19668	0.19318	0.19751	0.20057	0.20791	0.21586
1.47902	0.25281	0.25844	0.2409	0.24991	0.24258	0.24206	0.23757	0.23352	0.2308	0.22562	0.21254	0.21861	0.20589	0.19907	0.19949	0.19197	0.19123	0.18162	0.19143	0.18909	0.19119	0.19338	0.19587	0.20115	0.20692	0.21496
1.48071	0.27038	0.27099	0.25575	0.26395	0.25832	0.26182	0.24749	0.24253	0.24043	0.23358	0.21947	0.22436	0.21124	0.20907	0.20511	0.19666	0.19172	0.18261	0.19595	0.18732	0.19215	0.19366	0.19566	0.19694	0.20763	0.21125
1.48241	0.2833	0.28536	0.27	0.27728	0.27355	0.2713	0.26396	0.25723	0.25352	0.24565	0.22929	0.23275	0.21965	0.21568	0.2079	0.20462	0.19618	0.18576	0.19962	0.18926	0.195	0.1935	0.19764	0.1959	0.20455	0.21048
1.4841	0.29461	0.30111	0.28457	0.29205	0.28847	0.27871	0.27639	0.27229	0.26615	0.26003	0.24431	0.24298	0.23236	0.22246	0.21746	0.20964	0.20245	0.19019	0.19873	0.18945	0.19514	0.19371	0.19267	0.19893	0.2018	0.20831
1.4858	0.31328	0.31564	0.29706	0.30565	0.30455	0.29629	0.29107	0.28774	0.27781	0.27223	0.25919	0.25672	0.24451	0.23506	0.22912	0.22061	0.21107	0.19832	0.20401	0.19429	0.19848	0.19317	0.19721	0.20002	0.2043	0.21058
1.4875	0.32982	0.33165	0.31427	0.32407	0.31921	0.31791	0.30778	0.30306	0.29572	0.28864	0.2715	0.27486	0.26018	0.25026	0.24558	0.23275	0.21984	0.21022	0.21524	0.2042	0.20684	0.20042	0.20165	0.20227	0.20746	0.21421
1.4892	0.34185	0.34709	0.33143	0.34202	0.33506	0.33494	0.32565	0.32184	0.31155	0.30607	0.28747	0.29024	0.27559	0.26568	0.26262	0.24935	0.23807	0.22654	0.22569	0.21479	0.21214	0.20866	0.20888	0.20631	0.21265	0.21412
1.49091	0.35874	0.36245	0.34302	0.35744	0.34873	0.34991	0.34284	0.34018	0.3278	0.32439	0.30396	0.31306	0.29515	0.2876	0.27726	0.26704	0.2613	0.24403	0.23973	0.22768	0.22355	0.21901	0.21894	0.21097	0.2164	0.21913
1.49262	0.37159	0.3723	0.3578	0.36915	0.36143	0.3633	0.35968	0.35462	0.3481	0.34237	0.3245	0.32892	0.31406	0.3026	0.29627	0.28832	0.28217	0.26605	0.25906	0.24395	0.2371	0.2273	0.23154	0.22266	0.21775	0.22313
1.49432	0.38353	0.38227	0.37334	0.38015	0.3793	0.37474	0.3707	0.36627	0.36434	0.35913	0.34094	0.34389	0.3345	0.32167	0.31789	0.30896	0.30766	0.28814	0.28127	0.26344	0.25678	0.24137	0.24186	0.23324	0.22865	0.23
1.49604	0.3908	0.38595	0.37668	0.3865	0.38619	0.38964	0.3834	0.38103	0.37139	0.37658	0.35295	0.36697	0.35086	0.34245	0.33718	0.33106	0.33262	0.31392	0.30774	0.28685	0.28108	0.26225	0.25639	0.24813	0.24191	0.23899
1.49775	0.39307	0.38776	0.38491	0.38844	0.39426	0.39288	0.39542	0.38793	0.38464	0.38998	0.37161	0.38348	0.36732	0.36205	0.35912	0.35075	0.35671	0.34402	0.3357	0.31676	0.30515	0.28852	0.2787	0.27146	0.25873	0.25281
1.49946	0.39088	0.38649	0.39066	0.39287	0.39992	0.39248	0.39775	0.39866	0.39531	0.40095	0.38551	0.39386	0.38046	0.37901	0.38349	0.37637	0.38224	0.37498	0.36167	0.34155	0.33014	0.31286	0.30413	0.29087	0.28006	0.26995
1.50118	0.38343	0.37774	0.38184	0.39055	0.39364	0.39234	0.39643	0.4027	0.39666	0.40568	0.38875	0.40164	0.38917	0.38721	0.39259	0.39394	0.40147	0.39676	0.38588	0.36539	0.35364	0.33963	0.32728	0.31232	0.29913	0.29124
1.5029	0.37208	0.36763	0.37119	0.38149	0.38136	0.38416	0.38787	0.39808	0.39281	0.39947	0.38314	0.40089	0.39537	0.39598	0.39767	0.40334	0.41252	0.40872	0.40773	0.38375	0.37165	0.36201	0.34654	0.33316	0.3186	0.31002
1.50462	0.35457	0.35273	0.35736	0.36913	0.36727	0.37054	0.37781	0.38291	0.38703	0.39007	0.3793	0.40136	0.39226	0.39378	0.40033	0.40811	0.41536	0.41875	0.41841	0.3968	0.39224	0.37827	0.36665	0.35554	0.34543	0.32991
1.50634	0.33633	0.33037	0.33954	0.3456	0.35259	0.35723	0.36291	0.37004	0.373	0.37755	0.369	0.3894	0.38114	0.38943	0.39274	0.40615	0.41156	0.4251	0.42139	0.40431	0.40645	0.39426	0.38598	0.37645	0.36463	0.35715
1.50806	0.31644	0.30515	0.3196	0.32579	0.33478	0.33875	0.34192	0.34662	0.35772	0.3629	0.35214	0.37171	0.36603	0.37437	0.38054	0.39191	0.40295	0.41505	0.42083	0.40664	0.40987	0.40118	0.39891	0.38585	0.38136	0.37444
1.50979	0.29373	0.28417	0.29928	0.3064	0.31402	0.3145	0.32294	0.32739	0.33432	0.34624	0.33681	0.35688	0.35036	0.35764	0.36663	0.37208	0.38557	0.39924	0.41656	0.4005	0.40542	0.40259	0.40075	0.39101	0.39507	0.38532
1.51152	0.27155	0.26327	0.27663	0.28288	0.28816	0.28936	0.30168	0.30828	0.31035	0.32257	0.31462	0.33507	0.33002	0.33509	0.34746	0.35129	0.3662	0.37872	0.40013	0.38658	0.39617	0.39504	0.39665	0.39533	0.39739	0.39233
1.51325	0.25206	0.24174	0.25512	0.26336	0.26907	0.27011	0.2829	0.28527	0.28826	0.29846	0.29267	0.31218	0.30271	0.30988	0.32591	0.33247	0.34314	0.35324	0.37774	0.36753	0.37815	0.38382	0.38621	0.39114	0.39511	0.39685
1.51498	0.23605	0.22531	0.24068	0.24611	0.25226	0.25241	0.26415	0.2672	0.26774	0.2791	0.27129	0.29133	0.28185	0.28998	0.30408	0.31279	0.32229	0.33103	0.35793	0.34762	0.36307	0.37199	0.37415	0.38026	0.38511	0.39264
1.51672	0.22282	0.21456	0.22181	0.22963	0.23434	0.23929	0.24922	0.24645	0.25252	0.262	0.25388	0.27218	0.26412	0.26946	0.28247	0.29247	0.29808	0.30941	0.3342	0.32505	0.34493	0.35214	0.35696	0.36217	0.37535	0.38548
1.51845	0.20393	0.20117	0.20916	0.21451	0.21704	0.22286	0.23427	0.23239	0.23525	0.24598	0.23524	0.25517	0.24797	0.25095	0.26142	0.27229	0.27834	0.28705	0.31552	0.30461	0.3233	0.33009	0.34057	0.34209	0.36053	0.3721
1.52019	0.19077	0.18815	0.19737	0.20139	0.20618	0.20686	0.21651	0.21754	0.22024	0.22735	0.21845	0.23752	0.23142	0.23287	0.24424	0.25207	0.25586	0.2691	0.29469	0.28692	0.29784	0.30838	0.32002	0.32316	0.34471	0.35576
1.52193	0.18173	0.17673	0.18595	0.19082	0.1941	0.19963	0.20384	0.2036	0.20964	0.21049	0.20392	0.22164	0.21472	0.21786	0.22826	0.23457	0.2385	0.24968	0.2726	0.26426	0.27749	0.28754	0.29678	0.30313	0.32452	0.33807
1.52367	0.1755	0.1657	0.17686	0.18139	0.18597	0.19195	0.19605	0.19815	0.20178	0.2045	0.19171	0.21287	0.20225	0.20651	0.21429	0.21767	0.22491	0.23319	0.2531	0.24972	0.26144	0.26994	0.27604	0.28512	0.30213	0.31897
1.52542	0.16984	0.15986	0.16931	0.17593	0.17882	0.18184	0.1891	0.19108	0.19465	0.19668	0.18397	0.20223	0.19201	0.19438	0.2049	0.20713	0.21205	0.21923	0.23834	0.23549	0.24405	0.25444	0.26123	0.26643	0.28624	0.30073
1.52716	0.16209	0.15649	0.16161	0.17286	0.17243	0.17466	0.18396	0.1835	0.18729	0.1921	0.17935	0.19532	0.18479	0.19016	0.19948	0.20271	0.20223	0.20961	0.2274	0.22173	0.23456	0.24156	0.25016	0.25794	0.27324	0.2846
1.52891	0.15266	0.15242	0.15589	0.16628	0.17057	0.17044	0.17581	0.17879	0.18017	0.18687	0.17654	0.19152	0.18261	0.183	0.19011	0.19562	0.196	0.20105	0.21746	0.21507	0.22478	0.23335	0.23526	0.24757	0.25705	0.27075
1.53066	0.14621	0.14255	0.15125	0.16223	0.16661	0.16401	0.17168	0.17259	0.17508	0.18336	0.17498	0.18541	0.18313	0.17754	0.18427	0.1895	0.19163	0.19776	0.21022	0.20902	0.21675	0.22391	0.22332	0.23158	0.24346	0.2605
1.53241	0.13992	0.13345	0.14035	0.15524	0.15726	0.16029	0.16365	0.1679	0.16828	0.17506	0.17023	0.18293	0.17628	0.17211	0.17852	0.18405	0.18573	0.18745	0.20495	0.19816	0.20808	0.21236	0.21674	0.22079	0.23334	0.24661
1.53417	0.13254	0.1282	0.13712	0.14611	0.15169	0.15236	0.15986	0.16275	0.16336	0.17012	0.16416	0.17719	0.16986	0.16949	0.17601	0.18065	0.18144	0.18219	0.19826	0.19274	0.19997	0.20519	0.21471	0.21365	0.22601	0.23871
1.53592	0.12511	0.11857	0.13551	0.1387	0.14613	0.14572	0.15542	0.15769	0.16153	0.16776	0.16015	0.1724	0.16644	0.16787	0.17546	0.17691	0.17772	0.18	0.19701	0.18981	0.20042	0.2021	0.20918	0.20951	0.22033	0.22941
1.53768	0.11977	0.11272	0.12538	0.13091	0.13728	0.14089	0.14856	0.15404	0.158	0.16338	0.15498	0.16881	0.16288	0.16172	0.17208	0.1726	0.17596	0.17782	0.19167	0.18519	0.19803	0.19699	0.20021	0.20545	0.21131	0.22306
1.53944	0.11606	0.1069	0.11765	0.12588	0.12994	0.13535	0.14302	0.14816	0.1539	0.15962	0.14896	0.16766	0.16029	0.15603	0.16644	0.17121	0.17168	0.17161	0.18416	0.18181	0.19249	0.19078	0.19531	0.20068	0.2062	0.21779
1.54121	0.11138	0.09816	0.11512	0.12303	0.12708	0.12976	0.1389	0.14132	0.14719	0.15504	0.14391	0.1644	0.15517	0.15755	0.16112	0.16966	0.16806	0.16903	0.18301	0.17628	0.18899	0.18966	0.19004	0.19764	0.20913	0.21488
1.54297	0.10586	0.09242	0.11218	0.11627	0.12386	0.1226	0.1308	0.13839	0.13941	0.14821	0.13967	0.15827	0.15101	0.15508	0.15637	0.16658	0.1676	0.1716	0.18195	0.17463	0.18308	0.18748	0.18892	0.19676	0.20555	0.21465
1.54474	0.10078	0.09348	0.10862	0.11097	0.12446	0.12113	0.12628	0.13704	0.13568	0.14431	0.13686	0.15427	0.14721	0.15325	0.15654	0.16185	0.16315	0.16897	0.17794	0.17412	0.17954	0.18393	0.18976	0.19733	0.20246	0.21443
1.5465	0.0993	0.09113	0.10249	0.10985	0.11994	0.11871	0.12607	0.13345	0.13221	0.14158	0.13399	0.15022	0.14249	0.1496	0.15552	0.1588	0.1638	0.1642	0.17758	0.16922	0.17906	0.1812	0.18731	0.19464	0.2026	0.2071
1.54828	0.09824	0.08926	0.101	0.11117	0.11403	0.11414	0.12146	0.12748	0.13028	0.13875	0.1294	0.14663	0.13934	0.1455	0.15318	0.15633	0.1606	0.16263	0.17286	0.16901	0.17913	0.17869	0.18395	0.19	0.19886	0.20512
1.55005	0.09447	0.08776	0.09722	0.10658	0.11036	0.11218	0.11534	0.12329	0.1264	0.13402	0.12544	0.14292	0.1389	0.14383	0.15042	0.15127	0.1546	0.15841	0.16884	0.16742	0.17539	0.17514	0.18343	0.18276	0.19389	0.2043
1.55182	0.08947	0.08582	0.09228	0.10426	0.10903	0.11124	0.11285	0.12388	0.12397	0.13191	0.12388	0.1415	0.13433	0.13976	0.14724	0.1491	0.15486	0.15397	0.16777	0.16361	0.17083	0.17103	0.18157	0.18108	0.19107	0.19911
1.5536	0.08921	0.08593	0.09298	0.10638	0.10833	0.10921	0.11608	0.12609	0.12667	0.13079	0.12307	0.14065	0.1343	0.13601	0.14449	0.14815	0.15701	0.15171	0.16704	0.16	0.16746	0.1713	0.17802	0.17873	0.19057	0.19745
1.55538	0.09144	0.08534	0.09563	0.10377	0.10759	0.10738	0.11506	0.12063	0.12326	0.13073	0.12304	0.13755	0.13259	0.13496	0.14322	0.14903	0.15319	0.14979	0.16466	0.15739	0.16565	0.17148	0.17231	0.17499	0.18483	0.19383
1.55716	0.09148	0.08541	0.09511	0.10078	0.10864	0.10587	0.11673	0.1191	0.11893	0.13062	0.12063	0.13463	0.13022	0.135	0.14195	0.14794	0.15026	0.15093	0.16125	0.15276	0.16343	0.1672	0.17037	0.17577	0.18379	0.19244
1.55894	0.09281	0.08689	0.09691	0.10184	0.10949	0.10985	0.11917	0.12292	0.12451	0.12996	0.1197	0.13626	0.13295	0.13613	0.14472	0.14647	0.14921	0.14938	0.1609	0.15262	0.16196	0.16575	0.1692	0.17437	0.18401	0.1914
1.56073	0.09381	0.08782	0.10054	0.10681	0.11124	0.11413	0.12016	0.12687	0.12478	0.13136	0.12366	0.13751	0.13511	0.13829	0.14557	0.14624	0.14818	0.1459	0.16102	0.15274	0.16343	0.16321	0.16763	0.17047	0.17901	0.18868
1.56251	0.09755	0.09027	0.10243	0.10934	0.11335	0.11408	0.12049	0.12596	0.12587	0.13383	0.12778	0.13789	0.13699	0.13881	0.14502	0.14611	0.14652	0.1417	0.15754	0.15129	0.16452	0.16184	0.16671	0.16779	0.17544	0.18976
1.5643	0.09839	0.09068	0.10439	0.10855	0.11801	0.11637	0.12146	0.12817	0.13044	0.13774	0.12995	0.14134	0.14065	0.13938	0.14475	0.14993	0.14329	0.14286	0.15613	0.14975	0.15872	0.16193	0.16488	0.16815	0.17637	0.18663
1.56609	0.09897	0.095	0.10757	0.11134	0.12293	0.12036	0.12513	0.1319	0.13228	0.13861	0.13041	0.14276	0.14007	0.14022	0.1449	0.15024	0.14155	0.145	0.1582	0.14656	0.15565	0.15691	0.16284	0.16852	0.17504	0.18113
1.56788	0.10299	0.10182	0.10848	0.11569	0.12205	0.12155	0.12853	0.13431	0.13715	0.14596	0.13259	0.14619	0.14031	0.14205	0.14874	0.15205	0.1436	0.14332	0.15696	0.14706	0.15766	0.15707	0.16297	0.16451	0.17157	0.18151
1.56968	0.10932	0.10514	0.11113	0.12185	0.12588	0.12596	0.13369	0.13848	0.14251	0.14845	0.13602	0.15111	0.14461	0.14776	0.15226	0.15253	0.14744	0.14511	0.15865	0.14972	0.1597	0.15863	0.16334	0.16244	0.17036	0.1845
1.57148	0.11279	0.10742	0.11775	0.12828	0.1286	0.13292	0.13778	0.1436	0.14818	0.14915	0.1395	0.15401	0.1489	0.14978	0.15472	0.15072	0.1501	0.14833	0.16159	0.15158	0.1612	0.15931	0.16397	0.1647	0.17124	0.18541
1.57328	0.11469	0.11239	0.12183	0.13148	0.13303	0.1364	0.13957	0.1474	0.15035	0.15335	0.14005	0.15623	0.15159	0.15014	0.1531	0.1543	0.15207	0.15087	0.16085	0.15396	0.16068	0.16184	0.16405	0.16846	0.1734	0.18479
1.57508	0.12134	0.12033	0.12637	0.13363	0.14079	0.14149	0.14561	0.15029	0.15279	0.15843	0.1424	0.16213	0.15477	0.15099	0.15578	0.15749	0.15428	0.15708	0.16212	0.15573	0.16468	0.16371	0.16637	0.16994	0.17373	0.18297
1.57688	0.12648	0.12399	0.13059	0.13621	0.14316	0.14519	0.14933	0.15492	0.15655	0.16033	0.14575	0.16396	0.15532	0.15278	0.1579	0.15769	0.15806	0.16018	0.16766	0.16024	0.16813	0.16675	0.16773	0.169	0.17645	0.18249
1.57869	0.12887	0.12343	0.13309	0.14004	0.1435	0.15052	0.15178	0.15509	0.15658	0.15929	0.14585	0.16345	0.15714	0.15423	0.15488	0.15862	0.16198	0.15833	0.16948	0.16547	0.16826	0.16842	0.17023	0.17007	0.17803	0.18376
1.58049	0.12988	0.12772	0.13359	0.14223	0.1448	0.15389	0.15274	0.15581	0.15596	0.16103	0.14769	0.16379	0.16117	0.15222	0.15633	0.16146	0.1657	0.16269	0.17391	0.16606	0.17183	0.17032	0.17506	0.17216	0.1808	0.18403
1.5823	0.13271	0.13205	0.13644	0.14442	0.15007	0.15222	0.15551	0.15629	0.16071	0.16123	0.1507	0.16446	0.16314	0.15598	0.16022	0.16654	0.16518	0.17015	0.18075	0.16742	0.17628	0.17521	0.17555	0.17696	0.18524	0.18678
1.58411	0.13605	0.13288	0.13912	0.1483	0.15526	0.15501	0.15634	0.15798	0.165	0.16147	0.15346	0.16853	0.16446	0.16174	0.16209	0.171	0.16934	0.17348	0.18235	0.17214	0.17783	0.18021	0.17798	0.18294	0.18561	0.19473
1.58593	0.13793	0.13249	0.14074	0.14906	0.15562	0.15632	0.15658	0.16116	0.16503	0.16478	0.15678	0.17127	0.167	0.16383	0.16532	0.17242	0.17668	0.17564	0.18563	0.17672	0.18216	0.1851	0.18345	0.18626	0.18979	0.20064
1.58774	0.14222	0.13512	0.146	0.14975	0.15805	0.15818	0.16224	0.16231	0.16596	0.16888	0.15845	0.17169	0.16655	0.16501	0.17281	0.17513	0.17761	0.17666	0.18884	0.17967	0.18511	0.18727	0.18673	0.19018	0.19568	0.1989
1.58956	0.14411	0.13829	0.1484	0.15302	0.1574	0.16078	0.16319	0.16264	0.16598	0.17135	0.15821	0.17497	0.1664	0.16555	0.17244	0.17797	0.1763	0.17452	0.18637	0.18077	0.18557	0.18788	0.18836	0.19135	0.19604	0.20098
1.59138	0.14333	0.14044	0.14786	0.15657	0.15623	0.16095	0.16289	0.1658	0.16696	0.17312	0.16201	0.18008	0.16917	0.16686	0.17359	0.17674	0.17416	0.17282	0.18552	0.18244	0.19038	0.19038	0.18942	0.19075	0.19552	0.206
1.5932	0.1461	0.14428	0.14875	0.15674	0.15963	0.16396	0.16731	0.16953	0.17048	0.17368	0.16578	0.18117	0.17145	0.16957	0.17423	0.17631	0.17493	0.17436	0.18625	0.18098	0.18837	0.19124	0.19099	0.19164	0.19744	0.20594
1.59503	0.14687	0.14579	0.15025	0.15735	0.16191	0.1642	0.17182	0.16765	0.17072	0.17408	0.16355	0.18029	0.17253	0.17132	0.17132	0.17579	0.17403	0.17401	0.18717	0.17796	0.1834	0.18765	0.19008	0.19305	0.19968	0.2054
1.59685	0.15038	0.14746	0.15121	0.16242	0.16537	0.16432	0.17168	0.16889	0.16992	0.17552	0.16384	0.17801	0.17014	0.17142	0.17105	0.17413	0.17085	0.17124	0.18381	0.17184	0.18171	0.18674	0.18963	0.19146	0.19987	0.20794
1.59868	0.15311	0.14709	0.15282	0.16238	0.16489	0.16569	0.17071	0.17081	0.1716	0.17372	0.16454	0.17705	0.16907	0.1694	0.1711	0.17387	0.16651	0.16741	0.17899	0.16919	0.17965	0.18741	0.18873	0.18826	0.19829	0.20769
1.60051	0.15084	0.14568	0.14997	0.15772	0.1599	0.16535	0.17017	0.17032	0.17022	0.17347	0.16153	0.17659	0.16953	0.16612	0.16861	0.16766	0.16231	0.16033	0.17542	0.16524	0.17597	0.18237	0.18481	0.18956	0.19716	0.20381
1.60234	0.14778	0.14425	0.14781	0.15606	0.15775	0.16356	0.16529	0.16636	0.16953	0.17011	0.1567	0.17157	0.164	0.16013	0.16128	0.1611	0.15939	0.15619	0.17052	0.16128	0.17267	0.17658	0.18229	0.18656	0.19194	0.20178
1.60418	0.14271	0.13789	0.1452	0.15409	0.15409	0.15852	0.1589	0.16162	0.16629	0.16523	0.15152	0.16792	0.1566	0.15525	0.15788	0.15757	0.15456	0.15576	0.16495	0.16012	0.16974	0.17173	0.1773	0.17981	0.18801	0.19996
1.60602	0.13685	0.13369	0.13788	0.1506	0.14791	0.15217	0.15282	0.1569	0.15934	0.16145	0.14604	0.16357	0.15006	0.15181	0.15396	0.15219	0.15231	0.14979	0.16104	0.15618	0.16713	0.16495	0.17375	0.17668	0.18505	0.19691
1.60785	0.13323	0.12907	0.13129	0.14298	0.14413	0.14728	0.14701	0.15059	0.15265	0.15554	0.14043	0.154	0.14574	0.14577	0.14765	0.14679	0.15019	0.14514	0.1565	0.15597	0.16229	0.16488	0.16829	0.17328	0.1807	0.19185
1.6097	0.12749	0.12061	0.12536	0.13613	0.13992	0.14021	0.14255	0.14523	0.14501	0.15148	0.1358	0.14843	0.14035	0.14176	0.14484	0.14482	0.14362	0.145	0.15608	0.15256	0.1583	0.16414	0.16359	0.17102	0.18081	0.18681
1.61154	0.11875	0.11547	0.12207	0.12963	0.13434	0.13516	0.13891	0.1423	0.13785	0.14561	0.13028	0.14619	0.13532	0.13557	0.14058	0.14318	0.14043	0.13956	0.15331	0.15144	0.15775	0.15893	0.16631	0.17188	0.17956	0.18579
1.61338	0.11182	0.10791	0.11551	0.12065	0.12842	0.13149	0.13525	0.13809	0.13356	0.13888	0.12697	0.14265	0.13188	0.13084	0.13581	0.13781	0.13767	0.13813	0.15123	0.14946	0.15575	0.15776	0.1617	0.16561	0.1739	0.18456
1.61523	0.10742	0.09973	0.10757	0.11411	0.12206	0.12501	0.12707	0.1305	0.12937	0.1345	0.12471	0.13625	0.12739	0.12709	0.13156	0.13183	0.1357	0.13977	0.14995	0.14285	0.14979	0.15718	0.15565	0.1601	0.16886	0.18198
1.61708	0.10062	0.09557	0.10175	0.11018	0.11564	0.11696	0.11865	0.12588	0.12473	0.13007	0.11826	0.13293	0.1222	0.12112	0.1276	0.13041	0.13368	0.13653	0.14745	0.13863	0.1452	0.15454	0.15611	0.15937	0.1687	0.17997
1.61893	0.09386	0.09422	0.09665	0.10542	0.11105	0.11078	0.11491	0.11911	0.12085	0.12603	0.11368	0.13011	0.11778	0.11719	0.12469	0.12576	0.1304	0.13222	0.14622	0.13639	0.14857	0.15049	0.1561	0.15619	0.16595	0.17696
1.62079	0.09319	0.09276	0.09419	0.10408	0.10995	0.10926	0.11439	0.11603	0.11732	0.12351	0.11358	0.12868	0.12048	0.11731	0.12567	0.12347	0.13077	0.12931	0.14682	0.13725	0.14813	0.15093	0.15589	0.15547	0.16561	0.17512
1.62264	0.09066	0.08882	0.0946	0.10346	0.10561	0.10903	0.11368	0.11613	0.11839	0.12367	0.1112	0.12693	0.12107	0.11604	0.12618	0.12593	0.12945	0.1315	0.14597	0.14	0.14481	0.15283	0.15209	0.15613	0.16406	0.17263
1.6245	0.08687	0.08065	0.09254	0.09952	0.10175	0.10388	0.10948	0.11189	0.11554	0.12327	0.106	0.12222	0.11652	0.11428	0.1219	0.12411	0.12715	0.13204	0.14443	0.13508	0.14541	0.14912	0.14931	0.15545	0.16306	0.17078
1.62636	0.08454	0.07982	0.08813	0.09637	0.09981	0.10125	0.10587	0.10934	0.11049	0.11727	0.10414	0.12374	0.11494	0.11432	0.119	0.12457	0.1277	0.12997	0.13919	0.13389	0.1457	0.14812	0.14675	0.1566	0.16335	0.169
1.62822	0.08535	0.08238	0.08703	0.09478	0.09765	0.10043	0.10502	0.10572	0.1105	0.11405	0.10334	0.12064	0.11468	0.11667	0.11846	0.12591	0.12601	0.12976	0.13738	0.13398	0.14355	0.14686	0.14748	0.15337	0.16444	0.16602
1.63009	0.08586	0.07894	0.08594	0.09312	0.09629	0.09876	0.10168	0.10449	0.11038	0.11316	0.10182	0.11552	0.11292	0.11636	0.11799	0.12244	0.12544	0.12953	0.13983	0.12883	0.1407	0.14375	0.14722	0.15071	0.16422	0.17011
1.63195	0.08495	0.07945	0.08565	0.09111	0.09581	0.09918	0.10232	0.10482	0.10736	0.1127	0.1013	0.11518	0.11128	0.11598	0.1182	0.12103	0.12362	0.12872	0.14228	0.12964	0.13966	0.14424	0.14886	0.15227	0.1607	0.17359
1.63382	0.087	0.0838	0.08853	0.09473	0.09611	0.09929	0.10072	0.10488	0.10622	0.11172	0.10159	0.119	0.1101	0.11531	0.11868	0.12079	0.12433	0.1287	0.14098	0.13296	0.14354	0.14472	0.14892	0.15311	0.15991	0.17247
1.63569	0.09136	0.08713	0.08786	0.09637	0.09951	0.09543	0.1001	0.10838	0.10422	0.11011	0.10019	0.11843	0.10907	0.11345	0.11964	0.12195	0.12703	0.12716	0.13825	0.13392	0.14217	0.14453	0.14826	0.15147	0.15932	0.17308
1.63756	0.09495	0.09075	0.08829	0.09852	0.10218	0.09817	0.1023	0.10933	0.1066	0.11266	0.10129	0.11579	0.10832	0.11153	0.12016	0.12525	0.13147	0.12928	0.14158	0.13343	0.14366	0.1446	0.15019	0.15198	0.15976	0.17166
1.63944	0.09995	0.1013	0.09189	0.10253	0.10427	0.10085	0.10564	0.10948	0.11043	0.11361	0.1056	0.11637	0.11134	0.11174	0.11792	0.12571	0.13112	0.13091	0.14406	0.13478	0.14417	0.1463	0.14982	0.15062	0.16001	0.17279
1.64132	0.10649	0.108	0.0979	0.10758	0.10526	0.10297	0.10611	0.11124	0.1091	0.11338	0.10546	0.11846	0.11439	0.11369	0.11536	0.12432	0.12744	0.12948	0.14349	0.13489	0.14048	0.14728	0.14853	0.15364	0.15868	0.17239
1.64319	0.1139	0.11787	0.1035	0.11162	0.10974	0.10422	0.10531	0.10847	0.1051	0.11265	0.10196	0.11879	0.11409	0.11314	0.11488	0.12426	0.12562	0.12875	0.14112	0.13526	0.14154	0.1457	0.15143	0.15563	0.15649	0.16799
1.64508	0.12701	0.13682	0.11063	0.1174	0.11464	0.11179	0.11302	0.11017	0.10698	0.11586	0.09964	0.11847	0.114	0.11338	0.11873	0.12531	0.12524	0.1322	0.13991	0.13348	0.14485	0.14541	0.15141	0.15354	0.15666	0.16895
1.64696	0.14777	0.15762	0.12299	0.12904	0.12291	0.11974	0.11818	0.11482	0.11208	0.11755	0.10054	0.11346	0.11203	0.1122	0.11808	0.12508	0.12551	0.13052	0.14223	0.13503	0.14404	0.14866	0.1496	0.15045	0.1584	0.17143
1.64885	0.17455	0.18527	0.14115	0.1461	0.13477	0.13077	0.12277	0.1178	0.1178	0.1167	0.10609	0.11529	0.11242	0.11396	0.11618	0.12364	0.12397	0.12851	0.14518	0.13561	0.141	0.14485	0.15077	0.15154	0.16001	0.16983
1.65073	0.20584	0.21905	0.16339	0.16421	0.14851	0.14305	0.13298	0.12798	0.12215	0.12218	0.1049	0.12207	0.11395	0.11554	0.11773	0.1223	0.1258	0.12989	0.14416	0.13665	0.14359	0.14689	0.14985	0.15301	0.16286	0.1672
1.65262	0.24104	0.25731	0.1869	0.1893	0.16924	0.1621	0.14967	0.13896	0.12707	0.12646	0.10803	0.12482	0.11514	0.11366	0.11716	0.12363	0.12745	0.13017	0.14031	0.13551	0.14443	0.14876	0.14799	0.15317	0.16195	0.16952
1.65452	0.27654	0.3059	0.21731	0.22007	0.19492	0.18906	0.16735	0.15102	0.13738	0.13282	0.11356	0.1253	0.1187	0.11457	0.11845	0.12595	0.12891	0.13119	0.14326	0.13502	0.14347	0.14747	0.14877	0.15377	0.16491	0.17109
1.65641	0.3243	0.35771	0.25771	0.25699	0.2269	0.21811	0.19053	0.1674	0.15106	0.14045	0.1218	0.12735	0.11817	0.11455	0.12027	0.12567	0.13084	0.13287	0.14506	0.13629	0.14136	0.1496	0.15061	0.15756	0.16401	0.17164
1.65831	0.37517	0.41365	0.29856	0.29956	0.26428	0.2524	0.21424	0.18995	0.16782	0.1518	0.12872	0.13078	0.11767	0.11553	0.12027	0.12553	0.13018	0.13304	0.14597	0.13725	0.14123	0.15124	0.14863	0.15307	0.1612	0.16946
1.66021	0.42643	0.46899	0.34854	0.34896	0.30834	0.29491	0.24868	0.21603	0.18528	0.16923	0.13581	0.13959	0.1211	0.11943	0.12112	0.12454	0.13021	0.13617	0.14719	0.13765	0.14812	0.15092	0.14986	0.15215	0.16251	0.17029
1.66211	0.48163	0.51873	0.39894	0.40238	0.35905	0.34337	0.29357	0.25082	0.21007	0.18717	0.15072	0.15221	0.13106	0.12083	0.12053	0.12484	0.12589	0.13477	0.14565	0.13786	0.14784	0.14848	0.15274	0.15493	0.16272	0.17385
1.66401	0.53527	0.56705	0.45205	0.4563	0.41153	0.3974	0.34079	0.29279	0.24346	0.21082	0.17249	0.16244	0.14132	0.12799	0.12704	0.12672	0.12746	0.1347	0.14621	0.13928	0.14593	0.14945	0.15171	0.15911	0.16154	0.17112
1.66592	0.57582	0.6036	0.50722	0.50846	0.46531	0.44992	0.38944	0.33907	0.28378	0.24227	0.19427	0.17884	0.1523	0.13637	0.13097	0.12894	0.13252	0.13641	0.14643	0.13618	0.14609	0.15045	0.15462	0.16	0.16734	0.17173
1.66782	0.60367	0.62586	0.55125	0.55069	0.51604	0.50243	0.44577	0.38603	0.3297	0.27775	0.21798	0.19907	0.16236	0.14176	0.13484	0.1329	0.13297	0.1392	0.14692	0.13994	0.14732	0.15244	0.15435	0.15858	0.16579	0.17555
1.66973	0.62083	0.6324	0.58401	0.58724	0.55882	0.54833	0.49961	0.43505	0.37746	0.32008	0.25481	0.22312	0.18051	0.15242	0.14351	0.13317	0.13353	0.14064	0.14758	0.14088	0.14922	0.15067	0.15381	0.15939	0.16298	0.17266
1.67164	0.62337	0.62503	0.60434	0.61483	0.59203	0.58841	0.54448	0.48493	0.42808	0.36863	0.29752	0.25698	0.20522	0.17198	0.15177	0.13897	0.13643	0.14105	0.151	0.1388	0.14911	0.15169	0.15454	0.15976	0.16434	0.17277
1.67356	0.61403	0.60223	0.61113	0.62574	0.61353	0.61572	0.5828	0.53899	0.47968	0.41991	0.33976	0.2941	0.23563	0.1912	0.16084	0.14455	0.14023	0.13998	0.15166	0.14382	0.15015	0.15482	0.15887	0.15773	0.16506	0.1722
1.67548	0.59574	0.57394	0.61176	0.62653	0.62364	0.62543	0.61005	0.5753	0.52607	0.47119	0.38921	0.33453	0.27146	0.21446	0.17527	0.15244	0.14265	0.14301	0.15152	0.14866	0.15214	0.15531	0.15804	0.16108	0.16546	0.17777
1.67739	0.565	0.53976	0.59781	0.61152	0.62463	0.62492	0.62228	0.60274	0.56674	0.51701	0.44069	0.38391	0.31324	0.24384	0.19842	0.16498	0.1494	0.14548	0.15914	0.15129	0.15538	0.1591	0.16061	0.1654	0.1673	0.18187
1.67931	0.52213	0.50058	0.56744	0.58469	0.61002	0.61431	0.62499	0.61814	0.59201	0.55821	0.48557	0.43175	0.35357	0.28292	0.22485	0.18256	0.15897	0.15237	0.16463	0.15547	0.16264	0.16277	0.1647	0.16503	0.1728	0.18134
1.68124	0.4769	0.45244	0.53287	0.54946	0.58205	0.59146	0.61054	0.62044	0.60806	0.59013	0.52759	0.4817	0.39752	0.32033	0.25676	0.20026	0.16647	0.159	0.16924	0.15744	0.16465	0.16547	0.16354	0.16715	0.17227	0.18237
1.68316	0.43605	0.40929	0.49212	0.50973	0.54835	0.55818	0.58731	0.61306	0.61483	0.61188	0.55893	0.52675	0.44513	0.36536	0.29017	0.22548	0.18127	0.16579	0.17514	0.16134	0.1672	0.16678	0.16644	0.16768	0.17731	0.18488
1.68509	0.39528	0.36725	0.45228	0.47299	0.50547	0.51586	0.55874	0.59023	0.60675	0.61765	0.58095	0.56211	0.49186	0.41441	0.33042	0.25387	0.20035	0.18228	0.18452	0.17239	0.17521	0.17369	0.17364	0.17517	0.18343	0.18589
1.68702	0.3559	0.33306	0.4147	0.43276	0.46308	0.47617	0.5212	0.55834	0.58746	0.6136	0.59	0.59053	0.53337	0.45968	0.37841	0.29038	0.21983	0.19986	0.20178	0.18686	0.18702	0.18541	0.18219	0.18023	0.1888	0.19168
1.68895	0.31787	0.29289	0.37392	0.38955	0.42133	0.43487	0.47825	0.52438	0.55773	0.59599	0.58588	0.60213	0.56261	0.50472	0.42383	0.32925	0.25081	0.21941	0.22218	0.2021	0.20011	0.19663	0.19324	0.18822	0.19137	0.19803
1.69088	0.28539	0.26222	0.333	0.35296	0.38004	0.39479	0.43842	0.4818	0.52266	0.56631	0.56807	0.60226	0.57975	0.54408	0.46998	0.37677	0.28666	0.25023	0.24148	0.22353	0.21834	0.20951	0.20545	0.20038	0.19831	0.20574
1.69282	0.25855	0.23516	0.29963	0.31692	0.3431	0.3568	0.40194	0.44234	0.48391	0.53892	0.54763	0.59965	0.59	0.56984	0.51459	0.42714	0.33052	0.28663	0.27441	0.25609	0.24277	0.23354	0.22411	0.21658	0.21169	0.21798
1.69476	0.23425	0.21203	0.27002	0.28734	0.31368	0.32139	0.36484	0.40379	0.4456	0.50426	0.51595	0.58206	0.58744	0.5838	0.55168	0.48012	0.38302	0.33439	0.31594	0.29469	0.27702	0.25982	0.25045	0.23919	0.22982	0.231
1.6967	0.21191	0.19327	0.23929	0.2611	0.28613	0.29116	0.32772	0.36909	0.40981	0.46356	0.4831	0.55506	0.5767	0.59279	0.58307	0.53067	0.44277	0.38594	0.36617	0.3366	0.319	0.29236	0.27614	0.26399	0.25643	0.24586
1.69864	0.19079	0.17904	0.21636	0.23693	0.26059	0.26526	0.29677	0.33657	0.37446	0.42368	0.45045	0.52403	0.55269	0.59038	0.60307	0.57546	0.50814	0.4483	0.42044	0.38951	0.36709	0.33275	0.31157	0.29609	0.2832	0.27098
1.70059	0.17849	0.16348	0.20249	0.21618	0.23621	0.24346	0.27195	0.3064	0.3425	0.38988	0.41585	0.48782	0.52759	0.57824	0.61438	0.61503	0.57387	0.51198	0.48099	0.44736	0.41962	0.38353	0.3591	0.33913	0.31636	0.30037
1.70254	0.16635	0.15041	0.18908	0.20286	0.22539	0.23012	0.25149	0.28418	0.31968	0.35867	0.38193	0.4596	0.50252	0.56141	0.61539	0.65215	0.64267	0.58457	0.55149	0.51428	0.48229	0.44032	0.41135	0.38386	0.35602	0.33649
1.70448	0.16129	0.14916	0.18002	0.19669	0.21491	0.21583	0.23653	0.26473	0.29811	0.33865	0.35893	0.43391	0.48082	0.54523	0.61422	0.68157	0.70385	0.66243	0.62278	0.5846	0.54564	0.50285	0.47465	0.43912	0.40957	0.38399
1.70644	0.15684	0.14766	0.17336	0.18769	0.20271	0.20383	0.22863	0.24915	0.28063	0.31644	0.34204	0.41068	0.45762	0.52136	0.6096	0.69648	0.76011	0.72644	0.69069	0.64872	0.61121	0.56804	0.53405	0.49811	0.45987	0.43235
1.70839	0.15434	0.14944	0.17175	0.18637	0.19612	0.20199	0.22637	0.24064	0.26861	0.30427	0.32581	0.3905	0.43806	0.50647	0.60039	0.7071	0.80549	0.78241	0.75012	0.71105	0.67573	0.63189	0.5975	0.55946	0.52067	0.48233
1.71035	0.15743	0.15357	0.1736	0.18612	0.19784	0.19956	0.22422	0.23639	0.26161	0.29892	0.31822	0.38032	0.42785	0.49992	0.59046	0.712	0.83167	0.82499	0.79559	0.76346	0.73018	0.68894	0.65785	0.61931	0.58048	0.5402
1.71231	0.16093	0.15591	0.17941	0.19052	0.20112	0.21108	0.22411	0.23777	0.26428	0.29591	0.31663	0.37231	0.42149	0.49097	0.58685	0.70922	0.83785	0.85441	0.83072	0.79584	0.7722	0.74294	0.70728	0.67479	0.6363	0.59926
1.71427	0.17048	0.16246	0.18519	0.19984	0.21193	0.21616	0.22786	0.2488	0.27278	0.30474	0.31582	0.37455	0.41647	0.4822	0.57786	0.69898	0.83968	0.86634	0.84972	0.82208	0.80675	0.78197	0.75409	0.71472	0.68607	0.65489
1.71623	0.18395	0.17508	0.19487	0.21005	0.22109	0.22844	0.24063	0.26049	0.28412	0.30862	0.32172	0.38299	0.41664	0.47703	0.57072	0.68321	0.81973	0.85522	0.8513	0.82907	0.82029	0.80515	0.78517	0.75432	0.72691	0.70423
1.71819	0.19562	0.18881	0.20714	0.22227	0.23825	0.23909	0.2557	0.2739	0.29544	0.31456	0.33428	0.38791	0.42215	0.47857	0.55972	0.661	0.78244	0.82488	0.83647	0.81596	0.81942	0.81149	0.79819	0.7753	0.7552	0.73684
1.72016	0.21395	0.2054	0.22657	0.24407	0.25441	0.25845	0.27349	0.29288	0.31179	0.33271	0.34823	0.39995	0.42759	0.47509	0.54466	0.63803	0.7371	0.79044	0.81017	0.79386	0.80626	0.79871	0.79604	0.78531	0.77379	0.75851
1.72213	0.23621	0.22587	0.24484	0.26557	0.27339	0.27882	0.29716	0.31283	0.33519	0.3514	0.36444	0.40882	0.43555	0.47442	0.52925	0.60481	0.69268	0.74122	0.77154	0.75625	0.77866	0.78268	0.78313	0.77606	0.77466	0.76995
1.7241	0.25199	0.24831	0.26376	0.28279	0.293	0.29689	0.31515	0.32976	0.34731	0.3681	0.37463	0.42054	0.43852	0.46988	0.50833	0.56619	0.63485	0.68235	0.72068	0.70433	0.73102	0.7463	0.75155	0.75305	0.75922	0.7657
1.72608	0.27249	0.26495	0.28045	0.30059	0.3132	0.3143	0.32879	0.34649	0.3623	0.38093	0.3825	0.42126	0.43167	0.45353	0.48564	0.53105	0.57406	0.62889	0.66041	0.65063	0.67415	0.70065	0.70998	0.71848	0.73142	0.75136
1.72806	0.29657	0.28567	0.3008	0.31587	0.32879	0.33402	0.34398	0.35845	0.37382	0.3916	0.38626	0.42393	0.42667	0.43741	0.46666	0.49319	0.52048	0.57058	0.60586	0.59979	0.62718	0.65384	0.66191	0.67126	0.70101	0.71906
1.73003	0.30917	0.30151	0.31517	0.33475	0.34434	0.34824	0.35596	0.37163	0.37876	0.39674	0.38579	0.4185	0.41653	0.42128	0.43351	0.45086	0.47301	0.51386	0.55375	0.54399	0.57558	0.59657	0.61279	0.62716	0.65768	0.68317
1.73202	0.32123	0.31502	0.32785	0.34398	0.35531	0.35296	0.36662	0.36882	0.37999	0.39383	0.37633	0.40732	0.39822	0.39874	0.40401	0.41082	0.42642	0.46393	0.50275	0.49203	0.51945	0.54308	0.56283	0.57813	0.6124	0.63991
1.734	0.33218	0.32426	0.33319	0.34963	0.35739	0.35483	0.36515	0.36944	0.3784	0.38616	0.36934	0.39558	0.3774	0.3731	0.37867	0.38134	0.39133	0.42271	0.45855	0.45299	0.47393	0.49792	0.51474	0.53374	0.56328	0.59551
1.73598	0.33139	0.32585	0.33119	0.3493	0.35702	0.35306	0.36363	0.36249	0.36941	0.37322	0.35362	0.37733	0.35802	0.34811	0.35001	0.34459	0.3517	0.38394	0.41265	0.40627	0.43143	0.45233	0.4678	0.48246	0.51511	0.54436
1.73797	0.32723	0.32382	0.332	0.34169	0.34833	0.34831	0.35352	0.35397	0.3563	0.36	0.33518	0.35214	0.3311	0.32059	0.31906	0.31671	0.31934	0.34201	0.37399	0.36746	0.39262	0.41185	0.42619	0.43865	0.46889	0.50012
1.73996	0.32025	0.31926	0.32414	0.33439	0.33671	0.33849	0.34102	0.34267	0.34104	0.34057	0.3148	0.33452	0.30963	0.29988	0.29565	0.29112	0.29086	0.31528	0.3416	0.3373	0.35733	0.37294	0.38678	0.40418	0.42895	0.45709
1.74196	0.30666	0.30872	0.31373	0.32444	0.32237	0.32009	0.3216	0.32113	0.32338	0.32418	0.29393	0.31253	0.28926	0.2779	0.27523	0.26891	0.26681	0.29117	0.31787	0.30803	0.32439	0.34416	0.35649	0.36749	0.39081	0.41914
1.74395	0.29539	0.29503	0.29394	0.30512	0.30513	0.30341	0.30592	0.30508	0.30254	0.30213	0.27588	0.28793	0.26726	0.26295	0.25308	0.24925	0.25106	0.26798	0.29446	0.28169	0.30412	0.31527	0.32918	0.33553	0.36387	0.3866
1.74595	0.27703	0.27787	0.27084	0.28825	0.28781	0.28582	0.2858	0.2883	0.2802	0.27978	0.25419	0.26795	0.24968	0.24001	0.23654	0.23368	0.23183	0.24942	0.27201	0.26132	0.27947	0.29541	0.30316	0.30622	0.33073	0.35621
1.74795	0.26384	0.26162	0.26126	0.27077	0.26996	0.26875	0.26763	0.26698	0.26313	0.26643	0.24108	0.25314	0.23508	0.22356	0.22361	0.22181	0.22025	0.23804	0.25584	0.24806	0.25999	0.27838	0.2872	0.29165	0.30908	0.3295
1.74995	0.2436	0.24479	0.24104	0.25233	0.2545	0.25085	0.25056	0.25146	0.24319	0.24418	0.22537	0.23809	0.21511	0.21344	0.20844	0.21272	0.21423	0.22819	0.24464	0.23116	0.24516	0.25862	0.2669	0.27104	0.29203	0.30809
1.75195	0.22809	0.22689	0.22355	0.23478	0.23428	0.23139	0.23244	0.23544	0.22777	0.23419	0.20734	0.22	0.20619	0.203	0.19968	0.2016	0.20464	0.21295	0.22877	0.22064	0.23139	0.23982	0.25172	0.25414	0.27462	0.29272
1.75396	0.21394	0.21278	0.21322	0.22281	0.21954	0.21992	0.22154	0.21572	0.22012	0.22	0.19647	0.20967	0.19473	0.19034	0.19279	0.19231	0.19338	0.20091	0.21999	0.20772	0.2192	0.2334	0.23684	0.24575	0.25986	0.27544
1.75597	0.20056	0.20273	0.20296	0.20905	0.2092	0.21045	0.21121	0.20789	0.20765	0.2052	0.1874	0.20077	0.18508	0.18113	0.18268	0.1897	0.18807	0.1963	0.20694	0.20313	0.21179	0.22191	0.22977	0.23382	0.24899	0.26257
1.75798	0.1962	0.19734	0.18854	0.1996	0.20089	0.19957	0.19833	0.1956	0.19414	0.19271	0.17773	0.19592	0.17865	0.17335	0.1756	0.17843	0.17985	0.18863	0.20653	0.19609	0.20569	0.21418	0.22517	0.22675	0.23842	0.25175
1.75999	0.18641	0.18846	0.17934	0.19334	0.19015	0.19123	0.18864	0.18802	0.18452	0.18858	0.16338	0.18197	0.17094	0.16473	0.17134	0.17456	0.17934	0.18507	0.19921	0.19099	0.20055	0.20745	0.21536	0.22249	0.22781	0.24386
1.76201	0.18316	0.18408	0.17415	0.18277	0.18133	0.18723	0.18267	0.18007	0.18268	0.1812	0.16034	0.17454	0.16451	0.16129	0.16686	0.17086	0.17156	0.18244	0.19214	0.18404	0.19706	0.20088	0.20272	0.21055	0.22152	0.23796
1.76402	0.17989	0.1797	0.17337	0.17879	0.18178	0.18138	0.1789	0.17828	0.17819	0.17754	0.15493	0.16942	0.16061	0.16083	0.16223	0.16953	0.16943	0.18026	0.19221	0.18087	0.1938	0.19606	0.20408	0.20623	0.21724	0.23104
1.76604	0.17069	0.1757	0.16948	0.17844	0.17473	0.1766	0.17485	0.17629	0.16993	0.17535	0.15178	0.16298	0.15388	0.15367	0.16039	0.16074	0.16405	0.17432	0.18356	0.17891	0.18578	0.19629	0.19855	0.20372	0.21094	0.22557
1.76807	0.16938	0.17422	0.16889	0.17726	0.17793	0.17819	0.17537	0.17262	0.16843	0.17197	0.14984	0.16568	0.15522	0.15178	0.15694	0.16026	0.16398	0.17247	0.18222	0.17744	0.18351	0.18906	0.19406	0.19861	0.20713	0.22607
1.77009	0.17108	0.17113	0.16485	0.17286	0.17938	0.17722	0.17554	0.17117	0.1676	0.17045	0.15227	0.16641	0.15334	0.15137	0.15375	0.16308	0.16486	0.168	0.18253	0.17418	0.18403	0.18726	0.1925	0.19466	0.20873	0.21749
1.77212	0.16815	0.16464	0.16509	0.17687	0.17655	0.17614	0.17171	0.17553	0.17026	0.17247	0.14726	0.16521	0.15427	0.15258	0.15064	0.15912	0.16316	0.16833	0.17862	0.17082	0.17841	0.18329	0.188	0.18939	0.2046	0.21379
1.77415	0.16578	0.16249	0.16724	0.17777	0.17525	0.17795	0.17394	0.17909	0.17397	0.16957	0.14823	0.16655	0.14875	0.14749	0.14996	0.15487	0.15984	0.16738	0.17553	0.16788	0.17752	0.18653	0.18697	0.19084	0.20221	0.21166
1.77618	0.16261	0.163	0.16135	0.17502	0.17492	0.17248	0.17675	0.17404	0.17248	0.16935	0.15218	0.1651	0.15003	0.1501	0.14829	0.15022	0.15618	0.16619	0.17606	0.16548	0.17398	0.18009	0.1843	0.18909	0.20067	0.20718
1.77821	0.16313	0.1647	0.16253	0.17777	0.17561	0.17576	0.18148	0.17329	0.1773	0.17771	0.1569	0.16768	0.15691	0.14759	0.15003	0.15422	0.15607	0.16199	0.17681	0.1667	0.1748	0.17775	0.18277	0.18926	0.19669	0.20762
1.78025	0.16409	0.16306	0.16236	0.17388	0.1795	0.17811	0.18008	0.17894	0.1764	0.17914	0.1569	0.17187	0.15671	0.15359	0.15462	0.1591	0.16139	0.16537	0.17356	0.1693	0.17381	0.1789	0.18325	0.19008	0.19501	0.20675
1.78229	0.16818	0.16753	0.16485	0.1785	0.17838	0.1795	0.18149	0.17829	0.18021	0.18016	0.16351	0.17853	0.16297	0.15705	0.15419	0.15828	0.16212	0.17026	0.17425	0.16422	0.17237	0.18007	0.18291	0.18678	0.20013	0.20448
1.78433	0.17463	0.17628	0.17212	0.18166	0.18479	0.18189	0.18516	0.18658	0.18302	0.18488	0.1632	0.17771	0.16861	0.15761	0.15831	0.15974	0.16389	0.16716	0.17862	0.16787	0.17233	0.18088	0.18375	0.18346	0.19298	0.20337
1.78637	0.18701	0.18952	0.17752	0.19022	0.18972	0.1924	0.19016	0.18935	0.18171	0.18588	0.16826	0.1856	0.16629	0.16459	0.15978	0.1648	0.16603	0.17365	0.18155	0.16856	0.17938	0.18223	0.18031	0.18587	0.19936	0.20466
1.78842	0.20573	0.20561	0.19118	0.20037	0.20268	0.19952	0.19403	0.19376	0.18978	0.1922	0.17589	0.19047	0.17544	0.16888	0.16684	0.16867	0.16992	0.17581	0.18593	0.17036	0.17824	0.18236	0.18534	0.18517	0.19843	0.20263
1.79047	0.22089	0.23342	0.20765	0.21765	0.21182	0.20959	0.208	0.20237	0.19663	0.19806	0.18174	0.19323	0.1791	0.17438	0.17269	0.17627	0.17395	0.17608	0.18643	0.17308	0.18393	0.18678	0.18356	0.18468	0.19592	0.20687
1.79252	0.25328	0.26634	0.23241	0.24033	0.23121	0.2302	0.2247	0.21824	0.20828	0.21082	0.19281	0.20283	0.18987	0.18197	0.18281	0.18275	0.18159	0.1863	0.19044	0.18303	0.18567	0.18941	0.18709	0.1948	0.19908	0.2105
1.79457	0.29733	0.31211	0.26766	0.26894	0.26204	0.2588	0.24899	0.23867	0.22766	0.22384	0.20859	0.21432	0.20274	0.19503	0.19633	0.19754	0.1922	0.18869	0.19834	0.18363	0.19064	0.19699	0.19635	0.19864	0.20006	0.2126
1.79663	0.34481	0.36045	0.30391	0.31418	0.29868	0.29697	0.28258	0.2635	0.25064	0.24423	0.2212	0.23156	0.218	0.21072	0.20049	0.2046	0.19693	0.19587	0.19737	0.19228	0.19215	0.19693	0.19655	0.20163	0.20215	0.21504
1.79868	0.4027	0.41863	0.35621	0.3661	0.34264	0.34162	0.31829	0.3033	0.28195	0.27527	0.24947	0.25947	0.23746	0.22836	0.22356	0.22334	0.21754	0.20444	0.21584	0.19647	0.20407	0.20855	0.20558	0.20723	0.21053	0.22027
1.80074	0.46448	0.48885	0.41647	0.42324	0.39741	0.39611	0.37203	0.34363	0.32922	0.3158	0.27947	0.2863	0.26336	0.25179	0.24503	0.23953	0.23073	0.21885	0.2244	0.20761	0.20988	0.2114	0.21442	0.2133	0.22014	0.22339
1.80281	0.53498	0.55782	0.48361	0.48852	0.46271	0.45792	0.4294	0.40076	0.37446	0.35389	0.32438	0.32121	0.30387	0.28152	0.26979	0.25787	0.24329	0.22981	0.2313	0.21606	0.21495	0.22173	0.22288	0.21724	0.2233	0.2291
1.80487	0.60751	0.62627	0.55405	0.56253	0.53439	0.52799	0.49405	0.46598	0.43187	0.41147	0.37343	0.36855	0.343	0.32453	0.30586	0.28976	0.26452	0.24215	0.23957	0.23028	0.23407	0.23257	0.22759	0.22869	0.23134	0.23697
1.80694	0.67807	0.70155	0.62386	0.63712	0.61366	0.59868	0.56702	0.53755	0.49998	0.47986	0.43721	0.42518	0.39966	0.36679	0.34556	0.32795	0.28852	0.26111	0.2591	0.24282	0.24186	0.23892	0.23819	0.2392	0.23913	0.24406
1.80901	0.74321	0.75592	0.69618	0.71131	0.68448	0.67599	0.64553	0.61972	0.57855	0.55203	0.50483	0.49713	0.45649	0.42278	0.39128	0.36686	0.3199	0.28259	0.28112	0.26571	0.26125	0.25472	0.25178	0.24667	0.25011	0.2525
1.81108	0.79985	0.80875	0.76368	0.77704	0.75981	0.75145	0.72384	0.69334	0.65819	0.62963	0.58158	0.56614	0.52323	0.48407	0.44487	0.40739	0.35224	0.31451	0.30226	0.28074	0.28094	0.27477	0.26644	0.2595	0.25983	0.25921
1.81315	0.84023	0.84235	0.81837	0.83516	0.8232	0.82053	0.79607	0.76479	0.7367	0.70803	0.65711	0.6409	0.59975	0.55519	0.50962	0.45315	0.39282	0.34436	0.33237	0.31193	0.30603	0.29444	0.28524	0.27954	0.27474	0.27116
1.81523	0.86806	0.87045	0.86302	0.8798	0.87362	0.87558	0.85527	0.83209	0.80128	0.78203	0.72908	0.71217	0.66999	0.61897	0.56582	0.51221	0.43933	0.38619	0.37201	0.35011	0.33558	0.32402	0.30747	0.30248	0.2907	0.29054
1.81731	0.8772	0.88312	0.88375	0.90552	0.91099	0.91444	0.90438	0.89014	0.86674	0.84514	0.7957	0.78918	0.74001	0.68177	0.62862	0.57542	0.49133	0.43419	0.40961	0.38464	0.37105	0.35616	0.3393	0.32413	0.3169	0.30989
1.81939	0.88718	0.87705	0.89956	0.91978	0.93506	0.93098	0.93239	0.9333	0.91608	0.90073	0.85411	0.84531	0.79166	0.74659	0.68783	0.62466	0.54833	0.4939	0.46479	0.43658	0.41364	0.39157	0.37168	0.35236	0.34236	0.32893
1.82147	0.87327	0.87188	0.90369	0.91948	0.93607	0.93891	0.95334	0.94466	0.94661	0.93687	0.89577	0.89295	0.83849	0.79755	0.74483	0.68742	0.61494	0.54949	0.52678	0.48955	0.46404	0.43818	0.41495	0.40378	0.37606	0.36199
1.82356	0.85188	0.83858	0.8794	0.90311	0.91795	0.92709	0.94173	0.9458	0.9469	0.95275	0.90859	0.92154	0.8707	0.82485	0.7886	0.7385	0.66848	0.61092	0.58432	0.54359	0.52223	0.48982	0.46669	0.44307	0.41398	0.39587
1.82565	0.82344	0.80878	0.85257	0.87645	0.89288	0.90272	0.92028	0.92958	0.93697	0.9504	0.90423	0.92213	0.88849	0.85195	0.81883	0.78028	0.72409	0.67346	0.63884	0.60275	0.57989	0.53951	0.51177	0.49022	0.46024	0.44393
1.82774	0.78375	0.76918	0.81274	0.83696	0.85992	0.85921	0.87985	0.89386	0.90851	0.91808	0.88153	0.91163	0.88382	0.85203	0.83553	0.80326	0.76373	0.72211	0.69757	0.6661	0.6324	0.60266	0.57081	0.54449	0.50826	0.48472
1.82983	0.73619	0.73173	0.76287	0.7891	0.80937	0.81161	0.82812	0.84604	0.85872	0.88114	0.84422	0.87814	0.85681	0.84163	0.8317	0.8148	0.78967	0.76428	0.73676	0.705	0.68541	0.65349	0.62952	0.59972	0.56575	0.53614
1.83193	0.69323	0.68888	0.7147	0.74206	0.75417	0.75804	0.77882	0.78996	0.80396	0.82356	0.79506	0.84024	0.82194	0.81231	0.813	0.81983	0.80025	0.78849	0.77293	0.74062	0.72968	0.70185	0.67994	0.64948	0.61708	0.58812
1.83403	0.6373	0.63536	0.66088	0.68613	0.70153	0.70127	0.72077	0.72637	0.73941	0.76718	0.73146	0.78259	0.76698	0.76982	0.7793	0.79345	0.79525	0.79923	0.78846	0.7665	0.75459	0.73391	0.71402	0.69418	0.66092	0.63112
1.83613	0.59267	0.58575	0.60496	0.62264	0.64306	0.64124	0.65632	0.66866	0.68071	0.70083	0.67434	0.72295	0.71498	0.71827	0.73859	0.76591	0.78439	0.79308	0.79497	0.77754	0.76697	0.75704	0.74476	0.71398	0.70531	0.67677
1.83823	0.53517	0.53952	0.55033	0.57003	0.58015	0.57712	0.595	0.60745	0.62057	0.63779	0.60948	0.65945	0.65133	0.66724	0.69175	0.72233	0.74339	0.77711	0.78577	0.7636	0.77183	0.7688	0.75259	0.74051	0.72554	0.71373
1.84034	0.4888	0.4887	0.49815	0.51939	0.52936	0.52558	0.53756	0.54615	0.55994	0.57399	0.55283	0.59606	0.59479	0.60778	0.63395	0.6714	0.70951	0.74466	0.75795	0.74283	0.75005	0.76214	0.75494	0.74746	0.73886	0.72858
1.84244	0.44326	0.44773	0.45007	0.46312	0.47351	0.47375	0.48243	0.49381	0.50327	0.52179	0.4953	0.53731	0.53705	0.55352	0.58345	0.6188	0.66299	0.70022	0.71947	0.70666	0.72553	0.74221	0.73764	0.73567	0.74153	0.73934
1.84455	0.39782	0.40017	0.40189	0.42067	0.42916	0.42299	0.43458	0.43919	0.45245	0.46597	0.44539	0.48529	0.48145	0.49777	0.53351	0.5741	0.59887	0.65169	0.67603	0.66581	0.68738	0.70631	0.71146	0.71861	0.72973	0.73411
1.84667	0.35909	0.35862	0.3642	0.37828	0.38367	0.3814	0.39012	0.39825	0.4032	0.41822	0.40192	0.44357	0.4395	0.44989	0.48388	0.51738	0.55583	0.59636	0.62956	0.61614	0.64159	0.66204	0.67393	0.67656	0.7052	0.71505
1.84878	0.31946	0.32096	0.33097	0.33736	0.34564	0.34209	0.35592	0.35938	0.36867	0.38244	0.36373	0.39927	0.39543	0.40532	0.43403	0.47118	0.50982	0.55365	0.57801	0.56644	0.58974	0.61459	0.63295	0.63723	0.66555	0.68013
1.8509	0.29031	0.28978	0.29112	0.30715	0.31547	0.31447	0.32353	0.32542	0.33512	0.34861	0.33018	0.36059	0.35734	0.37221	0.39336	0.43019	0.46396	0.49581	0.53034	0.51898	0.54163	0.5656	0.58535	0.59889	0.62442	0.65482
1.85302	0.26255	0.25937	0.26782	0.28124	0.28708	0.28607	0.29322	0.29536	0.30695	0.31812	0.29998	0.33684	0.33148	0.33355	0.36413	0.39363	0.42228	0.44954	0.48241	0.47229	0.49641	0.51534	0.53792	0.54727	0.583	0.60586
1.85514	0.23961	0.23555	0.24473	0.25964	0.26137	0.2619	0.27338	0.27515	0.27651	0.29461	0.27946	0.31134	0.31033	0.31987	0.3327	0.37036	0.38278	0.41172	0.4393	0.43152	0.45564	0.48193	0.49249	0.50435	0.53843	0.56595
1.85727	0.2216	0.21891	0.22711	0.23643	0.23978	0.24159	0.25114	0.26078	0.26412	0.27155	0.25886	0.29037	0.2867	0.29449	0.31719	0.33931	0.35803	0.37682	0.40152	0.39015	0.41396	0.43559	0.45105	0.45683	0.49174	0.52346
1.85939	0.20431	0.19862	0.21223	0.22193	0.23282	0.22322	0.23704	0.23915	0.24834	0.26062	0.24126	0.2762	0.27142	0.27842	0.30012	0.31963	0.32632	0.33995	0.36709	0.35773	0.38103	0.40296	0.4153	0.42306	0.45091	0.48462
1.86152	0.18732	0.19221	0.18883	0.20423	0.21388	0.21208	0.22597	0.22842	0.22991	0.24411	0.22828	0.25893	0.25901	0.26919	0.27829	0.29992	0.29743	0.3115	0.33624	0.32629	0.34115	0.36568	0.37826	0.38766	0.41771	0.4421
1.86366	0.17672	0.17284	0.18575	0.19558	0.20607	0.20621	0.20707	0.21844	0.21974	0.23888	0.22041	0.25569	0.25002	0.25696	0.26631	0.2873	0.28338	0.28893	0.31366	0.29766	0.31168	0.33503	0.34972	0.35037	0.38144	0.4042
1.86579	0.16463	0.16282	0.17384	0.18921	0.19222	0.19342	0.20396	0.20956	0.21676	0.22771	0.21824	0.24465	0.2448	0.24785	0.2619	0.27566	0.26725	0.2672	0.28826	0.27617	0.2935	0.31127	0.31968	0.32855	0.34916	0.37336
1.86793	0.16378	0.1591	0.16793	0.18046	0.19097	0.18748	0.19697	0.21053	0.21552	0.2224	0.21449	0.24642	0.23895	0.24546	0.2565	0.26685	0.2607	0.25566	0.27637	0.26414	0.27845	0.29215	0.3012	0.30506	0.32523	0.35402
1.87007	0.15922	0.15576	0.16662	0.17941	0.19274	0.19418	0.20014	0.20336	0.21374	0.22699	0.21819	0.24088	0.24299	0.24839	0.25502	0.26214	0.24562	0.24366	0.25927	0.24911	0.2613	0.27175	0.28082	0.29258	0.30826	0.32607
1.87221	0.16142	0.16279	0.16615	0.18045	0.19308	0.19305	0.20128	0.21306	0.21756	0.22749	0.21313	0.24671	0.24427	0.24131	0.25306	0.25915	0.2393	0.2304	0.24876	0.2355	0.24653	0.26187	0.26786	0.27391	0.29132	0.30955
1.87435	0.16812	0.16333	0.16951	0.18644	0.19393	0.19503	0.20989	0.21086	0.22098	0.23257	0.2174	0.25012	0.24443	0.24477	0.24628	0.2471	0.22619	0.22016	0.2388	0.22492	0.2336	0.24708	0.25594	0.26045	0.27566	0.29436
1.8765	0.17655	0.16543	0.1784	0.19883	0.20212	0.20831	0.21408	0.21966	0.2287	0.24057	0.22903	0.2571	0.24515	0.24241	0.24623	0.2443	0.21852	0.2129	0.22914	0.21959	0.23442	0.23343	0.24043	0.25027	0.26231	0.28157
1.87865	0.17837	0.17592	0.19031	0.20296	0.21261	0.21404	0.22003	0.23001	0.23841	0.24916	0.23779	0.26036	0.25019	0.24751	0.24161	0.23775	0.21077	0.20776	0.22216	0.20961	0.21898	0.23073	0.23519	0.23927	0.25185	0.26731
1.8808	0.19354	0.19103	0.20126	0.21606	0.22437	0.22583	0.23142	0.2413	0.24758	0.25879	0.23887	0.26538	0.25149	0.24631	0.24051	0.23217	0.20362	0.20054	0.21397	0.20542	0.2118	0.22061	0.22807	0.23328	0.24357	0.2574
1.88296	0.20862	0.20197	0.21464	0.22581	0.23602	0.23904	0.24572	0.25002	0.25652	0.25781	0.24654	0.26802	0.25546	0.24675	0.23687	0.22494	0.20206	0.19387	0.2032	0.1965	0.20425	0.21598	0.22276	0.22173	0.23894	0.24409
1.88511	0.22604	0.22321	0.23119	0.24458	0.25143	0.25393	0.25992	0.26257	0.27098	0.27558	0.25326	0.26819	0.25458	0.24089	0.23719	0.21863	0.19129	0.19065	0.20469	0.19042	0.20476	0.20676	0.21698	0.2203	0.23624	0.24268
1.88727	0.23843	0.2319	0.24594	0.26126	0.26595	0.27058	0.27184	0.2726	0.27477	0.27728	0.25553	0.27349	0.24889	0.24018	0.22799	0.21186	0.18868	0.18393	0.19464	0.1851	0.19501	0.20613	0.20972	0.2128	0.22775	0.24433
1.88943	0.25787	0.25347	0.25856	0.28005	0.27929	0.28422	0.28125	0.2846	0.28476	0.28458	0.25834	0.27419	0.25012	0.23485	0.21911	0.20856	0.17995	0.17855	0.19295	0.18145	0.19553	0.20042	0.20868	0.2105	0.22268	0.24067
1.8916	0.2727	0.26445	0.27219	0.28879	0.28608	0.29206	0.29211	0.29149	0.29053	0.28564	0.25782	0.27001	0.24535	0.22638	0.21213	0.20317	0.17693	0.17508	0.18727	0.18003	0.1878	0.20035	0.20085	0.20166	0.21479	0.22986
1.89376	0.28339	0.28148	0.28422	0.29873	0.30074	0.30125	0.29653	0.29551	0.29246	0.28772	0.25625	0.26945	0.2414	0.22159	0.20351	0.19113	0.17032	0.17089	0.18631	0.17306	0.18562	0.19187	0.1986	0.19778	0.21514	0.22357
1.89593	0.29534	0.29125	0.29154	0.30716	0.30172	0.31078	0.30267	0.30161	0.29536	0.29201	0.25363	0.26768	0.23472	0.21382	0.20552	0.18571	0.17367	0.16752	0.18041	0.17251	0.18317	0.18957	0.19381	0.20089	0.20859	0.22006
1.8981	0.29822	0.29586	0.29354	0.30521	0.30529	0.30831	0.30186	0.30094	0.29314	0.28566	0.24704	0.25518	0.22545	0.20847	0.19412	0.18269	0.16534	0.16874	0.17695	0.17284	0.17881	0.18717	0.18941	0.19141	0.206	0.21512
1.90028	0.29492	0.30244	0.29008	0.31125	0.30806	0.31069	0.29759	0.29372	0.28665	0.27752	0.24461	0.25256	0.22107	0.20047	0.19077	0.178	0.168	0.16643	0.17765	0.16665	0.17442	0.184	0.19053	0.18801	0.20342	0.21589
1.90245	0.29686	0.30137	0.29047	0.30936	0.30507	0.29892	0.29207	0.28935	0.28041	0.27237	0.23732	0.243	0.21457	0.19761	0.18505	0.17841	0.16689	0.16739	0.17598	0.16625	0.1757	0.18168	0.18624	0.19081	0.20072	0.21671
1.90463	0.293	0.29616	0.28777	0.29896	0.29967	0.2908	0.28888	0.27918	0.26982	0.26074	0.22628	0.23164	0.21093	0.18898	0.18161	0.17762	0.16477	0.16671	0.17244	0.16841	0.17227	0.18327	0.18495	0.18691	0.19739	0.21392
1.90682	0.28097	0.28884	0.27164	0.28928	0.27981	0.2814	0.28049	0.26924	0.26028	0.2497	0.2163	0.22648	0.20279	0.18401	0.1781	0.17439	0.16255	0.16374	0.17634	0.16794	0.17431	0.18399	0.18567	0.18494	0.19904	0.21002
1.909	0.27078	0.27377	0.26158	0.27482	0.2712	0.26416	0.26452	0.25316	0.24445	0.24146	0.20966	0.21989	0.19283	0.17869	0.17485	0.16849	0.16332	0.16625	0.17348	0.16114	0.17544	0.18202	0.18511	0.1838	0.19665	0.2059
1.91119	0.25282	0.26007	0.25099	0.26237	0.25893	0.25044	0.24751	0.23858	0.23861	0.23384	0.19556	0.2115	0.19128	0.17659	0.17381	0.17211	0.166	0.16624	0.17316	0.16309	0.17318	0.18154	0.18135	0.18368	0.19662	0.2072
1.91338	0.23882	0.24799	0.23246	0.24249	0.24466	0.23855	0.23219	0.22447	0.22268	0.22091	0.19034	0.20281	0.18497	0.17415	0.16762	0.17243	0.16396	0.16798	0.17676	0.16603	0.17432	0.17865	0.18256	0.18326	0.19435	0.20616
1.91557	0.22491	0.22973	0.21307	0.22573	0.22254	0.22702	0.22379	0.21435	0.20611	0.20794	0.17928	0.19551	0.18042	0.17156	0.16624	0.17087	0.16534	0.16789	0.17555	0.16619	0.17622	0.18137	0.18331	0.18318	0.19663	0.20617
1.91776	0.21037	0.219	0.20018	0.21611	0.21519	0.21217	0.21067	0.20616	0.19586	0.19699	0.17379	0.18804	0.17436	0.16581	0.16819	0.17049	0.16497	0.17443	0.18085	0.16875	0.17595	0.18226	0.1915	0.18796	0.19274	0.20804
1.91996	0.19762	0.20488	0.1857	0.20169	0.19962	0.19708	0.19554	0.19297	0.19152	0.19029	0.16321	0.18437	0.16698	0.16301	0.16498	0.16897	0.16767	0.17356	0.17589	0.17261	0.18046	0.18613	0.19137	0.18875	0.19989	0.20564
1.92216	0.17862	0.18411	0.17379	0.18338	0.18574	0.18447	0.18389	0.18256	0.18016	0.17855	0.15485	0.17594	0.16056	0.15764	0.15683	0.16656	0.16572	0.17425	0.18001	0.16684	0.17756	0.18457	0.18873	0.18658	0.19159	0.20694
1.92436	0.16389	0.16967	0.16437	0.17953	0.1762	0.17281	0.17217	0.16982	0.16998	0.17148	0.15176	0.16686	0.15811	0.15445	0.15591	0.16241	0.16532	0.17216	0.18078	0.16798	0.17915	0.18732	0.18631	0.18753	0.19691	0.20658
1.92656	0.15627	0.16005	0.15295	0.16673	0.16924	0.16848	0.16522	0.16543	0.16231	0.16695	0.14475	0.16293	0.15388	0.15223	0.15305	0.16708	0.16742	0.17301	0.18255	0.16899	0.17948	0.1872	0.19013	0.19202	0.2026	0.2087
1.92877	0.14507	0.14846	0.1444	0.1613	0.15754	0.1577	0.16144	0.16116	0.1594	0.16006	0.14229	0.15851	0.14822	0.152	0.15229	0.16223	0.16657	0.17339	0.17995	0.17172	0.18483	0.18502	0.18753	0.19102	0.19906	0.20901
1.93098	0.1384	0.14089	0.13478	0.14989	0.15033	0.14945	0.15415	0.15302	0.15049	0.15058	0.13493	0.15321	0.14566	0.14394	0.15075	0.1603	0.16206	0.16942	0.17953	0.16913	0.18149	0.18518	0.18655	0.19117	0.20002	0.211
1.93319	0.13369	0.13342	0.1332	0.13924	0.14528	0.14246	0.14764	0.14687	0.15084	0.14766	0.13048	0.15268	0.14097	0.14011	0.14643	0.15502	0.15876	0.17313	0.1787	0.1722	0.17924	0.18146	0.18883	0.19033	0.19904	0.21113
1.9354	0.12151	0.12611	0.1265	0.13909	0.13994	0.13839	0.1426	0.14748	0.14394	0.14479	0.12995	0.14856	0.138	0.13773	0.14196	0.15309	0.15797	0.16916	0.17742	0.16766	0.17545	0.18641	0.18928	0.18737	0.19892	0.2095
1.93762	0.11787	0.11923	0.12004	0.13442	0.13737	0.13722	0.13958	0.13955	0.14588	0.14768	0.12438	0.14526	0.13305	0.13837	0.14149	0.15283	0.15595	0.16549	0.17428	0.167	0.17336	0.1887	0.19016	0.18454	0.20322	0.21084
1.93984	0.11616	0.11321	0.1134	0.13263	0.13522	0.13399	0.13593	0.1397	0.13874	0.14127	0.12433	0.14509	0.13216	0.13729	0.13905	0.14929	0.15034	0.16444	0.17371	0.16429	0.17103	0.18115	0.18537	0.18441	0.19905	0.20593
1.94206	0.11061	0.11015	0.11032	0.12954	0.13172	0.13444	0.13599	0.13987	0.13918	0.14416	0.12686	0.14124	0.13283	0.13537	0.13692	0.14658	0.15005	0.15777	0.1712	0.16083	0.16808	0.17967	0.18317	0.18282	0.19561	0.20683
1.94429	0.10641	0.10506	0.10883	0.12476	0.12951	0.12932	0.13646	0.13143	0.13704	0.1451	0.12215	0.14652	0.12968	0.13169	0.13024	0.1445	0.14789	0.15302	0.1684	0.15858	0.16697	0.17602	0.18045	0.18382	0.19371	0.20575
1.94651	0.10359	0.09929	0.10851	0.11878	0.12573	0.12394	0.13188	0.13122	0.13515	0.13915	0.12263	0.14343	0.13116	0.13271	0.1315	0.14042	0.1416	0.15351	0.16621	0.1573	0.16382	0.17382	0.17815	0.17799	0.19506	0.20144
1.94874	0.09748	0.09514	0.10883	0.1202	0.12232	0.12343	0.12824	0.13384	0.13702	0.13941	0.12064	0.141	0.13298	0.12896	0.13174	0.13618	0.1434	0.15402	0.16383	0.15658	0.16162	0.17157	0.17758	0.17472	0.19477	0.20211
1.95098	0.096	0.0938	0.10301	0.11761	0.11743	0.1235	0.12522	0.13046	0.13388	0.14161	0.1198	0.1399	0.1303	0.13041	0.13455	0.13745	0.14477	0.14937	0.16179	0.15611	0.16258	0.17024	0.1766	0.17836	0.18606	0.20442
1.95321	0.08896	0.09296	0.09768	0.11241	0.11933	0.11645	0.12342	0.12656	0.13407	0.13703	0.11966	0.13502	0.13228	0.1283	0.13127	0.13645	0.13957	0.14652	0.16026	0.15283	0.16075	0.17018	0.17387	0.17238	0.18221	0.1979
1.95545	0.08946	0.09212	0.0928	0.10741	0.11331	0.1166	0.12412	0.1254	0.13596	0.13719	0.12127	0.13809	0.13074	0.12646	0.12948	0.13788	0.13856	0.14742	0.15716	0.15019	0.15867	0.16797	0.16755	0.17272	0.1818	0.19292
1.95769	0.08522	0.08729	0.09163	0.10442	0.1113	0.11294	0.12203	0.12622	0.12988	0.13687	0.11455	0.13685	0.13009	0.12834	0.12742	0.13524	0.13836	0.14519	0.15529	0.14746	0.15849	0.16371	0.16503	0.16921	0.18155	0.19141
1.95993	0.08785	0.08449	0.0887	0.10628	0.10982	0.11335	0.11585	0.12372	0.12624	0.13305	0.11555	0.14079	0.13111	0.12771	0.12974	0.13475	0.13462	0.14289	0.15486	0.1482	0.15853	0.16271	0.16596	0.16856	0.17976	0.18968
1.96218	0.07938	0.08116	0.08715	0.1037	0.10924	0.11312	0.11384	0.12084	0.12761	0.13392	0.1155	0.13875	0.13309	0.12764	0.12843	0.13511	0.13635	0.14331	0.15287	0.14858	0.15466	0.16461	0.16556	0.16754	0.17806	0.18589
1.96442	0.08418	0.08053	0.08737	0.10176	0.10849	0.1091	0.11735	0.1184	0.12698	0.13384	0.11519	0.13985	0.13051	0.12961	0.13139	0.13624	0.13716	0.14583	0.15215	0.14649	0.15285	0.16204	0.1638	0.16805	0.17566	0.18799
1.96667	0.08265	0.08078	0.086	0.10141	0.1075	0.10905	0.11356	0.11835	0.12104	0.12975	0.11343	0.13627	0.13252	0.13043	0.13459	0.14171	0.13979	0.14481	0.1548	0.1496	0.15276	0.1601	0.16844	0.1689	0.17932	0.18699
1.96893	0.08178	0.08084	0.08547	0.10137	0.1074	0.10622	0.11254	0.11696	0.12077	0.12921	0.11356	0.13793	0.1334	0.12906	0.13628	0.13972	0.1391	0.14824	0.15454	0.14684	0.15705	0.16062	0.16525	0.16855	0.17534	0.18763
1.97118	0.0789	0.07924	0.08737	0.10194	0.10399	0.10603	0.10942	0.11663	0.11862	0.13057	0.11238	0.13647	0.13154	0.12608	0.13021	0.13861	0.14243	0.15079	0.159	0.14495	0.15571	0.16244	0.1676	0.17172	0.17754	0.18694
1.97344	0.07923	0.07834	0.08404	0.09627	0.10232	0.10107	0.10537	0.11721	0.11952	0.12803	0.10792	0.13616	0.13014	0.12773	0.13486	0.13949	0.14044	0.14966	0.15737	0.14417	0.15871	0.15945	0.16579	0.1677	0.17632	0.18515
1.9757	0.07915	0.08246	0.08375	0.09787	0.10467	0.1018	0.10877	0.11365	0.11502	0.12955	0.1081	0.13624	0.1288	0.12787	0.13543	0.14583	0.14173	0.15001	0.15802	0.15101	0.15709	0.16472	0.16517	0.16904	0.1773	0.18694
1.97796	0.07917	0.08143	0.07922	0.09643	0.1032	0.10016	0.11008	0.11372	0.11473	0.12571	0.10945	0.13138	0.12882	0.12466	0.13711	0.14286	0.14389	0.15223	0.15807	0.14931	0.15681	0.16765	0.16593	0.17074	0.17831	0.18459
1.98023	0.08258	0.08397	0.08284	0.09807	0.10233	0.1034	0.10835	0.11177	0.1188	0.12472	0.1093	0.13473	0.12834	0.12697	0.1384	0.1447	0.14925	0.15235	0.1613	0.15468	0.16013	0.16849	0.17049	0.16939	0.1775	0.18662
1.9825	0.07902	0.07961	0.08495	0.09895	0.0992	0.10201	0.10817	0.10804	0.11647	0.12296	0.10683	0.13117	0.12511	0.12596	0.13365	0.14274	0.15197	0.15753	0.1609	0.15493	0.16145	0.1677	0.17223	0.17013	0.18091	0.18855
1.98477	0.08014	0.08058	0.08513	0.09654	0.1025	0.10025	0.10446	0.10728	0.11657	0.11867	0.10568	0.12794	0.12058	0.12486	0.12807	0.14108	0.15401	0.15793	0.16574	0.15501	0.16422	0.16653	0.17156	0.1759	0.18129	0.18779
1.98704	0.07969	0.08336	0.08554	0.09836	0.09978	0.10173	0.1027	0.11	0.11724	0.12014	0.10424	0.12957	0.12031	0.12333	0.13075	0.14518	0.15435	0.16051	0.16883	0.15951	0.1637	0.17078	0.17201	0.17812	0.17987	0.19648
1.98932	0.08424	0.08254	0.08802	0.09924	0.10013	0.10332	0.10377	0.11051	0.11258	0.12224	0.10454	0.13109	0.12194	0.12422	0.13185	0.14657	0.15386	0.16342	0.17015	0.16173	0.1667	0.17433	0.17702	0.17974	0.18269	0.19589
1.9916	0.08795	0.08765	0.09068	0.10114	0.10331	0.10264	0.10553	0.10743	0.11311	0.12109	0.10615	0.12974	0.12233	0.11971	0.12991	0.14677	0.15672	0.16486	0.17296	0.16439	0.17246	0.18077	0.17918	0.1793	0.18826	0.19692
1.99388	0.09235	0.0876	0.0932	0.10368	0.1038	0.10506	0.1069	0.11432	0.11619	0.12533	0.10844	0.12771	0.12435	0.12499	0.13446	0.1495	0.16382	0.17143	0.17511	0.17037	0.17615	0.18116	0.18276	0.18356	0.19287	0.19998
1.99616	0.09155	0.09097	0.09324	0.10536	0.10633	0.10631	0.10984	0.11642	0.11658	0.12762	0.10892	0.13022	0.1243	0.12966	0.13696	0.15122	0.16147	0.16984	0.17725	0.16766	0.17388	0.18081	0.1834	0.18713	0.19449	0.19948
1.99845	0.09624	0.09482	0.09461	0.10898	0.10756	0.10892	0.11227	0.11608	0.11904	0.12612	0.11084	0.13511	0.12485	0.12698	0.13836	0.14836	0.16043	0.17068	0.1779	0.16915	0.1759	0.18603	0.18604	0.18615	0.19504	0.20362
2.00074	0.09932	0.09993	0.09712	0.11188	0.11042	0.1115	0.1161	0.12128	0.12229	0.12617	0.11289	0.13644	0.12722	0.12913	0.13948	0.14913	0.15962	0.17215	0.17558	0.16884	0.17796	0.1862	0.19019	0.18663	0.19828	0.20542
2.00303	0.10445	0.10231	0.10046	0.11363	0.11374	0.11219	0.11772	0.12258	0.12676	0.12934	0.11515	0.13844	0.12832	0.12988	0.14099	0.15286	0.15919	0.1702	0.17511	0.16943	0.17833	0.18542	0.18775	0.19134	0.20136	0.20942
2.00533	0.10615	0.10423	0.10619	0.11898	0.11705	0.11869	0.12028	0.12287	0.12556	0.13438	0.11843	0.13872	0.13257	0.13472	0.14298	0.15312	0.15924	0.16547	0.17593	0.16919	0.17819	0.18229	0.18716	0.18756	0.19827	0.21079
2.00762	0.11031	0.10898	0.10893	0.12475	0.11997	0.12148	0.1255	0.1276	0.1277	0.13545	0.11926	0.14195	0.13761	0.13801	0.14689	0.15797	0.15553	0.16802	0.17839	0.16778	0.17665	0.18481	0.18597	0.18709	0.19706	0.21231
2.00992	0.1127	0.11478	0.11234	0.12585	0.12475	0.12498	0.12913	0.12839	0.13391	0.14102	0.12281	0.14597	0.13904	0.13846	0.14899	0.15407	0.15704	0.17071	0.17721	0.16431	0.17537	0.18473	0.18576	0.18776	0.19597	0.2106
2.01223	0.11846	0.12071	0.11813	0.12954	0.13045	0.1301	0.1344	0.12947	0.13804	0.14732	0.12693	0.15008	0.14265	0.13943	0.14772	0.15012	0.15993	0.16671	0.17852	0.16519	0.1736	0.18327	0.1849	0.18682	0.19488	0.20879
2.01453	0.12512	0.12936	0.12405	0.13622	0.1354	0.13668	0.13688	0.14069	0.14115	0.15148	0.13458	0.15171	0.1469	0.1462	0.15044	0.15517	0.16119	0.16777	0.17322	0.16644	0.17321	0.18421	0.18459	0.1857	0.19539	0.20975
2.01684	0.13301	0.13787	0.12857	0.14123	0.14149	0.14043	0.14317	0.14864	0.14855	0.15448	0.13736	0.15847	0.1487	0.14556	0.15206	0.15696	0.15911	0.16929	0.17292	0.16608	0.17188	0.18471	0.18266	0.18892	0.19397	0.2086
2.01915	0.14534	0.15267	0.13703	0.1529	0.14846	0.14881	0.15265	0.15189	0.15431	0.15886	0.14107	0.16666	0.15516	0.14998	0.15951	0.16048	0.1603	0.17121	0.17674	0.1655	0.17609	0.18448	0.18689	0.18834	0.19691	0.20614
2.02146	0.16166	0.16394	0.14453	0.15795	0.15107	0.15421	0.15762	0.15749	0.16092	0.16436	0.14886	0.16645	0.15601	0.15322	0.15767	0.16069	0.16122	0.17132	0.17869	0.16405	0.17736	0.18242	0.18713	0.187	0.19649	0.20542
2.02378	0.17319	0.18003	0.15519	0.16621	0.15837	0.16404	0.16349	0.16368	0.16435	0.16998	0.15101	0.16948	0.15687	0.15639	0.15539	0.1599	0.16315	0.17337	0.17706	0.16686	0.17504	0.1806	0.1852	0.18936	0.19603	0.20629
2.0261	0.19029	0.20477	0.16984	0.17907	0.16847	0.17051	0.16689	0.16797	0.16668	0.17099	0.15058	0.17361	0.16179	0.15769	0.15518	0.16149	0.16442	0.17299	0.17864	0.16669	0.17614	0.18203	0.18675	0.18562	0.19818	0.20512
2.02842	0.21197	0.23511	0.18432	0.19623	0.18454	0.18112	0.17309	0.17265	0.17031	0.17601	0.15006	0.17317	0.16026	0.15535	0.15592	0.16568	0.16319	0.17029	0.18251	0.1679	0.1765	0.18332	0.18702	0.18638	0.19963	0.20613
2.03074	0.24518	0.26891	0.20346	0.21348	0.19877	0.19363	0.18291	0.17883	0.17182	0.175	0.14945	0.17245	0.15948	0.14954	0.15491	0.16068	0.1593	0.16896	0.18314	0.16714	0.17555	0.18076	0.18708	0.18951	0.19444	0.20532
2.03307	0.28773	0.31428	0.23353	0.23972	0.21751	0.21192	0.19522	0.18655	0.17653	0.17575	0.15123	0.17391	0.15795	0.152	0.15439	0.15873	0.15948	0.16969	0.18066	0.16715	0.17709	0.18148	0.1878	0.18979	0.1971	0.20765
2.0354	0.33458	0.36763	0.26715	0.27025	0.24341	0.23311	0.20868	0.19283	0.18506	0.17931	0.15121	0.17353	0.15933	0.15113	0.15078	0.15621	0.16106	0.16759	0.17715	0.16548	0.17769	0.18281	0.18747	0.18991	0.20128	0.20814
2.03773	0.38926	0.43086	0.30593	0.3104	0.27232	0.26234	0.22996	0.20777	0.19136	0.18498	0.15578	0.17254	0.15919	0.15096	0.14872	0.15906	0.15981	0.16595	0.17452	0.16753	0.17493	0.18107	0.18703	0.19047	0.203	0.20979
2.04006	0.44953	0.5047	0.35264	0.35679	0.3122	0.29703	0.25698	0.22545	0.20348	0.19348	0.16113	0.17092	0.15855	0.15119	0.14818	0.15984	0.15762	0.164	0.17277	0.16457	0.17153	0.17867	0.1846	0.18767	0.2009	0.21052
2.0424	0.52583	0.58156	0.41617	0.41066	0.36043	0.33772	0.28905	0.2514	0.22123	0.20368	0.16442	0.17674	0.1605	0.15255	0.15142	0.15545	0.15682	0.16244	0.17209	0.15881	0.17066	0.18026	0.18413	0.18644	0.19741	0.20675
2.04474	0.60641	0.6622	0.48348	0.47606	0.41391	0.39258	0.33224	0.28236	0.24188	0.21908	0.17435	0.18284	0.15916	0.15234	0.14874	0.15357	0.1534	0.16185	0.1699	0.15898	0.17083	0.17781	0.18288	0.18555	0.19305	0.20217
2.04708	0.68682	0.73846	0.55694	0.55097	0.47887	0.4613	0.38652	0.3255	0.27288	0.23751	0.18615	0.18692	0.16509	0.1529	0.14837	0.15368	0.15234	0.1616	0.16877	0.16068	0.16743	0.17592	0.18191	0.18367	0.19292	0.20071
2.04943	0.75967	0.81021	0.63632	0.62793	0.55759	0.53459	0.44892	0.37751	0.31182	0.2649	0.20552	0.19786	0.17492	0.15628	0.15009	0.15448	0.15378	0.16048	0.16838	0.15762	0.16724	0.17586	0.17759	0.18423	0.19359	0.20406
2.05177	0.82626	0.8694	0.71481	0.7091	0.63904	0.61414	0.51682	0.43441	0.35793	0.30059	0.23503	0.21644	0.18329	0.16105	0.15268	0.15517	0.15327	0.15728	0.1666	0.15516	0.16736	0.17558	0.17821	0.18149	0.18975	0.20304
2.05412	0.87918	0.91291	0.78442	0.78723	0.71684	0.69249	0.59421	0.50105	0.41517	0.34407	0.26515	0.24014	0.19834	0.17118	0.15888	0.15766	0.15365	0.1588	0.17008	0.15522	0.1672	0.17249	0.18174	0.17945	0.18862	0.20042
2.05648	0.91426	0.93838	0.84438	0.84984	0.79217	0.76452	0.67174	0.57814	0.47964	0.39559	0.30362	0.26909	0.21639	0.18488	0.16674	0.16339	0.15349	0.1566	0.17047	0.15692	0.16633	0.17047	0.1798	0.17967	0.18981	0.19786
2.05883	0.93041	0.94691	0.88961	0.90025	0.85178	0.83243	0.74306	0.65412	0.55058	0.4598	0.35496	0.30198	0.23828	0.19949	0.1769	0.16558	0.15181	0.15367	0.166	0.15469	0.16277	0.16956	0.17731	0.1804	0.18696	0.19881
2.06119	0.92631	0.9336	0.91396	0.93341	0.89822	0.88938	0.81379	0.72987	0.62591	0.52999	0.40683	0.34411	0.26724	0.2152	0.18578	0.16909	0.15266	0.15383	0.16341	0.14914	0.16101	0.17057	0.17555	0.17504	0.18342	0.19629
2.06355	0.90689	0.89861	0.91988	0.94753	0.93404	0.92626	0.87493	0.7963	0.70375	0.60334	0.47209	0.39665	0.30306	0.23841	0.19837	0.17818	0.15734	0.1562	0.1638	0.15169	0.16035	0.16946	0.17557	0.17394	0.18215	0.19521
2.06592	0.86632	0.85477	0.90872	0.94386	0.94448	0.94429	0.9145	0.85424	0.77447	0.67651	0.54167	0.45336	0.34403	0.2665	0.21845	0.18768	0.16305	0.15779	0.16364	0.15554	0.16391	0.17027	0.17457	0.17655	0.18391	0.19706
2.06828	0.81388	0.79606	0.87881	0.91667	0.93018	0.93656	0.93072	0.89492	0.82964	0.7399	0.60542	0.51258	0.38859	0.29821	0.237	0.19901	0.16901	0.15564	0.16327	0.15415	0.16464	0.17111	0.17187	0.1741	0.18398	0.19466
2.07065	0.75403	0.72754	0.83096	0.87033	0.89804	0.90632	0.9248	0.91212	0.87165	0.7969	0.66739	0.57477	0.44307	0.33708	0.25863	0.21172	0.17167	0.15633	0.16296	0.15433	0.16039	0.17127	0.17005	0.17349	0.1848	0.19188
2.07303	0.69215	0.66471	0.77689	0.821	0.85946	0.86914	0.90486	0.91684	0.89827	0.8497	0.73035	0.64212	0.50526	0.38184	0.28886	0.2277	0.17763	0.15912	0.16675	0.15505	0.16281	0.17308	0.17347	0.17452	0.18453	0.19436
2.0754	0.62669	0.60164	0.71574	0.76008	0.80725	0.82185	0.87258	0.8993	0.90454	0.88613	0.7814	0.7067	0.56405	0.43295	0.31818	0.24443	0.18704	0.16237	0.16916	0.15686	0.1643	0.17114	0.1765	0.17403	0.18468	0.19529
2.07778	0.55854	0.5373	0.64783	0.6939	0.74408	0.76102	0.82024	0.86319	0.89051	0.89701	0.80959	0.75876	0.62065	0.48889	0.35501	0.26641	0.1944	0.16645	0.17284	0.1581	0.16389	0.1699	0.17705	0.17297	0.18522	0.19203
2.08016	0.49574	0.47772	0.58154	0.62635	0.67807	0.69225	0.75781	0.81632	0.86104	0.88249	0.82862	0.80282	0.67711	0.53825	0.40032	0.29082	0.20344	0.17034	0.17455	0.16077	0.16602	0.17454	0.17904	0.17317	0.18564	0.19128
2.08254	0.44866	0.42451	0.52582	0.5693	0.61801	0.63067	0.70016	0.76621	0.82839	0.86266	0.83554	0.83995	0.73129	0.59301	0.45299	0.32038	0.2206	0.18138	0.18261	0.16989	0.17341	0.17964	0.18304	0.1777	0.19	0.19575
2.08493	0.39745	0.37145	0.46694	0.5073	0.55372	0.56532	0.63492	0.70143	0.77152	0.8252	0.81481	0.85168	0.76841	0.65209	0.50456	0.3594	0.23554	0.19234	0.1942	0.1769	0.17716	0.18381	0.18123	0.17907	0.19116	0.19751
2.08732	0.34807	0.32492	0.41184	0.44893	0.49498	0.50672	0.56984	0.63566	0.70531	0.77475	0.78062	0.84631	0.79422	0.70027	0.56298	0.40329	0.25369	0.2057	0.20293	0.18591	0.18578	0.18826	0.18503	0.18283	0.1922	0.19713
2.08971	0.31083	0.28884	0.37004	0.40327	0.44514	0.45823	0.51359	0.58203	0.65134	0.72565	0.74712	0.83376	0.81154	0.74635	0.63112	0.45814	0.2842	0.23128	0.22238	0.20295	0.20554	0.19879	0.20165	0.19499	0.20069	0.20374
2.0921	0.278	0.26186	0.33141	0.36058	0.40077	0.41073	0.46291	0.52316	0.59583	0.67318	0.70704	0.80711	0.81497	0.78253	0.69209	0.51826	0.31859	0.2581	0.24953	0.22577	0.22763	0.21671	0.21377	0.20797	0.21121	0.21516
2.0945	0.24784	0.23458	0.29107	0.3201	0.35559	0.36394	0.4143	0.46645	0.53806	0.61379	0.65484	0.76575	0.79906	0.79872	0.73462	0.57596	0.35904	0.28734	0.27708	0.2493	0.24663	0.2361	0.22781	0.22324	0.22157	0.22369
2.0969	0.22277	0.20765	0.25945	0.28465	0.31856	0.32485	0.37079	0.42107	0.48507	0.55646	0.59922	0.71718	0.77559	0.8065	0.77259	0.6351	0.40807	0.33101	0.31325	0.28119	0.27262	0.25998	0.24836	0.24262	0.23453	0.23637
2.0993	0.20448	0.19053	0.23658	0.26083	0.29202	0.29604	0.33533	0.38362	0.4424	0.51148	0.55449	0.67738	0.74868	0.80597	0.80756	0.6992	0.46939	0.39066	0.36332	0.32889	0.31593	0.29573	0.27705	0.26878	0.25815	0.2561
2.10171	0.18659	0.17746	0.21608	0.23945	0.2662	0.27038	0.30437	0.34891	0.40397	0.46589	0.51015	0.63134	0.71065	0.78661	0.82576	0.7557	0.54154	0.46046	0.42759	0.38669	0.36516	0.34219	0.31652	0.30061	0.29011	0.27944
2.10411	0.16947	0.16254	0.1975	0.2206	0.24284	0.24872	0.28085	0.31857	0.36864	0.42533	0.46952	0.5858	0.66798	0.75546	0.82432	0.79955	0.6247	0.53937	0.50278	0.45289	0.42624	0.39564	0.36543	0.34295	0.32317	0.31347
2.10652	0.15709	0.15136	0.18348	0.20585	0.22628	0.23342	0.26245	0.29477	0.34177	0.39696	0.43744	0.54922	0.62898	0.72571	0.81239	0.83304	0.71509	0.6289	0.58447	0.53132	0.50095	0.45831	0.42775	0.39783	0.36977	0.35467
2.10894	0.1516	0.14624	0.174	0.19704	0.21436	0.22088	0.25038	0.27839	0.32359	0.3727	0.40967	0.51124	0.59446	0.69269	0.79437	0.85805	0.81095	0.73273	0.67524	0.62355	0.58776	0.53465	0.49614	0.46109	0.43127	0.40835
2.11135	0.14501	0.1413	0.16302	0.18972	0.20652	0.21228	0.24059	0.26765	0.30945	0.35223	0.387	0.4813	0.5571	0.64593	0.76227	0.86921	0.90142	0.83155	0.77173	0.71561	0.67455	0.61426	0.56979	0.52713	0.49452	0.46709
2.11377	0.14179	0.13837	0.15831	0.18602	0.20585	0.20861	0.23497	0.26284	0.30008	0.33896	0.37059	0.4595	0.52318	0.60722	0.72628	0.87065	0.98269	0.93034	0.87308	0.80999	0.76284	0.70545	0.65385	0.60443	0.56391	0.53183
2.11619	0.14678	0.14007	0.16412	0.19045	0.20585	0.21169	0.23827	0.26466	0.29845	0.33728	0.36124	0.44204	0.4978	0.57825	0.69791	0.87065	1.06004	1.02819	0.97546	0.90831	0.86378	0.80423	0.74869	0.69255	0.64927	0.61249
2.11862	0.1549	0.14484	0.17116	0.19648	0.20875	0.21535	0.24216	0.26922	0.30061	0.3388	0.35467	0.43243	0.47823	0.55024	0.66856	0.871	1.11712	1.11301	1.06034	0.99968	0.95589	0.89889	0.84155	0.78417	0.73615	0.69878
2.12105	0.15721	0.14569	0.1782	0.19918	0.21704	0.21854	0.24638	0.27347	0.3027	0.33811	0.3442	0.41626	0.45409	0.52316	0.64051	0.85834	1.1465	1.1696	1.1209	1.06833	1.0306	0.97604	0.92381	0.86868	0.81702	0.7749
2.12348	0.16196	0.1511	0.18368	0.20644	0.22495	0.22899	0.25621	0.27959	0.30383	0.33757	0.34044	0.39899	0.43205	0.49603	0.61606	0.84199	1.15685	1.19591	1.16149	1.11827	1.08629	1.04178	0.99665	0.93842	0.89633	0.84938
2.12591	0.17885	0.16756	0.2018	0.22585	0.24118	0.24676	0.27058	0.2927	0.31429	0.34479	0.341	0.39636	0.42178	0.48364	0.61029	0.83949	1.15977	1.21105	1.19105	1.15632	1.13477	1.10779	1.06285	1.00886	0.97477	0.92881
2.12834	0.19281	0.18148	0.21922	0.2387	0.25383	0.26072	0.28658	0.30429	0.32577	0.35142	0.33823	0.39528	0.41356	0.48209	0.6098	0.83384	1.13606	1.20646	1.20069	1.1687	1.16235	1.14287	1.10994	1.06384	1.03521	0.9976
2.13078	0.20255	0.1941	0.22805	0.24901	0.26419	0.27357	0.29649	0.30982	0.32739	0.34843	0.33608	0.3869	0.40762	0.47998	0.6027	0.81367	1.08029	1.16378	1.16893	1.14559	1.14635	1.14443	1.12535	1.08746	1.06637	1.04261
2.13322	0.22014	0.21188	0.23959	0.26525	0.27853	0.28718	0.30616	0.31862	0.33162	0.34887	0.33838	0.38711	0.41256	0.48276	0.60568	0.80315	1.01831	1.1054	1.11982	1.10139	1.11428	1.13251	1.12023	1.09805	1.08922	1.07345
2.13567	0.24144	0.23112	0.25969	0.28437	0.29265	0.3007	0.31651	0.32985	0.33941	0.35418	0.35043	0.39846	0.42515	0.49373	0.61776	0.79458	0.95797	1.03856	1.06824	1.05245	1.07521	1.10163	1.10156	1.09544	1.09852	1.09247
2.13811	0.25518	0.2459	0.27225	0.29411	0.30575	0.3101	0.32296	0.33371	0.34071	0.35745	0.3492	0.40642	0.44398	0.50715	0.62438	0.767	0.88049	0.95525	0.99579	0.98936	1.01625	1.05211	1.06161	1.06701	1.07798	1.08463
2.14056	0.26581	0.25956	0.27643	0.30165	0.31342	0.3175	0.32902	0.33358	0.34259	0.36217	0.35443	0.41498	0.45991	0.52752	0.62606	0.73446	0.80194	0.86662	0.91932	0.9123	0.94458	0.98286	1.0065	1.01713	1.03919	1.05541
2.14302	0.27509	0.27606	0.28642	0.31212	0.31871	0.32535	0.33346	0.34067	0.35133	0.37221	0.36991	0.43474	0.48008	0.55052	0.62984	0.70017	0.72289	0.78489	0.83782	0.83242	0.86786	0.91212	0.94103	0.96015	0.99378	1.01402
2.14547	0.28921	0.28908	0.29864	0.3209	0.32591	0.33116	0.33972	0.35108	0.3628	0.38476	0.38952	0.45464	0.50599	0.56734	0.62842	0.66389	0.65175	0.70842	0.75946	0.75816	0.79909	0.84365	0.87447	0.90186	0.93698	0.9695
2.14793	0.29468	0.29725	0.30199	0.32443	0.32792	0.33058	0.34259	0.35635	0.36959	0.39575	0.40722	0.47746	0.52302	0.57004	0.60933	0.6178	0.58507	0.6359	0.67837	0.67598	0.72043	0.76379	0.79427	0.82466	0.86825	0.90724
2.15039	0.29885	0.30161	0.30406	0.32697	0.33095	0.3338	0.3496	0.36067	0.38185	0.41543	0.42655	0.50251	0.53491	0.57338	0.58469	0.57357	0.52297	0.56144	0.60788	0.60219	0.64294	0.69031	0.7213	0.7493	0.79034	0.8338
2.15285	0.30434	0.30504	0.31141	0.33373	0.34113	0.34448	0.36029	0.37482	0.40163	0.44043	0.44932	0.52353	0.55127	0.57191	0.56592	0.53298	0.4669	0.50514	0.55049	0.54162	0.5806	0.62737	0.65595	0.68467	0.7283	0.77145
2.15532	0.31078	0.31158	0.32092	0.34146	0.35331	0.35715	0.37492	0.39655	0.4234	0.4591	0.47183	0.54203	0.55668	0.55735	0.53668	0.48888	0.42026	0.45375	0.49195	0.48919	0.52374	0.56269	0.58934	0.61964	0.66693	0.71302
2.15779	0.31116	0.31236	0.32777	0.34497	0.35965	0.36565	0.3871	0.41265	0.4395	0.4795	0.48862	0.54679	0.54443	0.53312	0.4985	0.44358	0.3751	0.40218	0.43337	0.43459	0.46298	0.50144	0.52856	0.55429	0.59486	0.64148
2.16026	0.32212	0.3158	0.33735	0.35631	0.37398	0.38207	0.40468	0.42944	0.4594	0.49648	0.50005	0.55039	0.53293	0.51093	0.46057	0.40438	0.33651	0.36205	0.39165	0.38817	0.41205	0.44539	0.47587	0.49743	0.53464	0.57326
2.16274	0.33268	0.32614	0.35086	0.37366	0.39508	0.39955	0.42784	0.45637	0.48522	0.51331	0.50656	0.54897	0.52329	0.48339	0.42669	0.36715	0.30817	0.32967	0.35875	0.35385	0.37529	0.40527	0.43245	0.45131	0.48938	0.52532
2.16522	0.34716	0.34061	0.36974	0.39265	0.41225	0.42232	0.45009	0.4775	0.50175	0.52812	0.50778	0.5371	0.50089	0.44834	0.39318	0.33644	0.28421	0.30559	0.32722	0.32083	0.3449	0.36901	0.39124	0.41037	0.44507	0.47744
2.1677	0.3548	0.35083	0.3818	0.40924	0.42545	0.43953	0.46151	0.48317	0.50641	0.52118	0.49456	0.51355	0.46467	0.40647	0.35877	0.30068	0.26242	0.27746	0.29674	0.29131	0.3127	0.3311	0.35129	0.36779	0.39981	0.42889
2.17018	0.37209	0.36142	0.39961	0.42822	0.4423	0.45376	0.47325	0.49195	0.50661	0.51848	0.47722	0.48823	0.43291	0.37622	0.32426	0.27562	0.24193	0.25606	0.27365	0.26717	0.2837	0.3045	0.32132	0.33568	0.35813	0.39209
2.17267	0.39396	0.38484	0.41697	0.44792	0.46354	0.47483	0.48968	0.50202	0.50786	0.51201	0.45869	0.46216	0.40503	0.34938	0.2984	0.2581	0.22449	0.24101	0.25453	0.24986	0.26729	0.28155	0.29696	0.31041	0.33502	0.36216
2.17516	0.41659	0.40163	0.44192	0.46375	0.47552	0.48421	0.49977	0.50232	0.49774	0.49106	0.43642	0.43076	0.3748	0.32129	0.2734	0.24129	0.21248	0.22467	0.24283	0.23252	0.24939	0.26642	0.28	0.29364	0.31494	0.33867
2.17765	0.4267	0.41133	0.44854	0.47119	0.47921	0.48458	0.48791	0.49073	0.48254	0.47095	0.40479	0.39545	0.34117	0.28885	0.25216	0.22252	0.19921	0.21347	0.22574	0.21908	0.23358	0.24775	0.26136	0.27351	0.29059	0.31073
2.18014	0.43418	0.43003	0.45173	0.47732	0.47677	0.48398	0.48008	0.47301	0.46159	0.43982	0.37536	0.36639	0.31177	0.26572	0.23278	0.20965	0.19248	0.20415	0.21632	0.20853	0.22448	0.23541	0.24394	0.253	0.26929	0.29276
2.18264	0.43984	0.43719	0.45264	0.46853	0.4717	0.4749	0.46817	0.45534	0.43709	0.40739	0.3464	0.34343	0.28717	0.2493	0.21955	0.19867	0.18375	0.19422	0.20813	0.20014	0.21351	0.22772	0.23143	0.23997	0.25452	0.2754
2.18514	0.44054	0.44168	0.43984	0.46724	0.46088	0.45989	0.45181	0.4334	0.40695	0.38262	0.32116	0.31118	0.26876	0.23558	0.20504	0.19265	0.17758	0.19061	0.20208	0.19071	0.20563	0.22061	0.22767	0.23511	0.24559	0.26174
2.18764	0.43183	0.44233	0.42467	0.44797	0.44073	0.43441	0.42395	0.39757	0.37781	0.35049	0.29253	0.28782	0.2437	0.21301	0.19054	0.18133	0.16966	0.18242	0.19116	0.18661	0.19533	0.20831	0.22042	0.22378	0.23349	0.25166
2.19015	0.41854	0.43362	0.40629	0.42362	0.42212	0.4112	0.39616	0.36727	0.34995	0.31992	0.26554	0.26262	0.22437	0.19724	0.18018	0.17604	0.16986	0.17775	0.18804	0.1792	0.18984	0.20218	0.21124	0.21492	0.22628	0.24525
2.19266	0.40255	0.41775	0.38773	0.40916	0.39542	0.38957	0.37189	0.34252	0.31991	0.29851	0.24826	0.24932	0.21054	0.18461	0.17507	0.17231	0.16555	0.17917	0.18745	0.17647	0.1883	0.20243	0.20637	0.2114	0.22274	0.23871
2.19517	0.38148	0.39931	0.36224	0.38603	0.36947	0.36004	0.34482	0.31504	0.29381	0.27224	0.23166	0.23049	0.19875	0.17476	0.16574	0.16496	0.16235	0.17283	0.18282	0.17044	0.18505	0.1944	0.19569	0.20401	0.21912	0.22825
2.19769	0.35624	0.37046	0.33671	0.34635	0.33892	0.32947	0.31029	0.28642	0.27272	0.25245	0.20415	0.21167	0.18431	0.16793	0.16029	0.16173	0.15476	0.16771	0.17897	0.16618	0.18228	0.18745	0.18952	0.1961	0.21485	0.2235
2.20021	0.32991	0.3444	0.31206	0.31959	0.31165	0.30518	0.28868	0.26189	0.24861	0.23656	0.18957	0.19945	0.17796	0.16181	0.15206	0.15831	0.15377	0.1635	0.17146	0.16421	0.17632	0.18507	0.186	0.19122	0.20818	0.21843
2.20273	0.30588	0.32267	0.2841	0.30109	0.28836	0.2804	0.2656	0.2504	0.23088	0.22033	0.1787	0.18858	0.17183	0.1578	0.15013	0.15202	0.15402	0.16032	0.17162	0.16572	0.17332	0.18465	0.18559	0.19053	0.20065	0.21646
2.20525	0.28096	0.29906	0.25935	0.27346	0.26162	0.25727	0.24418	0.23281	0.21058	0.2031	0.16657	0.17903	0.16219	0.14907	0.14501	0.15201	0.15066	0.15957	0.16803	0.16081	0.16913	0.18018	0.18681	0.18588	0.19735	0.20997
2.20778	0.2502	0.26648	0.23252	0.24809	0.23819	0.23039	0.21999	0.2091	0.19587	0.18527	0.15347	0.16992	0.15216	0.13889	0.13944	0.14673	0.14478	0.15583	0.16206	0.15708	0.16367	0.17505	0.17659	0.18293	0.19015	0.20359
2.21031	0.22969	0.24435	0.2115	0.22824	0.22224	0.21044	0.2038	0.19423	0.18826	0.17933	0.14265	0.16339	0.14671	0.13749	0.13431	0.14303	0.13862	0.15337	0.16265	0.15309	0.15915	0.17157	0.17489	0.17699	0.19008	0.19777
2.21284	0.20877	0.22462	0.19238	0.20733	0.20265	0.19511	0.18992	0.17951	0.17434	0.16795	0.14155	0.16137	0.14182	0.13502	0.13322	0.13608	0.13822	0.14493	0.15909	0.15165	0.16469	0.16875	0.17678	0.17668	0.18687	0.19666
2.21537	0.1897	0.20653	0.17786	0.19142	0.18922	0.18206	0.17339	0.16738	0.16374	0.15982	0.13496	0.15342	0.13808	0.12877	0.13258	0.13676	0.13799	0.1458	0.15655	0.15168	0.15913	0.165	0.17311	0.17238	0.18122	0.19242
2.21791	0.16603	0.18127	0.15662	0.17436	0.1692	0.1658	0.15938	0.15687	0.15538	0.14957	0.12526	0.14204	0.13045	0.12017	0.12499	0.13075	0.13543	0.14322	0.15139	0.14239	0.15204	0.15627	0.16173	0.1665	0.17738	0.18838
2.22045	0.15319	0.16262	0.14596	0.15838	0.1606	0.15675	0.15304	0.15014	0.14907	0.1472	0.12055	0.1422	0.12492	0.121	0.1218	0.12943	0.13251	0.14271	0.14927	0.13527	0.1485	0.15473	0.16183	0.16885	0.17271	0.18732
2.223	0.1399	0.14952	0.133	0.14851	0.14938	0.1499	0.14053	0.14381	0.14127	0.14377	0.11638	0.13968	0.12598	0.12073	0.12625	0.13283	0.12737	0.14406	0.14683	0.14057	0.1519	0.16082	0.15992	0.16451	0.16977	0.18767
2.22555	0.12746	0.13677	0.12688	0.14218	0.14064	0.1395	0.13764	0.13921	0.13523	0.13777	0.11381	0.13405	0.12136	0.11732	0.12237	0.1278	0.12693	0.13831	0.14189	0.13706	0.14603	0.15344	0.1595	0.15936	0.1697	0.18275
2.2281	0.11042	0.12265	0.11598	0.13174	0.13263	0.12632	0.13207	0.13096	0.13037	0.13414	0.10801	0.13307	0.11484	0.11371	0.11376	0.12232	0.12346	0.13422	0.14009	0.13069	0.14192	0.15459	0.15484	0.15012	0.16748	0.17569
2.23065	0.10558	0.11531	0.10674	0.12695	0.12296	0.12523	0.12428	0.12443	0.12596	0.12684	0.10521	0.12665	0.11539	0.11327	0.11159	0.11986	0.12097	0.13232	0.14139	0.13355	0.13947	0.1471	0.15243	0.15088	0.1652	0.1729
2.2332	0.1042	0.10466	0.0996	0.11935	0.11819	0.11761	0.11872	0.12492	0.11936	0.12464	0.1038	0.12634	0.11298	0.10668	0.10931	0.11928	0.1148	0.1267	0.13816	0.12951	0.13555	0.14642	0.15368	0.15003	0.16653	0.17026
2.23576	0.09774	0.09812	0.09793	0.11116	0.11243	0.11188	0.11544	0.1191	0.11773	0.12435	0.10269	0.12427	0.10834	0.10766	0.10878	0.11661	0.11867	0.13008	0.13763	0.12957	0.13846	0.14567	0.15005	0.14994	0.16328	0.17212
2.23833	0.08692	0.09832	0.08913	0.10089	0.10847	0.10762	0.11156	0.11453	0.11355	0.12287	0.09162	0.12503	0.10567	0.10202	0.10357	0.11521	0.11801	0.12715	0.13685	0.12301	0.13306	0.14132	0.14975	0.15082	0.15556	0.17297
2.24089	0.08771	0.09021	0.08512	0.1015	0.10386	0.10918	0.11034	0.11576	0.11463	0.1162	0.09406	0.12519	0.10366	0.10431	0.10379	0.11572	0.11417	0.13112	0.13774	0.12673	0.13239	0.1441	0.14551	0.14674	0.15615	0.17414
2.24346	0.0872	0.08855	0.09004	0.10279	0.10968	0.10285	0.11378	0.11305	0.11658	0.12006	0.09642	0.12098	0.10679	0.10623	0.10695	0.11816	0.1222	0.12846	0.14193	0.12965	0.13352	0.14696	0.15135	0.14454	0.15908	0.1724
2.24603	0.08376	0.08386	0.08361	0.1031	0.11016	0.10561	0.10979	0.11338	0.11472	0.11495	0.09305	0.12113	0.10954	0.10591	0.11061	0.11787	0.12284	0.13463	0.14092	0.13175	0.13534	0.15108	0.14998	0.1514	0.16607	0.17668
2.2486	0.08223	0.08231	0.08404	0.09927	0.10967	0.10196	0.11051	0.11166	0.11425	0.11753	0.09493	0.12179	0.11267	0.11017	0.11266	0.11842	0.12008	0.12713	0.14219	0.1319	0.13886	0.14714	0.15631	0.15629	0.16406	0.17532
2.25118	0.08117	0.07929	0.08389	0.10309	0.105	0.10132	0.11334	0.11429	0.11548	0.12181	0.09349	0.11924	0.11686	0.10578	0.1138	0.12234	0.1221	0.12897	0.14042	0.13318	0.14133	0.15057	0.15277	0.15547	0.16467	0.17891
2.25376	0.08304	0.08243	0.0849	0.10143	0.1097	0.10714	0.11207	0.11186	0.12437	0.12393	0.10491	0.12554	0.11489	0.11027	0.11478	0.12437	0.12744	0.13699	0.14504	0.13197	0.14221	0.15216	0.15524	0.16007	0.1699	0.18057
2.25634	0.08423	0.08055	0.08552	0.10197	0.10989	0.11211	0.1147	0.11425	0.12166	0.12343	0.10672	0.12896	0.11813	0.11027	0.1177	0.1266	0.1277	0.13878	0.14606	0.13582	0.14898	0.15615	0.16294	0.16282	0.17174	0.18449
2.25892	0.07531	0.07843	0.08357	0.09973	0.10507	0.10472	0.11307	0.11442	0.11814	0.12138	0.10157	0.12494	0.11543	0.1093	0.11771	0.12566	0.12229	0.1344	0.14268	0.13698	0.14369	0.15106	0.15648	0.15661	0.16786	0.18457
2.26151	0.08102	0.07554	0.08403	0.10055	0.1019	0.10615	0.11255	0.11273	0.12405	0.12286	0.10476	0.13214	0.11995	0.11636	0.12135	0.12018	0.12856	0.14051	0.14378	0.13348	0.14062	0.14944	0.15646	0.15918	0.17012	0.17697
2.2641	0.07556	0.0764	0.08659	0.09819	0.10752	0.10452	0.1153	0.11538	0.11956	0.12283	0.10803	0.13005	0.11913	0.11642	0.1196	0.12943	0.13459	0.13877	0.14132	0.13541	0.14346	0.15212	0.15877	0.15839	0.17051	0.18251
2.2667	0.07745	0.086	0.08569	0.10405	0.10578	0.10509	0.1113	0.11106	0.11963	0.12935	0.1056	0.12994	0.1199	0.11579	0.11719	0.12886	0.13226	0.14108	0.14341	0.13524	0.14857	0.15475	0.1596	0.15996	0.17068	0.18148
2.2693	0.07029	0.0761	0.07925	0.09961	0.10603	0.10209	0.10649	0.10641	0.11461	0.12463	0.10105	0.12745	0.1155	0.11476	0.11498	0.12247	0.12699	0.13525	0.14103	0.13206	0.1422	0.15167	0.15247	0.15486	0.16294	0.17816
2.2719	0.07372	0.06984	0.07722	0.09615	0.09897	0.10357	0.10716	0.10875	0.117	0.12246	0.10072	0.1282	0.11221	0.10982	0.11542	0.12696	0.12554	0.136	0.13782	0.13149	0.13536	0.15093	0.15269	0.15063	0.16702	0.17591
2.2745	0.073	0.07784	0.07892	0.0997	0.10519	0.1058	0.11303	0.11199	0.12055	0.12644	0.10519	0.12986	0.11679	0.11197	0.11592	0.13113	0.13072	0.13235	0.14351	0.13341	0.14015	0.15256	0.15544	0.15649	0.16486	0.17571
2.27711	0.07654	0.07965	0.08075	0.10025	0.10629	0.10493	0.11144	0.11298	0.11726	0.12228	0.10293	0.12626	0.11621	0.11479	0.1191	0.12132	0.12632	0.13412	0.14918	0.13248	0.1437	0.14966	0.15052	0.156	0.16788	0.17704
2.27971	0.07827	0.07384	0.07518	0.09201	0.09935	0.09924	0.10808	0.10431	0.11005	0.11243	0.09567	0.11998	0.11432	0.11372	0.10744	0.11961	0.12523	0.13457	0.13552	0.12838	0.14063	0.14331	0.14906	0.15279	0.15814	0.17076
2.28233	0.07803	0.07756	0.07489	0.09809	0.10162	0.09979	0.1022	0.10347	0.11762	0.11625	0.10002	0.12121	0.11393	0.11124	0.11411	0.12251	0.11942	0.13156	0.13636	0.12648	0.13429	0.14565	0.15329	0.15203	0.15895	0.16906
2.28494	0.08141	0.08077	0.07986	0.10498	0.10394	0.10006	0.10737	0.11158	0.11358	0.12131	0.10078	0.12338	0.11605	0.11194	0.11708	0.12363	0.12412	0.13008	0.13894	0.13317	0.14049	0.14817	0.15412	0.15294	0.16501	0.17356
2.28756	0.08101	0.08317	0.08177	0.10454	0.10719	0.10893	0.11647	0.11355	0.11757	0.11847	0.10261	0.12868	0.11528	0.11052	0.11815	0.12811	0.12466	0.13535	0.14386	0.13344	0.13703	0.14964	0.15418	0.1581	0.16517	0.17533
2.29018	0.0811	0.08235	0.08068	0.09802	0.10006	0.10947	0.10668	0.11182	0.11072	0.11678	0.10085	0.12409	0.1114	0.10883	0.11459	0.11673	0.12302	0.13424	0.13468	0.13027	0.13354	0.13854	0.14201	0.14379	0.15349	0.16635
2.29281	0.0853	0.08898	0.08512	0.10397	0.10777	0.10681	0.10715	0.10774	0.11315	0.12222	0.09993	0.12314	0.12117	0.11124	0.11875	0.12706	0.11954	0.13121	0.14067	0.12758	0.13778	0.14589	0.15643	0.1484	0.15882	0.17605
2.29543	0.09242	0.09938	0.08913	0.11303	0.11867	0.11038	0.11381	0.11558	0.12159	0.1283	0.10743	0.13205	0.1216	0.11532	0.11988	0.12717	0.12704	0.12953	0.14204	0.13374	0.14647	0.14603	0.15121	0.15457	0.16698	0.1746
2.29806	0.10057	0.106	0.10004	0.11159	0.1148	0.11519	0.11495	0.11856	0.12013	0.12805	0.10446	0.12694	0.11782	0.11538	0.11846	0.12191	0.12669	0.13913	0.13476	0.13494	0.13912	0.14602	0.15439	0.15301	0.16663	0.17088
2.3007	0.10757	0.11242	0.09806	0.11852	0.11383	0.11491	0.11875	0.11871	0.12054	0.12911	0.0977	0.12736	0.11684	0.11121	0.11835	0.12351	0.11971	0.13605	0.13794	0.1256	0.13542	0.14311	0.1487	0.1563	0.16257	0.16825
2.30333	0.12001	0.12791	0.10885	0.12653	0.12433	0.12563	0.12496	0.12479	0.12964	0.12942	0.10647	0.13102	0.11345	0.11189	0.11274	0.11663	0.12344	0.13551	0.13614	0.12516	0.13247	0.14185	0.14895	0.1537	0.15073	0.16658
2.30597	0.1382	0.14956	0.12525	0.14888	0.14564	0.14122	0.13934	0.14056	0.13664	0.1391	0.11194	0.1368	0.12601	0.12101	0.1248	0.13057	0.1318	0.14277	0.14491	0.13097	0.13816	0.15129	0.15746	0.15332	0.16019	0.17593
2.30861	0.16403	0.18142	0.146	0.16792	0.162	0.15791	0.15064	0.14713	0.14607	0.14777	0.12511	0.14468	0.12692	0.12348	0.12737	0.13366	0.13924	0.1406	0.14515	0.13814	0.13947	0.15242	0.14886	0.15395	0.16677	0.17172
2.31126	0.19533	0.2055	0.1689	0.17988	0.17713	0.1698	0.16498	0.15538	0.14943	0.15231	0.12632	0.14676	0.131	0.12571	0.1263	0.1366	0.13105	0.14419	0.13925	0.13393	0.13818	0.14829	0.15125	0.15026	0.16134	0.17102
2.31391	0.22283	0.24762	0.19729	0.21321	0.20395	0.19695	0.18585	0.18033	0.17226	0.16334	0.1362	0.1616	0.14391	0.13491	0.13568	0.14095	0.13755	0.14072	0.1498	0.13969	0.14437	0.14686	0.15017	0.14749	0.16111	0.17301
2.31656	0.27375	0.29392	0.24095	0.2504	0.23611	0.23045	0.21746	0.21255	0.19531	0.19101	0.15818	0.17411	0.1501	0.14232	0.14213	0.15073	0.14571	0.15121	0.1567	0.14263	0.1484	0.15042	0.16028	0.15978	0.1633	0.1752
2.31921	0.32594	0.35095	0.29349	0.30174	0.2881	0.27426	0.25819	0.2392	0.22532	0.2174	0.17936	0.1918	0.17087	0.16045	0.1621	0.15897	0.15833	0.15331	0.16858	0.15083	0.15258	0.16304	0.16668	0.15873	0.1634	0.17961
2.32187	0.38355	0.41521	0.34031	0.35031	0.32477	0.31851	0.29419	0.27001	0.2527	0.24223	0.20574	0.21348	0.1902	0.17719	0.16831	0.16592	0.16249	0.17105	0.17043	0.14886	0.15438	0.16725	0.16617	0.15614	0.17048	0.17909
2.32453	0.44938	0.48632	0.39441	0.41476	0.38311	0.37664	0.35095	0.32285	0.29811	0.28253	0.23519	0.24235	0.20956	0.19584	0.18627	0.1816	0.17527	0.1748	0.17802	0.15633	0.16438	0.16688	0.16861	0.16223	0.16923	0.17603
2.3272	0.53433	0.56608	0.47935	0.48496	0.45944	0.45216	0.4164	0.3846	0.36056	0.33234	0.28924	0.28716	0.25026	0.22828	0.22139	0.21237	0.20238	0.20209	0.19985	0.17747	0.17597	0.17958	0.17402	0.17059	0.1824	0.18259
2.32986	0.61636	0.64363	0.5567	0.56318	0.53697	0.53564	0.49207	0.45749	0.41663	0.39491	0.33781	0.33873	0.2892	0.26512	0.25355	0.24372	0.22511	0.21982	0.21923	0.19776	0.19645	0.19407	0.19487	0.18241	0.18446	0.19697
2.33253	0.69274	0.72392	0.63757	0.64781	0.62173	0.61475	0.56608	0.52926	0.48842	0.46315	0.39959	0.39439	0.34357	0.31314	0.29197	0.27705	0.26143	0.25077	0.24514	0.21685	0.21411	0.20445	0.19756	0.19381	0.19585	0.20522
2.33521	0.75955	0.79357	0.71675	0.72977	0.69953	0.68929	0.64902	0.60903	0.56697	0.53795	0.4682	0.4549	0.40488	0.35986	0.33943	0.32076	0.29623	0.28523	0.27485	0.24323	0.23672	0.22899	0.22187	0.21054	0.21378	0.20969
2.33788	0.84208	0.86685	0.79161	0.8099	0.78767	0.77894	0.73483	0.69358	0.65718	0.62014	0.54575	0.53577	0.47636	0.43643	0.40632	0.37788	0.35363	0.33213	0.32075	0.28504	0.27658	0.25676	0.24718	0.23351	0.22619	0.22742
2.34056	0.90415	0.93411	0.86525	0.8868	0.86688	0.86028	0.82378	0.78137	0.73717	0.71237	0.62829	0.62766	0.55884	0.51253	0.47784	0.44921	0.41381	0.38759	0.36794	0.32488	0.31345	0.29389	0.27859	0.25884	0.255	0.25222
2.34324	0.95027	0.97397	0.92912	0.94934	0.9337	0.92241	0.89757	0.86534	0.82749	0.79848	0.72127	0.71388	0.64192	0.59436	0.55026	0.52149	0.48707	0.45567	0.43113	0.38704	0.36386	0.34404	0.3192	0.2969	0.29064	0.28794
2.34593	0.95786	0.9699	0.94493	0.96999	0.96751	0.96026	0.94307	0.92017	0.8872	0.86553	0.79474	0.78383	0.72259	0.66937	0.62329	0.58754	0.5529	0.51503	0.48791	0.44887	0.41373	0.38683	0.35679	0.33339	0.31426	0.30797
2.34862	0.97237	0.97672	0.96977	0.99547	1.00107	0.99508	0.98513	0.9643	0.95767	0.92815	0.85985	0.86079	0.80449	0.7552	0.71407	0.66815	0.63367	0.59584	0.5666	0.51493	0.48345	0.45487	0.41075	0.38995	0.36678	0.3511
2.35131	0.96147	0.96232	0.97143	1.01681	1.01965	1.01563	1.02055	1.01247	1.00528	0.98941	0.92063	0.93693	0.88184	0.83291	0.79227	0.76144	0.71741	0.68249	0.64332	0.59702	0.55068	0.52798	0.4938	0.44525	0.42738	0.40706
2.354	0.93754	0.93324	0.95977	0.9944	1.0094	1.00856	1.01703	1.02598	1.02863	1.01507	0.96625	0.9849	0.92767	0.89457	0.86576	0.83087	0.78997	0.7574	0.7168	0.66793	0.63316	0.59487	0.55307	0.5122	0.48971	0.46546
2.3567	0.87778	0.87322	0.91343	0.94832	0.97177	0.97321	0.98837	0.99123	1.01179	1.0186	0.97203	0.99721	0.96281	0.93297	0.90169	0.88308	0.84607	0.81449	0.78313	0.72687	0.69605	0.65845	0.62304	0.57505	0.54812	0.52096
2.3594	0.82882	0.82242	0.87174	0.90502	0.93634	0.93742	0.95864	0.97917	0.99914	1.01535	0.97354	1.01489	0.98396	0.97308	0.93964	0.94091	0.90123	0.8796	0.8556	0.79602	0.76737	0.73895	0.68907	0.65749	0.624	0.59427
2.3621	0.77299	0.76316	0.81931	0.8608	0.87835	0.89193	0.91612	0.94244	0.96976	0.99224	0.95955	1.01464	0.99136	0.97243	0.97559	0.96784	0.94641	0.94081	0.91024	0.86217	0.83312	0.80756	0.76844	0.73384	0.69923	0.671
2.36481	0.70534	0.69716	0.75172	0.79444	0.8149	0.82541	0.86399	0.88736	0.91484	0.94441	0.92639	0.98926	0.97627	0.97322	0.97291	0.97349	0.96292	0.96107	0.93939	0.90798	0.88452	0.86885	0.83122	0.7926	0.75821	0.74127
2.36752	0.63484	0.62137	0.68192	0.72051	0.74386	0.75419	0.79149	0.81653	0.84543	0.88259	0.86025	0.92877	0.92123	0.9343	0.94544	0.95568	0.95827	0.94942	0.94715	0.91704	0.90807	0.88983	0.86413	0.8303	0.80628	0.79016
2.37023	0.57532	0.55861	0.60765	0.65304	0.67917	0.68625	0.72451	0.7517	0.78638	0.81687	0.80538	0.8795	0.88467	0.89723	0.912	0.93178	0.94757	0.95185	0.95756	0.92992	0.93155	0.92113	0.90322	0.87464	0.85345	0.83979
2.37295	0.51395	0.49247	0.5565	0.59925	0.61961	0.61781	0.65869	0.68894	0.72426	0.75215	0.74652	0.82232	0.83182	0.85234	0.87576	0.89838	0.91939	0.93919	0.94758	0.92855	0.93494	0.93724	0.92071	0.90709	0.89093	0.88047
2.37567	0.45894	0.44209	0.49692	0.53014	0.56611	0.56459	0.59516	0.62051	0.66798	0.69008	0.69028	0.7647	0.7756	0.79747	0.82076	0.86204	0.87508	0.91028	0.91855	0.90778	0.91589	0.93378	0.92495	0.92132	0.91657	0.90381
2.37839	0.39989	0.38933	0.44202	0.47534	0.49238	0.5007	0.52654	0.55726	0.58873	0.61728	0.62162	0.69076	0.70444	0.72183	0.75711	0.79676	0.82554	0.85397	0.87752	0.86583	0.88234	0.90249	0.90467	0.90958	0.90167	0.90887
2.38111	0.34862	0.34042	0.38408	0.41635	0.43817	0.44277	0.4669	0.49908	0.52256	0.55317	0.55449	0.61411	0.6313	0.65221	0.69091	0.7278	0.76562	0.79645	0.82061	0.80967	0.83919	0.86157	0.87183	0.87624	0.87943	0.89629
2.38384	0.3171	0.30154	0.34543	0.37155	0.3891	0.39563	0.41946	0.44803	0.47861	0.50366	0.50232	0.56007	0.58005	0.60167	0.63454	0.67078	0.71276	0.74988	0.77399	0.775	0.79506	0.82682	0.84931	0.85115	0.86356	0.88736
2.38658	0.28511	0.26885	0.30629	0.3372	0.35852	0.35388	0.3783	0.39982	0.42826	0.4495	0.4505	0.50737	0.52213	0.54194	0.5712	0.61553	0.65612	0.69431	0.72471	0.72006	0.74585	0.77924	0.79632	0.81436	0.834	0.85004
2.38931	0.24022	0.23398	0.26542	0.29751	0.30458	0.3074	0.3344	0.35222	0.3825	0.4013	0.39858	0.44689	0.46016	0.47529	0.51136	0.55123	0.59077	0.63019	0.65861	0.6609	0.69056	0.71982	0.74296	0.76012	0.78601	0.80726
2.39205	0.21666	0.20636	0.23439	0.2648	0.27716	0.2782	0.29578	0.31281	0.34025	0.3591	0.34946	0.39468	0.40544	0.41614	0.46088	0.49683	0.52848	0.5732	0.59835	0.60089	0.63168	0.66507	0.68778	0.70704	0.72894	0.75428
2.39479	0.19506	0.18811	0.21415	0.23473	0.248	0.25214	0.27073	0.2766	0.30548	0.31781	0.31168	0.35575	0.36502	0.38106	0.40527	0.45077	0.48151	0.52306	0.54956	0.5504	0.58286	0.61459	0.63797	0.65955	0.68444	0.71244
2.39753	0.18092	0.17485	0.19489	0.21891	0.22705	0.23296	0.2489	0.25548	0.27474	0.29022	0.28196	0.31931	0.33107	0.34203	0.36541	0.40736	0.43607	0.478	0.49893	0.50817	0.53567	0.57224	0.58312	0.60893	0.63863	0.66644
2.40028	0.16346	0.15739	0.17965	0.19455	0.20461	0.2065	0.22098	0.23909	0.25049	0.25896	0.25112	0.29114	0.28959	0.30761	0.32741	0.36173	0.39113	0.43809	0.44931	0.45874	0.47938	0.51533	0.53389	0.5622	0.58277	0.61778
2.40303	0.14062	0.13597	0.15834	0.17357	0.18545	0.1874	0.20063	0.2125	0.2242	0.23013	0.22089	0.25923	0.26036	0.2694	0.28872	0.31937	0.35452	0.38575	0.39888	0.40824	0.4291	0.45821	0.48216	0.50243	0.52348	0.55291
2.40579	0.13383	0.13086	0.14562	0.16471	0.1702	0.17785	0.18608	0.19626	0.21007	0.22001	0.20496	0.23936	0.23395	0.24687	0.26606	0.2906	0.31652	0.34301	0.36872	0.36919	0.39617	0.4173	0.43964	0.45808	0.4817	0.51106
2.40854	0.1245	0.12386	0.13293	0.15647	0.16339	0.16961	0.17644	0.18158	0.1958	0.20233	0.1867	0.21947	0.22079	0.22645	0.24374	0.26498	0.28443	0.31566	0.33933	0.33956	0.3613	0.38244	0.40386	0.42061	0.44344	0.47554
2.4113	0.11789	0.11683	0.12787	0.14562	0.15693	0.16018	0.1651	0.17473	0.18302	0.18948	0.17485	0.21008	0.20424	0.20449	0.22543	0.24335	0.26166	0.29504	0.30839	0.30867	0.32759	0.34885	0.36728	0.38629	0.40607	0.43382
2.41407	0.10695	0.10845	0.11473	0.13898	0.14437	0.14866	0.15351	0.16164	0.1686	0.17617	0.158	0.19409	0.19211	0.18525	0.2035	0.22454	0.23694	0.2615	0.27994	0.27762	0.2965	0.3147	0.33132	0.3532	0.36766	0.38946
2.41683	0.09612	0.09542	0.1082	0.12907	0.13743	0.1367	0.14472	0.15202	0.15629	0.16707	0.14971	0.17996	0.17768	0.17106	0.18793	0.20436	0.22106	0.23762	0.25892	0.25067	0.27068	0.28626	0.29963	0.3186	0.33505	0.35536
2.4196	0.09771	0.09297	0.10031	0.12155	0.13132	0.12918	0.13634	0.1434	0.1487	0.1588	0.13889	0.16742	0.16528	0.16932	0.17625	0.19069	0.20359	0.2223	0.23822	0.23331	0.25445	0.27102	0.27745	0.29517	0.31041	0.32964
2.42237	0.09272	0.09434	0.10176	0.11852	0.12622	0.12927	0.13271	0.14109	0.14679	0.1548	0.13429	0.16348	0.1584	0.15877	0.17155	0.17925	0.19346	0.2127	0.22236	0.22057	0.2354	0.25411	0.26089	0.27425	0.29396	0.30549
2.42515	0.0861	0.08819	0.09308	0.11491	0.12555	0.12098	0.13223	0.13136	0.14159	0.14838	0.13088	0.15771	0.15231	0.14782	0.16078	0.16692	0.18138	0.20189	0.2062	0.20624	0.22205	0.23286	0.24176	0.25318	0.27149	0.28357
2.42793	0.08111	0.07985	0.08586	0.10546	0.11504	0.11662	0.12205	0.12855	0.1332	0.13601	0.1217	0.14905	0.1396	0.13777	0.14707	0.15834	0.16771	0.18578	0.19592	0.1924	0.20603	0.21287	0.22234	0.23297	0.25328	0.26369
2.43071	0.07333	0.07781	0.08811	0.10484	0.11422	0.11479	0.12411	0.12427	0.12995	0.13397	0.11702	0.14414	0.13837	0.13102	0.14438	0.154	0.15871	0.17636	0.18702	0.18731	0.19718	0.20422	0.20892	0.22035	0.23448	0.25056
2.4335	0.07867	0.08288	0.0898	0.10814	0.11173	0.11447	0.12006	0.12593	0.12704	0.14083	0.11733	0.14457	0.13636	0.13527	0.14216	0.15218	0.15779	0.17468	0.18417	0.17754	0.19003	0.19701	0.20913	0.21945	0.22207	0.23778
2.43629	0.0766	0.07851	0.08673	0.10388	0.1082	0.1074	0.11614	0.12168	0.12783	0.13218	0.11569	0.14196	0.13177	0.13101	0.13314	0.14747	0.15088	0.16869	0.17594	0.16798	0.17572	0.19183	0.20111	0.20452	0.21264	0.22461
2.43908	0.07233	0.07076	0.08475	0.09895	0.10461	0.10268	0.10818	0.1164	0.12281	0.12596	0.10504	0.13128	0.12876	0.12218	0.12926	0.14219	0.1424	0.15923	0.16682	0.15651	0.16817	0.18258	0.18923	0.18915	0.20209	0.21671
2.44187	0.07284	0.07352	0.08223	0.09449	0.10183	0.09893	0.10601	0.11403	0.1172	0.12098	0.10165	0.12685	0.12502	0.12079	0.1277	0.13788	0.14001	0.15556	0.16155	0.15329	0.16806	0.17343	0.18246	0.18157	0.19224	0.21365
2.44467	0.07138	0.07536	0.08183	0.10047	0.1015	0.10505	0.11139	0.11539	0.12026	0.12527	0.10404	0.12992	0.12734	0.1199	0.12735	0.13307	0.13792	0.15119	0.16035	0.15112	0.1643	0.17172	0.17572	0.17871	0.19266	0.2041
2.44747	0.07121	0.06878	0.07506	0.09497	0.10168	0.10399	0.10755	0.11179	0.11586	0.12167	0.10162	0.12344	0.11689	0.11276	0.12149	0.13063	0.13304	0.14361	0.15448	0.1489	0.15255	0.16294	0.16997	0.17219	0.18248	0.19557
2.45028	0.06497	0.06535	0.0722	0.09258	0.09536	0.10152	0.1059	0.10961	0.11465	0.11323	0.09642	0.12439	0.11433	0.11193	0.11549	0.12806	0.12939	0.14079	0.14985	0.14137	0.1508	0.15667	0.16094	0.16266	0.17327	0.1928
2.45309	0.06164	0.0622	0.07525	0.09399	0.09548	0.09742	0.10433	0.10943	0.11252	0.1156	0.09871	0.12565	0.11609	0.11435	0.1185	0.12806	0.1303	0.13732	0.14893	0.14194	0.15079	0.15922	0.16003	0.16575	0.17337	0.18925
2.4559	0.06544	0.06502	0.07303	0.09055	0.09996	0.0974	0.10585	0.10957	0.11102	0.11545	0.10117	0.12734	0.11602	0.11336	0.11744	0.12454	0.12906	0.13736	0.14688	0.14206	0.14899	0.15775	0.16447	0.16398	0.16916	0.18654
2.45871	0.06257	0.06603	0.07221	0.08737	0.0966	0.0977	0.10341	0.10506	0.10983	0.11688	0.09711	0.12489	0.11544	0.10905	0.11645	0.12094	0.12553	0.13744	0.14317	0.13832	0.15034	0.14986	0.15984	0.1626	0.16576	0.1808
2.46153	0.06175	0.06998	0.07091	0.08956	0.09398	0.09737	0.10333	0.10568	0.1057	0.11391	0.0942	0.11626	0.11281	0.107	0.11306	0.12	0.12458	0.13229	0.14119	0.13495	0.14262	0.14865	0.15139	0.15764	0.1657	0.17341
2.46435	0.05924	0.06594	0.0681	0.08984	0.09273	0.09259	0.10091	0.10286	0.10548	0.11456	0.08717	0.11601	0.10808	0.10273	0.11031	0.11867	0.12237	0.13045	0.1385	0.12592	0.13738	0.14282	0.15035	0.15254	0.15958	0.17123
2.46717	0.05994	0.061	0.06822	0.08795	0.09211	0.09198	0.09913	0.10375	0.10801	0.11517	0.09067	0.12171	0.10867	0.10357	0.11373	0.11946	0.12257	0.13052	0.14064	0.12865	0.13551	0.14305	0.15081	0.15542	0.16275	0.16911
2.47	0.06396	0.0669	0.07152	0.09187	0.09581	0.09639	0.102	0.10498	0.11001	0.1136	0.08988	0.11947	0.11045	0.11062	0.1158	0.12393	0.12245	0.13533	0.14228	0.13182	0.14031	0.14744	0.1527	0.15794	0.16211	0.17245
2.47283	0.05886	0.06466	0.06697	0.09046	0.09405	0.09154	0.09659	0.10149	0.10675	0.1148	0.08896	0.11685	0.10735	0.10635	0.10895	0.11491	0.11704	0.13049	0.13565	0.12618	0.13452	0.14891	0.14867	0.15157	0.15976	0.17146
2.47567	0.06056	0.06275	0.06263	0.08266	0.08601	0.08754	0.09797	0.10129	0.10758	0.1128	0.08883	0.11549	0.10204	0.09848	0.1042	0.10856	0.11799	0.12473	0.12705	0.11721	0.13111	0.14355	0.1473	0.14555	0.15294	0.16594
2.4785	0.06316	0.0617	0.06253	0.08116	0.08343	0.0938	0.09613	0.10148	0.10562	0.10735	0.08705	0.11688	0.10352	0.09843	0.10677	0.11242	0.11944	0.12442	0.12991	0.12083	0.13241	0.13765	0.14454	0.14511	0.15671	0.1666
2.48134	0.0606	0.0642	0.06547	0.08697	0.08713	0.09527	0.097	0.10287	0.1041	0.11087	0.09437	0.11943	0.10557	0.10288	0.11	0.11254	0.11982	0.12721	0.13491	0.12096	0.13059	0.13665	0.14328	0.15157	0.15902	0.1653
2.48419	0.05893	0.05787	0.06611	0.08657	0.08939	0.08913	0.09809	0.10181	0.10716	0.10841	0.09364	0.11251	0.10154	0.09966	0.1038	0.11297	0.11732	0.12535	0.1356	0.12016	0.13147	0.13612	0.14043	0.14833	0.15662	0.16096
2.48703	0.05795	0.05575	0.0613	0.08201	0.08653	0.08578	0.09455	0.09767	0.10334	0.10507	0.08657	0.11009	0.09904	0.09598	0.1057	0.11135	0.11381	0.1249	0.13105	0.12065	0.12969	0.13418	0.14023	0.14099	0.15114	0.16226
2.48988	0.0607	0.05832	0.05819	0.08008	0.08681	0.08798	0.09272	0.09784	0.10056	0.10681	0.08627	0.10958	0.09954	0.09679	0.10195	0.1108	0.11172	0.12509	0.12926	0.12025	0.12852	0.13171	0.14151	0.13526	0.14777	0.15513
2.49274	0.06358	0.06265	0.06323	0.08405	0.09543	0.09418	0.09809	0.10127	0.10477	0.11131	0.0877	0.11024	0.1031	0.09865	0.10115	0.11599	0.11432	0.12541	0.13055	0.12265	0.13257	0.13974	0.14392	0.14197	0.15299	0.15996
2.49559	0.06053	0.05909	0.06615	0.08951	0.09566	0.09465	0.09953	0.10143	0.10484	0.10889	0.09143	0.11415	0.10471	0.10075	0.10383	0.1145	0.11727	0.12427	0.1272	0.12374	0.1306	0.14094	0.1447	0.1458	0.15164	0.16355
2.49845	0.06042	0.05259	0.06549	0.08673	0.09033	0.08967	0.09319	0.09402	0.10579	0.10276	0.0922	0.112	0.10519	0.09677	0.10018	0.10911	0.11139	0.12244	0.12345	0.12039	0.12671	0.13903	0.13952	0.14437	0.14781	0.15716
2.50132	0.05494	0.05347	0.06173	0.08286	0.08809	0.08503	0.09012	0.09173	0.09985	0.10158	0.08727	0.10784	0.09983	0.09139	0.09835	0.10859	0.10415	0.12329	0.12476	0.11746	0.12231	0.13373	0.13903	0.13919	0.14876	0.15321
2.50418	0.05241	0.05323	0.05992	0.08037	0.09082	0.08519	0.09106	0.09608	0.09811	0.10335	0.08388	0.10906	0.0958	0.09503	0.09969	0.10755	0.10565	0.12206	0.12696	0.11857	0.12438	0.13227	0.14113	0.1398	0.15	0.15887
2.50705	0.05527	0.05827	0.06192	0.08569	0.08847	0.09046	0.09467	0.10098	0.10101	0.1057	0.08646	0.10891	0.09917	0.10094	0.10176	0.10618	0.10952	0.12413	0.13071	0.12147	0.12619	0.13699	0.1416	0.14202	0.14972	0.1629
2.50993	0.05237	0.05979	0.05913	0.08579	0.08267	0.08695	0.09193	0.09631	0.09817	0.10036	0.08291	0.10638	0.09675	0.09448	0.0985	0.10199	0.11024	0.12149	0.1275	0.11387	0.11935	0.13175	0.13297	0.13577	0.14353	0.15996
2.5128	0.05539	0.05762	0.05734	0.08128	0.08589	0.08599	0.08978	0.09069	0.10032	0.10025	0.08118	0.10857	0.09517	0.0939	0.09605	0.10319	0.10598	0.1199	0.12424	0.1105	0.12062	0.12683	0.13014	0.13319	0.13928	0.1582
2.51568	0.05911	0.05531	0.05694	0.08034	0.09184	0.08545	0.09167	0.09228	0.10217	0.10221	0.08128	0.10899	0.09793	0.09296	0.09755	0.10659	0.10586	0.12126	0.12709	0.11365	0.12464	0.1271	0.13662	0.1334	0.14287	0.15608
2.51857	0.05475	0.05617	0.06298	0.08129	0.0936	0.08853	0.09388	0.09558	0.09919	0.10721	0.08325	0.11082	0.10202	0.09504	0.10147	0.10915	0.11213	0.12269	0.13436	0.11675	0.12371	0.12982	0.13937	0.13704	0.14751	0.15717
2.52145	0.05753	0.05792	0.06075	0.07771	0.0882	0.0896	0.09392	0.09354	0.09783	0.10725	0.0796	0.1072	0.1033	0.09461	0.09865	0.10509	0.10986	0.12073	0.13082	0.11662	0.12146	0.12778	0.13587	0.13634	0.14437	0.15906
2.52434	0.05746	0.05376	0.05381	0.0764	0.0864	0.08477	0.09006	0.09319	0.09658	0.10293	0.07457	0.10491	0.09566	0.09158	0.09142	0.10172	0.10391	0.11349	0.12097	0.11396	0.12287	0.1254	0.13017	0.13196	0.14136	0.15362
2.52724	0.0538	0.05624	0.05566	0.07647	0.08532	0.08389	0.09027	0.09425	0.0924	0.10217	0.07302	0.10579	0.09262	0.09172	0.0899	0.10478	0.10542	0.11442	0.1201	0.1124	0.11991	0.12731	0.12729	0.13125	0.14297	0.14833
2.53013	0.06135	0.06464	0.05891	0.08111	0.08805	0.09069	0.09766	0.09771	0.09878	0.10569	0.08281	0.11309	0.10029	0.08936	0.09423	0.10903	0.11451	0.12401	0.12772	0.1168	0.12219	0.13237	0.13235	0.14017	0.14848	0.15256
2.53303	0.0588	0.06077	0.05677	0.08105	0.08979	0.09056	0.09761	0.10017	0.09886	0.10729	0.08176	0.11343	0.09896	0.09279	0.10196	0.1051	0.11219	0.12346	0.12669	0.11432	0.12065	0.12919	0.1326	0.14005	0.14863	0.15657
2.53593	0.0496	0.05614	0.0527	0.08265	0.08397	0.08338	0.09237	0.09423	0.09315	0.10242	0.07638	0.10418	0.09589	0.09255	0.10187	0.10057	0.10547	0.11629	0.11976	0.10838	0.11702	0.12335	0.12993	0.13224	0.14767	0.15688
2.53884	0.04786	0.05524	0.05584	0.07892	0.08212	0.07847	0.09012	0.0899	0.09354	0.09951	0.07639	0.10106	0.09256	0.09316	0.09503	0.1006	0.10295	0.11348	0.11996	0.10492	0.12047	0.12316	0.1294	0.13176	0.14665	0.15504
2.54175	0.05142	0.05296	0.0582	0.07721	0.08576	0.08014	0.09058	0.09065	0.0971	0.10331	0.07887	0.10631	0.09371	0.09398	0.09618	0.09922	0.10244	0.1188	0.12225	0.10736	0.12147	0.12735	0.1321	0.12863	0.14261	0.1538
2.54466	0.05355	0.05434	0.05669	0.07722	0.08527	0.08533	0.09035	0.09573	0.09498	0.10398	0.08019	0.10974	0.10003	0.09277	0.09543	0.10076	0.10391	0.11792	0.11826	0.1123	0.11912	0.12843	0.1303	0.12568	0.14457	0.15113
2.54758	0.05664	0.05613	0.05827	0.07992	0.081	0.08609	0.09341	0.09493	0.09254	0.10554	0.08019	0.10772	0.09582	0.09232	0.09086	0.10268	0.10468	0.11664	0.11992	0.10994	0.12135	0.12591	0.12681	0.12859	0.14048	0.15075
2.5505	0.05771	0.05527	0.05974	0.07857	0.0825	0.08258	0.09283	0.0921	0.09198	0.10738	0.07782	0.10714	0.09398	0.08989	0.09496	0.10184	0.10486	0.11673	0.12429	0.1098	0.12136	0.12699	0.12768	0.12769	0.13513	0.15057
2.55342	0.05195	0.05036	0.05536	0.0716	0.0798	0.08224	0.08579	0.088	0.09289	0.10295	0.07362	0.10393	0.09413	0.08763	0.09054	0.09963	0.0971	0.10842	0.11739	0.10581	0.11262	0.12522	0.12489	0.12575	0.13513	0.14601
2.55635	0.05026	0.05246	0.05379	0.07264	0.07975	0.08728	0.0865	0.09057	0.09422	0.09892	0.06903	0.10296	0.09261	0.08702	0.0914	0.09862	0.1006	0.11007	0.11401	0.10568	0.10986	0.12256	0.12574	0.12393	0.13965	0.14197
2.55928	0.05063	0.05184	0.05749	0.0783	0.08622	0.08793	0.08752	0.09176	0.09827	0.09897	0.07556	0.10464	0.0893	0.08488	0.09223	0.09636	0.10282	0.10711	0.11898	0.10566	0.11185	0.12205	0.12605	0.12836	0.13255	0.14657
2.56221	0.04729	0.04873	0.05366	0.07521	0.07897	0.08146	0.08429	0.09035	0.09138	0.09812	0.07319	0.09973	0.08626	0.08388	0.08528	0.09692	0.09571	0.10302	0.11616	0.09943	0.1083	0.11906	0.12344	0.1237	0.1243	0.14217
2.56515	0.0456	0.04705	0.04911	0.07195	0.07192	0.07855	0.08282	0.09245	0.08724	0.09527	0.06922	0.09473	0.09084	0.08092	0.08063	0.09201	0.08692	0.10316	0.10755	0.10043	0.1056	0.11529	0.11745	0.11256	0.12165	0.13858
2.56809	0.04528	0.05053	0.04977	0.07754	0.07437	0.08209	0.08088	0.09027	0.09064	0.09662	0.07291	0.09601	0.09027	0.07788	0.08159	0.08802	0.09018	0.107	0.10825	0.10215	0.11144	0.11675	0.11563	0.11323	0.12431	0.13861
2.57103	0.04789	0.051	0.05374	0.08089	0.08017	0.08152	0.08507	0.09283	0.0903	0.09733	0.07745	0.10299	0.08634	0.08377	0.08048	0.0978	0.09318	0.10397	0.10922	0.10284	0.11051	0.11856	0.11541	0.11721	0.13181	0.14213
2.57398	0.04356	0.04396	0.04357	0.07017	0.07967	0.07323	0.07813	0.08498	0.08417	0.09482	0.06782	0.09927	0.07822	0.07794	0.07239	0.08975	0.08227	0.09523	0.10573	0.0952	0.09735	0.10919	0.10864	0.10856	0.11912	0.13391
2.57693	0.0408	0.0435	0.03991	0.06774	0.08022	0.07047	0.08041	0.08241	0.08243	0.09063	0.06072	0.09513	0.07302	0.07586	0.07148	0.08636	0.08412	0.09576	0.10185	0.08652	0.09979	0.10908	0.10519	0.10765	0.10983	0.1303
2.57988	0.04454	0.04736	0.04911	0.06927	0.0781	0.07242	0.08139	0.08567	0.08206	0.0948	0.06642	0.09786	0.07947	0.07778	0.07285	0.08682	0.08258	0.1008	0.10334	0.09023	0.1051	0.10866	0.10612	0.10488	0.11588	0.12832
2.58284	0.05179	0.04932	0.05706	0.07715	0.08019	0.08519	0.08604	0.09164	0.0944	0.10258	0.07609	0.10472	0.08983	0.07915	0.07824	0.09667	0.08966	0.1132	0.11735	0.10274	0.10692	0.1098	0.11297	0.11765	0.12646	0.14216
2.5858	0.04437	0.04741	0.05197	0.07702	0.07701	0.08082	0.08338	0.08923	0.08928	0.09776	0.06669	0.10114	0.0852	0.07856	0.07995	0.09093	0.08539	0.10681	0.11676	0.09753	0.09866	0.10812	0.11313	0.11657	0.12685	0.1354
2.58876	0.03943	0.04565	0.0481	0.0736	0.07423	0.07574	0.08078	0.0904	0.08638	0.09607	0.06999	0.10025	0.08517	0.0808	0.07931	0.09043	0.0878	0.10252	0.11232	0.09465	0.0926	0.11127	0.11998	0.11306	0.13163	0.13535
2.59173	0.04159	0.04229	0.05004	0.0703	0.07644	0.07985	0.07855	0.08591	0.09151	0.09517	0.07298	0.09941	0.08471	0.08503	0.08039	0.09185	0.09527	0.10396	0.11401	0.10135	0.09931	0.11158	0.12373	0.1146	0.12874	0.138
2.5947	0.04346	0.05001	0.05887	0.07398	0.08442	0.08044	0.09056	0.08987	0.09669	0.09449	0.07503	0.10196	0.0884	0.08675	0.0852	0.09436	0.10017	0.11738	0.12371	0.10743	0.10434	0.12061	0.1228	0.12793	0.13471	0.14803
2.59767	0.04545	0.05334	0.05329	0.07388	0.08541	0.08594	0.0935	0.09159	0.0942	0.09227	0.0801	0.10221	0.08932	0.08747	0.09186	0.09695	0.10048	0.11348	0.12221	0.10061	0.11472	0.12624	0.1262	0.13061	0.1364	0.15509
2.60065	0.04753	0.04692	0.05205	0.08066	0.08254	0.08093	0.09129	0.09702	0.09688	0.09771	0.07951	0.10358	0.09067	0.09085	0.0883	0.09426	0.09991	0.11065	0.11474	0.09958	0.11683	0.12685	0.13056	0.12921	0.1415	0.15885
2.60363	0.04451	0.04729	0.05435	0.08	0.08982	0.0849	0.08778	0.09269	0.09689	0.09267	0.07808	0.10684	0.09553	0.08669	0.0898	0.09907	0.10208	0.11427	0.12072	0.10003	0.12051	0.1261	0.1306	0.13029	0.14475	0.15491
2.60661	0.05333	0.04608	0.05037	0.07987	0.08661	0.08326	0.09059	0.09505	0.09829	0.09392	0.07537	0.10547	0.09728	0.08729	0.09782	0.10254	0.10252	0.12293	0.12478	0.10825	0.11843	0.13135	0.13692	0.13136	0.14747	0.15254
2.6096	0.0572	0.04859	0.05839	0.07464	0.08566	0.08383	0.0973	0.0994	0.10148	0.10421	0.07863	0.10584	0.09448	0.0888	0.1011	0.09932	0.09947	0.12697	0.12454	0.11225	0.12225	0.12929	0.13444	0.13553	0.14904	0.16107
2.61259	0.05212	0.05047	0.06227	0.07738	0.08871	0.09104	0.09628	0.09863	0.10449	0.10566	0.08269	0.11178	0.10158	0.09372	0.0964	0.1009	0.10418	0.12319	0.12527	0.1189	0.12313	0.12472	0.13898	0.13687	0.14736	0.16364
2.61559	0.04692	0.04709	0.05729	0.07927	0.07888	0.08178	0.08382	0.08797	0.09436	0.09984	0.07483	0.1088	0.08964	0.09448	0.08663	0.10011	0.10367	0.1096	0.12475	0.11441	0.11724	0.11578	0.13393	0.13006	0.1396	0.15725
2.61859	0.04691	0.04904	0.06267	0.07776	0.07966	0.08446	0.09283	0.08779	0.09723	0.09847	0.07511	0.09973	0.08908	0.09016	0.09153	0.10078	0.10453	0.11467	0.11952	0.11092	0.11847	0.1312	0.13721	0.12976	0.14082	0.15044
2.62159	0.05615	0.05489	0.05757	0.07945	0.08307	0.08496	0.09364	0.09717	0.09263	0.1013	0.07752	0.10343	0.0934	0.09179	0.09316	0.09598	0.10788	0.11743	0.11694	0.11074	0.12129	0.12884	0.13789	0.13176	0.14189	0.15358
2.62459	0.05603	0.05469	0.06128	0.07866	0.08544	0.08675	0.09315	0.10012	0.09822	0.10837	0.08649	0.10615	0.10196	0.09456	0.09536	0.11018	0.10723	0.11244	0.11979	0.10987	0.12588	0.13859	0.14459	0.14053	0.14506	0.15797
2.6276	0.05317	0.05822	0.05672	0.07768	0.07949	0.07775	0.09331	0.09011	0.09358	0.10772	0.08053	0.10577	0.09586	0.09122	0.09306	0.10237	0.10161	0.10872	0.11294	0.10667	0.11678	0.12657	0.13989	0.13377	0.14132	0.15206
2.63061	0.05219	0.05081	0.05937	0.07099	0.07618	0.08317	0.09093	0.09228	0.0915	0.09965	0.0773	0.10227	0.08872	0.08645	0.09525	0.10097	0.10466	0.1135	0.11735	0.10798	0.11937	0.12122	0.13926	0.1384	0.13961	0.15116
2.63363	0.05539	0.05541	0.05573	0.0775	0.08412	0.08719	0.08824	0.09715	0.09534	0.09982	0.08613	0.10266	0.10005	0.09119	0.09594	0.10145	0.10857	0.11406	0.1164	0.10844	0.11907	0.12979	0.13149	0.13555	0.14186	0.15921
2.63664	0.05976	0.05805	0.05634	0.08284	0.09267	0.09167	0.08865	0.09972	0.10157	0.10667	0.08711	0.11654	0.10062	0.09598	0.10046	0.11082	0.11059	0.12258	0.12331	0.11279	0.12452	0.13438	0.13592	0.13803	0.1502	0.15715
2.63967	0.05435	0.04769	0.05381	0.0783	0.08456	0.085	0.0872	0.09195	0.09538	0.10542	0.07714	0.10429	0.09301	0.09277	0.0895	0.10084	0.10225	0.11185	0.12443	0.10875	0.11742	0.12744	0.13324	0.13258	0.137	0.15185
2.64269	0.05192	0.05358	0.05289	0.07804	0.08276	0.08135	0.08432	0.08863	0.09609	0.0953	0.07536	0.10095	0.09253	0.08951	0.0895	0.09593	0.10243	0.11278	0.12673	0.11078	0.11444	0.12599	0.12242	0.12866	0.13363	0.14933
2.64572	0.04664	0.04925	0.05469	0.07632	0.08542	0.08283	0.08513	0.09415	0.09446	0.09762	0.07536	0.10421	0.09019	0.09265	0.08961	0.09898	0.10072	0.11847	0.12091	0.11178	0.11483	0.12493	0.1283	0.12373	0.13959	0.15048
2.64875	0.04545	0.04989	0.05772	0.08368	0.0915	0.0947	0.09587	0.09649	0.09996	0.10824	0.08274	0.10335	0.09845	0.09426	0.0997	0.10253	0.10419	0.11766	0.12046	0.10969	0.11842	0.13051	0.13156	0.13981	0.14393	0.15665
2.65179	0.05548	0.05599	0.04995	0.07749	0.088	0.08685	0.09426	0.09957	0.1052	0.10082	0.08198	0.10151	0.09607	0.09123	0.10226	0.10944	0.10661	0.11449	0.1155	0.11335	0.12639	0.13155	0.13184	0.12962	0.13837	0.15354
2.65483	0.04914	0.05184	0.05934	0.07748	0.08595	0.07692	0.09182	0.09826	0.09835	0.10231	0.07675	0.10139	0.0908	0.09501	0.08601	0.10365	0.10136	0.11473	0.11644	0.10641	0.1161	0.12758	0.13211	0.12673	0.13378	0.15151
2.65787	0.04429	0.04841	0.05841	0.08431	0.08636	0.08238	0.09144	0.09911	0.09868	0.10481	0.07671	0.10227	0.09149	0.08931	0.09921	0.10125	0.10841	0.11428	0.11759	0.11185	0.107	0.1181	0.12785	0.13774	0.12545	0.15644
2.66092	0.04694	0.05264	0.05389	0.08314	0.08357	0.0951	0.09558	0.10234	0.10168	0.0983	0.08098	0.10517	0.09076	0.09381	0.09263	0.09909	0.11181	0.11561	0.1165	0.11998	0.11794	0.12153	0.13467	0.13615	0.1417	0.15685
2.66397	0.059	0.04976	0.06336	0.0801	0.08662	0.08452	0.10046	0.09274	0.10467	0.10921	0.08316	0.1115	0.09988	0.09455	0.09801	0.10834	0.11635	0.1188	0.12668	0.12269	0.12101	0.137	0.13825	0.13781	0.14797	0.15531
2.66702	0.05547	0.05572	0.06062	0.08491	0.08742	0.08142	0.09448	0.09364	0.09814	0.10395	0.07835	0.11129	0.09788	0.09634	0.09392	0.10069	0.11368	0.11547	0.12816	0.12052	0.11622	0.13474	0.1372	0.13852	0.14823	0.15179
2.67008	0.055	0.05154	0.05798	0.07426	0.09176	0.08249	0.08939	0.09407	0.09607	0.10164	0.07716	0.10655	0.09806	0.09576	0.08612	0.10734	0.10771	0.1095	0.12867	0.11352	0.11278	0.12663	0.13093	0.13041	0.13664	0.1437
2.67314	0.06106	0.05709	0.05982	0.08255	0.08471	0.08166	0.08208	0.0972	0.09696	0.09476	0.0791	0.1043	0.08884	0.08821	0.09598	0.11156	0.10553	0.11146	0.12332	0.10785	0.11257	0.12235	0.12102	0.13345	0.13918	0.15758
2.6762	0.05438	0.06028	0.05617	0.07936	0.08371	0.08688	0.08736	0.10125	0.09985	0.09952	0.07924	0.10702	0.09859	0.09536	0.08678	0.10262	0.10767	0.11522	0.1264	0.11719	0.12211	0.12991	0.13752	0.13617	0.1472	0.15195
2.67927	0.05536	0.05406	0.05905	0.07846	0.08281	0.09071	0.09405	0.09944	0.10702	0.0995	0.08488	0.10673	0.09643	0.09144	0.09586	0.1073	0.10145	0.11955	0.12763	0.11432	0.12073	0.13534	0.13919	0.13493	0.13919	0.14778
2.68234	0.05693	0.04989	0.06115	0.08646	0.08297	0.0876	0.08481	0.08736	0.10177	0.10102	0.07683	0.09901	0.09679	0.09038	0.09641	0.10619	0.10573	0.11514	0.11911	0.11148	0.12086	0.1245	0.12691	0.133	0.13742	0.1519
2.68541	0.0533	0.05463	0.05725	0.08232	0.08259	0.07982	0.09363	0.09261	0.10156	0.09087	0.07974	0.10419	0.09174	0.09522	0.09374	0.09839	0.10055	0.10856	0.1239	0.11197	0.12444	0.12767	0.13041	0.1324	0.1378	0.14066
2.68849	0.05245	0.0593	0.05804	0.0768	0.08686	0.08843	0.09764	0.09221	0.09597	0.10562	0.07691	0.11527	0.09851	0.10055	0.1019	0.1085	0.1048	0.11366	0.12283	0.11062	0.11863	0.13395	0.13255	0.135	0.14276	0.15483
2.69157	0.05366	0.05431	0.0621	0.08028	0.09417	0.08891	0.09223	0.09687	0.10018	0.1034	0.08502	0.10741	0.09632	0.10266	0.09468	0.10285	0.1139	0.12128	0.12883	0.10098	0.12172	0.12573	0.13483	0.13587	0.14586	0.15093
2.69466	0.04855	0.06191	0.05963	0.08541	0.09178	0.08693	0.0913	0.08627	0.10304	0.10468	0.0825	0.10667	0.09601	0.09613	0.08871	0.10642	0.11465	0.1167	0.12449	0.11104	0.12746	0.13105	0.139	0.13481	0.14351	0.15878
2.69775	0.05808	0.05559	0.05539	0.0802	0.08293	0.09403	0.08873	0.08964	0.10138	0.10401	0.08229	0.10861	0.09537	0.0951	0.09366	0.10224	0.10232	0.11675	0.12907	0.11713	0.12	0.12419	0.12975	0.14019	0.14082	0.15434
2.70084	0.05733	0.06433	0.06173	0.08566	0.08259	0.08779	0.08791	0.09617	0.10529	0.09774	0.07512	0.10434	0.10197	0.09224	0.09828	0.10417	0.11528	0.11883	0.12258	0.11089	0.12004	0.12451	0.1283	0.13246	0.14671	0.14582
2.70393	0.05332	0.05712	0.0642	0.08238	0.09298	0.08909	0.09767	0.0963	0.10153	0.10466	0.08639	0.09812	0.09684	0.09525	0.10404	0.10803	0.10724	0.13032	0.11446	0.11766	0.11603	0.13287	0.13361	0.13404	0.14298	0.15224
2.70703	0.05429	0.06197	0.07083	0.08315	0.09767	0.09832	0.09808	0.0967	0.10137	0.1028	0.08691	0.11345	0.09429	0.09996	0.1018	0.10439	0.1143	0.11599	0.13337	0.11472	0.12751	0.13865	0.13833	0.13695	0.14443	0.16796
2.71014	0.05622	0.05364	0.06266	0.07188	0.08374	0.08268	0.08751	0.09398	0.09126	0.09374	0.08084	0.10766	0.09437	0.07922	0.08803	0.10337	0.09102	0.11284	0.11759	0.11246	0.11383	0.1297	0.13404	0.12878	0.14346	0.15172
2.71324	0.05117	0.06398	0.06286	0.08101	0.09067	0.08053	0.08977	0.09855	0.09971	0.10061	0.07472	0.10676	0.09922	0.09237	0.09567	0.09675	0.10597	0.1136	0.11572	0.11018	0.1228	0.12942	0.13612	0.1293	0.13729	0.14586
2.71635	0.06026	0.06277	0.06323	0.08259	0.09278	0.09125	0.09912	0.10293	0.10613	0.10462	0.08322	0.11808	0.09755	0.10656	0.0938	0.11317	0.11241	0.12701	0.12469	0.11533	0.11642	0.14064	0.14031	0.14242	0.14219	0.15743
2.71947	0.06205	0.07055	0.07537	0.09095	0.10015	0.09255	0.10248	0.10767	0.10884	0.10667	0.08146	0.11947	0.10133	0.11125	0.09643	0.11357	0.12363	0.1262	0.13725	0.12515	0.12882	0.14299	0.1362	0.14384	0.14787	0.16573
2.72258	0.05395	0.05708	0.06557	0.09164	0.09184	0.09291	0.10833	0.1024	0.10703	0.10749	0.08075	0.11074	0.0978	0.09492	0.10679	0.10684	0.10521	0.12179	0.1208	0.1161	0.12058	0.14044	0.13989	0.13684	0.15007	0.1578
2.7257	0.06672	0.06386	0.06588	0.08808	0.08974	0.09159	0.09609	0.09472	0.10406	0.11249	0.08103	0.11445	0.10707	0.10491	0.10428	0.10517	0.10718	0.12841	0.1389	0.12053	0.12436	0.13368	0.13747	0.13809	0.14989	0.15708
2.72883	0.06012	0.071	0.06266	0.08331	0.09588	0.09769	0.10201	0.09539	0.1074	0.10669	0.08683	0.11322	0.0976	0.09684	0.10436	0.10835	0.11559	0.1258	0.13037	0.11119	0.13249	0.12665	0.13401	0.1382	0.14986	0.1659
2.73196	0.06271	0.07466	0.07168	0.10135	0.1043	0.09635	0.10146	0.10097	0.11095	0.10154	0.08706	0.11332	0.09935	0.1001	0.10365	0.10783	0.11878	0.12401	0.13163	0.12099	0.12372	0.13894	0.13808	0.14218	0.15348	0.15865
2.73509	0.07787	0.07144	0.07212	0.08852	0.10074	0.10327	0.0932	0.10475	0.1079	0.11529	0.07714	0.11534	0.10642	0.10402	0.10258	0.11286	0.12089	0.12576	0.13033	0.12013	0.1295	0.13923	0.14083	0.14398	0.15227	0.16425
2.73822	0.07163	0.06478	0.06104	0.08558	0.09405	0.08771	0.10246	0.09741	0.10387	0.11475	0.07177	0.11213	0.09654	0.09167	0.10165	0.11854	0.1097	0.11586	0.12703	0.12667	0.12063	0.12991	0.14115	0.13845	0.145	0.15424
2.74136	0.07125	0.07098	0.0762	0.09226	0.10265	0.09627	0.09767	0.11164	0.10082	0.11468	0.08784	0.11938	0.09859	0.0989	0.10516	0.11274	0.11007	0.11983	0.13113	0.11912	0.12572	0.13471	0.13601	0.14086	0.15454	0.16119
2.7445	0.07424	0.08313	0.07648	0.09745	0.10633	0.09918	0.10319	0.10872	0.11952	0.10947	0.09208	0.12033	0.10795	0.10381	0.10173	0.11031	0.12054	0.12928	0.13523	0.12088	0.14157	0.14547	0.14309	0.14362	0.14969	0.16681
2.74765	0.07094	0.08453	0.0847	0.0963	0.10478	0.09059	0.10784	0.10556	0.11692	0.10333	0.09066	0.12526	0.11101	0.10095	0.10758	0.11118	0.12074	0.13396	0.13497	0.12556	0.12458	0.13837	0.13871	0.14266	0.14509	0.16243
2.7508	0.07368	0.08064	0.07813	0.10478	0.10267	0.10052	0.1062	0.10667	0.10513	0.11375	0.09285	0.11878	0.10938	0.10383	0.10045	0.11682	0.11243	0.12838	0.13263	0.12247	0.13217	0.13916	0.143	0.14279	0.15124	0.15353
2.75395	0.08716	0.08806	0.0831	0.10175	0.11004	0.09913	0.11274	0.11611	0.11193	0.11719	0.09828	0.12087	0.10839	0.09972	0.10093	0.11483	0.11822	0.13306	0.13337	0.12934	0.12887	0.14161	0.145	0.15025	0.15585	0.15818
2.75711	0.08779	0.09356	0.08315	0.10429	0.11216	0.11351	0.11198	0.10948	0.11682	0.12137	0.08863	0.12625	0.11076	0.10889	0.10485	0.11265	0.10868	0.13217	0.13849	0.12611	0.12236	0.14808	0.14605	0.14297	0.16385	0.1709
2.76027	0.0882	0.09649	0.09106	0.11321	0.12138	0.11523	0.11448	0.12186	0.11765	0.12573	0.10349	0.12835	0.12412	0.10244	0.11237	0.1137	0.11898	0.14174	0.14482	0.13021	0.12999	0.14582	0.14879	0.1474	0.16066	0.16679
2.76343	0.08707	0.09702	0.09964	0.11412	0.11443	0.10997	0.11276	0.12048	0.12327	0.12261	0.09798	0.12298	0.10468	0.10939	0.11728	0.12561	0.12774	0.13229	0.14365	0.13154	0.12883	0.14887	0.151	0.14363	0.16275	0.17353
2.7666	0.10056	0.09988	0.097	0.10896	0.11233	0.11013	0.11419	0.11526	0.12559	0.11755	0.0906	0.12738	0.10817	0.10889	0.11	0.11652	0.12495	0.13971	0.13976	0.12606	0.13747	0.14324	0.15034	0.13764	0.15239	0.16981
2.76977	0.09966	0.11153	0.09879	0.11931	0.1128	0.1186	0.11757	0.1156	0.11793	0.12868	0.09498	0.12794	0.11155	0.10917	0.1111	0.11939	0.12004	0.14123	0.13146	0.12447	0.12958	0.14093	0.13917	0.14771	0.15346	0.1684
2.77294	0.11042	0.12351	0.11036	0.13161	0.12435	0.1194	0.12461	0.12386	0.11774	0.12867	0.10579	0.12432	0.11727	0.11658	0.11182	0.12414	0.12162	0.13736	0.14992	0.13049	0.14364	0.14286	0.14482	0.15742	0.15915	0.16718
2.77612	0.12818	0.13583	0.12978	0.14304	0.13223	0.1314	0.138	0.13564	0.14833	0.13744	0.1111	0.13976	0.12028	0.12379	0.13061	0.1329	0.13455	0.14972	0.15278	0.13738	0.14347	0.15486	0.16147	0.15649	0.17416	0.17528
2.77931	0.12843	0.14866	0.12704	0.14644	0.15045	0.13667	0.14309	0.13927	0.15112	0.13367	0.10543	0.14532	0.12005	0.12321	0.12631	0.13615	0.13405	0.14665	0.14665	0.14578	0.14641	0.15672	0.1544	0.15633	0.1664	0.1714
2.78249	0.13433	0.1687	0.13936	0.15426	0.14488	0.14471	0.14598	0.14052	0.14182	0.1445	0.10503	0.15099	0.1295	0.11271	0.13067	0.13236	0.13924	0.1507	0.1543	0.14646	0.14395	0.15534	0.15756	0.15228	0.16241	0.17551
2.78568	0.16644	0.18471	0.14864	0.16909	0.16692	0.16349	0.16291	0.14583	0.14506	0.14908	0.11659	0.14591	0.13365	0.12332	0.1268	0.14573	0.14325	0.15071	0.16075	0.14031	0.15054	0.15619	0.15438	0.16186	0.16486	0.17366
2.78887	0.19472	0.20797	0.17031	0.18989	0.18355	0.1813	0.17593	0.16461	0.16543	0.16628	0.13677	0.16593	0.14739	0.13871	0.1296	0.14175	0.15106	0.15907	0.16772	0.14815	0.152	0.15435	0.1656	0.16479	0.17278	0.17908
2.79207	0.21993	0.24626	0.19659	0.21631	0.20834	0.1957	0.19563	0.18113	0.17542	0.17152	0.14066	0.16779	0.15137	0.13665	0.13646	0.14425	0.14808	0.15983	0.16293	0.14622	0.16191	0.16446	0.16476	0.16852	0.1754	0.18356
2.79527	0.25277	0.28558	0.22152	0.24829	0.22839	0.22345	0.20893	0.19683	0.18917	0.18557	0.14672	0.16686	0.15786	0.14211	0.1362	0.15212	0.1485	0.16032	0.16933	0.14901	0.16084	0.16714	0.17087	0.16463	0.17174	0.17494
2.79847	0.30272	0.33759	0.26534	0.28541	0.27022	0.25863	0.2402	0.23046	0.21976	0.2179	0.16017	0.19582	0.17072	0.16004	0.15016	0.16896	0.1599	0.17861	0.18273	0.16956	0.17026	0.18068	0.17965	0.17327	0.18122	0.1877
2.80168	0.35832	0.40287	0.31719	0.33382	0.30375	0.28979	0.27966	0.25771	0.2423	0.23502	0.18229	0.21449	0.185	0.17043	0.1651	0.17463	0.17116	0.18306	0.20037	0.16879	0.17356	0.18425	0.18337	0.18164	0.18441	0.18949
2.80489	0.41971	0.46692	0.36861	0.38351	0.36063	0.34962	0.31944	0.29024	0.28093	0.26781	0.20817	0.2393	0.21136	0.18817	0.18688	0.19609	0.18557	0.19806	0.20974	0.18322	0.18748	0.20514	0.19691	0.18511	0.19103	0.20603
2.80811	0.48915	0.54176	0.4287	0.45315	0.41451	0.40777	0.36759	0.33518	0.31041	0.29902	0.23891	0.25824	0.23026	0.20064	0.20824	0.22141	0.19903	0.21248	0.22541	0.19398	0.19882	0.20357	0.20269	0.19403	0.19681	0.20898
2.81133	0.55031	0.62515	0.49814	0.52103	0.47491	0.47139	0.42368	0.38928	0.35525	0.33717	0.27929	0.29536	0.2571	0.22238	0.22144	0.22784	0.21486	0.23158	0.22742	0.21106	0.20685	0.20721	0.21126	0.20951	0.20381	0.21178
2.81455	0.6336	0.71081	0.57652	0.60217	0.55302	0.5455	0.49707	0.4543	0.42014	0.39047	0.33075	0.33158	0.28296	0.26527	0.24205	0.25183	0.24201	0.25161	0.25508	0.22395	0.22729	0.22468	0.2188	0.21938	0.21827	0.22652
2.81778	0.73302	0.80508	0.67125	0.69379	0.64573	0.6291	0.57624	0.53632	0.49929	0.45889	0.38547	0.38738	0.32988	0.30294	0.28543	0.28304	0.27213	0.28214	0.28765	0.24025	0.24843	0.24235	0.24246	0.2311	0.24182	0.24411
2.82101	0.82496	0.89014	0.7575	0.77457	0.73408	0.7102	0.66033	0.61372	0.56681	0.53241	0.44817	0.44756	0.38515	0.3467	0.32907	0.32004	0.30566	0.30457	0.29966	0.26175	0.26587	0.26786	0.26123	0.25401	0.25098	0.2568
2.82424	0.90811	0.96999	0.84805	0.8728	0.82846	0.81214	0.75513	0.69405	0.64188	0.60427	0.51816	0.51285	0.45628	0.40654	0.36753	0.36372	0.33415	0.33146	0.32967	0.30119	0.29137	0.28271	0.28074	0.26645	0.26228	0.26651
2.82748	1.01033	1.07723	0.9679	0.97822	0.94031	0.92872	0.87877	0.80308	0.75234	0.70249	0.60913	0.60006	0.5291	0.4801	0.43204	0.41854	0.38605	0.3757	0.38076	0.33116	0.32275	0.31052	0.30349	0.29053	0.29245	0.29566
2.83072	1.12566	1.18423	1.07267	1.0821	1.0421	1.03186	0.99309	0.91904	0.87026	0.82151	0.72012	0.70294	0.62251	0.56782	0.5151	0.48126	0.44143	0.44041	0.42637	0.37656	0.35581	0.35251	0.33735	0.3248	0.32327	0.315
2.83396	1.22059	1.27026	1.17132	1.18883	1.14946	1.14547	1.10403	1.03942	0.98081	0.93991	0.82123	0.82121	0.72708	0.65834	0.59747	0.56569	0.50324	0.50114	0.48439	0.4293	0.40184	0.39558	0.37812	0.3583	0.35774	0.34774
2.83721	1.30071	1.34673	1.26574	1.29723	1.25571	1.23917	1.21311	1.1503	1.09184	1.04685	0.92786	0.94149	0.82761	0.75001	0.68922	0.6462	0.57814	0.56242	0.54935	0.47529	0.44772	0.44408	0.41864	0.38768	0.37672	0.38015
2.84046	1.38765	1.43579	1.3628	1.40851	1.37883	1.35169	1.33086	1.27318	1.21593	1.18047	1.0641	1.05958	0.95887	0.87148	0.80017	0.74509	0.66664	0.64204	0.62972	0.53705	0.51077	0.4959	0.46786	0.42989	0.42778	0.40701
2.84372	1.50785	1.54856	1.48011	1.52042	1.49841	1.48728	1.45017	1.40763	1.35512	1.32481	1.20509	1.20332	1.09197	1.00853	0.92012	0.86817	0.77987	0.74193	0.72632	0.61699	0.59205	0.56161	0.52405	0.48916	0.47901	0.45026
2.84698	1.63471	1.68821	1.60803	1.65844	1.63566	1.62979	1.59916	1.54827	1.51887	1.47374	1.35137	1.36809	1.24424	1.16914	1.06372	1.01573	0.90932	0.86639	0.85229	0.72361	0.66976	0.64446	0.59741	0.56262	0.53347	0.51244
2.85024	1.76258	1.82678	1.74331	1.7971	1.77088	1.75908	1.73258	1.69608	1.66167	1.63114	1.50081	1.52301	1.41	1.32462	1.22591	1.16854	1.05548	1.02234	0.98259	0.83091	0.76752	0.74061	0.69006	0.63113	0.60558	0.5739
2.85351	1.90145	1.96682	1.88336	1.93522	1.90918	1.90391	1.873	1.84523	1.80891	1.78618	1.66906	1.69031	1.57193	1.48232	1.38875	1.33197	1.22955	1.18819	1.14266	0.96227	0.89189	0.85219	0.79022	0.71638	0.68291	0.64787
2.85678	2.08598	2.16717	2.0821	2.11691	2.09473	2.0932	2.06332	2.04169	1.9979	1.99243	1.85942	1.89818	1.7896	1.69237	1.59346	1.5629	1.44458	1.40575	1.34709	1.14687	1.06237	1.00841	0.92604	0.83304	0.7812	0.73577
2.86005	2.29759	2.40667	2.29015	2.34049	2.33394	2.30824	2.28321	2.26208	2.2162	2.21116	2.0763	2.13433	2.01233	1.92375	1.83359	1.81098	1.68951	1.65748	1.59301	1.36147	1.24812	1.19054	1.0793	0.97049	0.91279	0.85779
2.86333	2.52247	2.63907	2.51159	2.55215	2.55986	2.52425	2.50358	2.47605	2.43458	2.43875	2.29828	2.36077	2.2312	2.16633	2.07299	2.07184	1.95273	1.93981	1.85743	1.5853	1.45142	1.37988	1.25803	1.13355	1.06752	0.99103
2.86662	2.7296	2.84036	2.70942	2.7633	2.75254	2.73639	2.71126	2.66441	2.64875	2.65048	2.51579	2.56641	2.46128	2.3963	2.32309	2.32054	2.23775	2.2188	2.13218	1.83105	1.68209	1.5865	1.4494	1.31174	1.22864	1.14155
2.8699	2.96583	3.06517	2.94972	3.00408	2.98226	2.97233	2.94528	2.90359	2.89377	2.88939	2.75142	2.81687	2.72258	2.67113	2.60257	2.60469	2.56603	2.53426	2.4224	2.13979	1.95417	1.85097	1.68054	1.5134	1.42043	1.3185
2.87319	3.20306	3.31778	3.20241	3.27453	3.23863	3.22135	3.20487	3.15755	3.16132	3.1541	3.02605	3.1065	3.01386	2.96976	2.90858	2.92896	2.89455	2.89847	2.76348	2.47108	2.26815	2.15381	1.97706	1.762	1.66117	1.54134
2.87648	3.42407	3.5133	3.41274	3.48404	3.46448	3.45167	3.43721	3.39777	3.40366	3.40696	3.28849	3.35996	3.28458	3.21478	3.18764	3.23625	3.23195	3.24564	3.1042	2.78796	2.58302	2.47493	2.27707	2.0372	1.9391	1.79047
2.87978	3.56559	3.62294	3.55195	3.62188	3.61716	3.61151	3.59891	3.58249	3.57712	3.59436	3.46287	3.56611	3.49088	3.43712	3.41946	3.48707	3.51031	3.52887	3.3873	3.07981	2.87812	2.78304	2.55821	2.34069	2.20848	2.0442
2.88308	3.63799	3.70063	3.65735	3.73424	3.73716	3.74396	3.72066	3.71472	3.72231	3.75281	3.61268	3.73123	3.66626	3.64139	3.62946	3.691	3.73943	3.78325	3.66542	3.36342	3.18956	3.08452	2.87085	2.64678	2.50538	2.33092
2.88639	3.7395	3.77701	3.77053	3.84967	3.84713	3.86957	3.85809	3.85309	3.88406	3.90419	3.78224	3.8988	3.85799	3.84596	3.85139	3.9335	3.99329	4.05024	3.94159	3.67055	3.52352	3.39998	3.20377	2.97308	2.85612	2.66484
2.8897	3.78335	3.79772	3.81872	3.89642	3.89183	3.92743	3.93616	3.93422	3.97752	3.98968	3.90265	4.02007	3.99776	3.98597	4.01822	4.1175	4.20407	4.25198	4.14791	3.94896	3.80979	3.68869	3.50334	3.30603	3.17859	2.99503
2.89301	3.71876	3.717	3.76224	3.85072	3.86997	3.89154	3.90793	3.91277	3.95081	3.99459	3.91947	4.05723	4.03216	4.02779	4.07737	4.17258	4.28314	4.34994	4.26719	4.11081	3.99873	3.91895	3.7629	3.57296	3.44477	3.28108
2.89632	3.57358	3.54757	3.62893	3.71376	3.75178	3.76593	3.78798	3.81054	3.84985	3.90272	3.83833	3.99739	3.95713	3.97955	4.04014	4.14202	4.23271	4.32489	4.282	4.16429	4.08272	4.04642	3.92491	3.75343	3.64207	3.5008
2.89965	3.44095	3.38333	3.49179	3.57946	3.62296	3.62006	3.67338	3.69829	3.75884	3.80301	3.75849	3.91508	3.88571	3.92464	3.97896	4.07519	4.18881	4.28285	4.24943	4.2001	4.15341	4.1392	4.05408	3.9335	3.83806	3.73025
2.90297	3.2838	3.2118	3.33618	3.42047	3.46233	3.47948	3.52205	3.57429	3.63744	3.67703	3.64614	3.80159	3.78397	3.8354	3.89298	3.97575	4.10981	4.20536	4.20145	4.18664	4.18418	4.20837	4.15811	4.0798	4.00614	3.9174
2.9063	3.09292	3.00653	3.13475	3.20943	3.24895	3.29132	3.33214	3.39278	3.44978	3.49622	3.47747	3.60825	3.61088	3.66183	3.74658	3.83145	3.95265	4.05801	4.07555	4.07492	4.13832	4.18568	4.17391	4.12943	4.08257	4.02608
2.90963	2.83387	2.77055	2.88261	2.95322	2.99617	3.03282	3.08489	3.14556	3.20671	3.23807	3.23981	3.35749	3.38644	3.43132	3.52444	3.60609	3.7133	3.804	3.8425	3.87928	3.97319	4.0158	4.04625	4.05226	4.03854	4.03452
2.91296	2.58943	2.52719	2.64119	2.70901	2.76258	2.78122	2.82635	2.88961	2.9693	2.99097	2.99818	3.12436	3.16228	3.19713	3.29498	3.35467	3.45364	3.53613	3.59435	3.68251	3.78326	3.83561	3.89287	3.94311	3.95146	3.98027
2.9163	2.3864	2.30577	2.45009	2.50076	2.56203	2.57212	2.61505	2.67321	2.75387	2.783	2.80169	2.91221	2.94498	2.99658	3.08362	3.14839	3.23202	3.32282	3.37279	3.49974	3.6183	3.6886	3.75941	3.84262	3.87559	3.90949
2.91965	2.17696	2.09915	2.24741	2.28274	2.32815	2.35272	2.38786	2.45555	2.52716	2.55043	2.57515	2.68164	2.72435	2.78115	2.83965	2.92113	3.00289	3.08644	3.13739	3.29446	3.42332	3.48347	3.58045	3.68679	3.74342	3.79421
2.92299	1.9683	1.88132	2.00978	2.05483	2.07891	2.12564	2.16111	2.214	2.27995	2.30291	2.32439	2.42868	2.47968	2.52578	2.58456	2.64322	2.74019	2.80797	2.8691	3.0385	3.17093	3.23049	3.34534	3.4667	3.5315	3.61914
2.92634	1.72723	1.65988	1.76557	1.81298	1.8426	1.87276	1.91659	1.96577	2.01362	2.04891	2.06713	2.15237	2.19687	2.23628	2.3145	2.36437	2.45074	2.49404	2.57458	2.72913	2.85232	2.9522	3.05186	3.18452	3.27253	3.37198
2.9297	1.52086	1.47952	1.56124	1.61873	1.64159	1.64941	1.69807	1.74984	1.8065	1.82321	1.85375	1.91867	1.96141	1.99401	2.07732	2.12045	2.19476	2.22208	2.31229	2.47004	2.5894	2.7015	2.79624	2.93911	3.02683	3.1384
2.93306	1.36032	1.31138	1.39581	1.45317	1.47301	1.47459	1.5171	1.56921	1.61435	1.63113	1.65363	1.72247	1.75714	1.79328	1.87849	1.88214	1.95973	2.00246	2.07036	2.22544	2.35919	2.45359	2.57265	2.71945	2.77945	2.92195
2.93642	1.19824	1.15348	1.23924	1.27761	1.31476	1.29961	1.3453	1.37874	1.42215	1.44192	1.46953	1.52156	1.55365	1.59811	1.66569	1.6714	1.73228	1.77861	1.83935	1.98015	2.11288	2.18685	2.32551	2.46519	2.53161	2.67615
2.93978	1.04161	1.01295	1.08961	1.1123	1.14238	1.14475	1.16726	1.20114	1.25024	1.26247	1.28054	1.33541	1.36433	1.39556	1.44263	1.4688	1.5133	1.55223	1.60311	1.73608	1.8689	1.91766	2.07184	2.19014	2.2805	2.4007
2.94315	0.93153	0.8986	0.94951	0.96903	0.99209	1.0141	1.02521	1.06641	1.09836	1.10734	1.12319	1.17137	1.18916	1.20733	1.25288	1.27483	1.31646	1.34148	1.39268	1.51755	1.64414	1.71591	1.82912	1.94334	2.04697	2.1637
2.94653	0.85133	0.81271	0.85044	0.88301	0.8939	0.91721	0.93499	0.96651	0.99345	0.99254	1.00522	1.03514	1.05969	1.07474	1.11409	1.1384	1.16251	1.17733	1.23759	1.33527	1.45407	1.52937	1.62804	1.74832	1.84027	1.96334
2.94991	0.76395	0.74212	0.78485	0.82106	0.83128	0.82613	0.84244	0.8667	0.89152	0.90392	0.8878	0.92853	0.93041	0.96024	0.99252	1.00979	1.02097	1.03906	1.08763	1.17383	1.27818	1.34179	1.44076	1.56023	1.64298	1.75498
2.95329	0.70184	0.68194	0.72108	0.75419	0.76326	0.75174	0.76825	0.78394	0.80261	0.80485	0.8009	0.83484	0.82297	0.8544	0.87027	0.87717	0.89154	0.90342	0.94874	1.0408	1.11971	1.17492	1.25307	1.36614	1.45341	1.54982
2.95667	0.64589	0.62623	0.65739	0.6765	0.69705	0.68677	0.70523	0.70119	0.71366	0.71286	0.70661	0.74048	0.73321	0.73916	0.75349	0.75922	0.77346	0.76837	0.81417	0.88755	0.96007	1.00572	1.08423	1.18126	1.25442	1.34242
2.96006	0.62663	0.61423	0.62257	0.65048	0.65346	0.64805	0.65833	0.65889	0.66339	0.67485	0.64882	0.68413	0.68086	0.66432	0.66766	0.6835	0.68595	0.66868	0.71178	0.77792	0.83174	0.88952	0.95341	1.03972	1.094	1.17943
2.96345	0.60575	0.60899	0.60698	0.63622	0.63074	0.62467	0.63816	0.61988	0.63064	0.63098	0.59471	0.63627	0.63303	0.60682	0.61127	0.61679	0.60703	0.5901	0.62764	0.67823	0.72593	0.76743	0.84035	0.90774	0.96009	1.04927
2.96685	0.5894	0.60964	0.59532	0.61084	0.61339	0.61983	0.62259	0.61053	0.60342	0.60614	0.57729	0.58403	0.58354	0.57178	0.56545	0.54742	0.53054	0.52017	0.56235	0.58729	0.63481	0.66828	0.72025	0.78932	0.82955	0.90673
2.97025	0.5788	0.59407	0.58334	0.60483	0.61043	0.61886	0.5953	0.6031	0.59153	0.59644	0.56676	0.56486	0.54537	0.53434	0.52328	0.50509	0.47617	0.4578	0.48175	0.51225	0.56184	0.59142	0.63546	0.68337	0.74072	0.77531
2.97366	0.58456	0.59271	0.5807	0.60638	0.6113	0.60207	0.59531	0.59417	0.58248	0.56869	0.55118	0.55663	0.5299	0.51056	0.49655	0.47363	0.42728	0.40908	0.43007	0.44818	0.49279	0.50961	0.5553	0.60723	0.66141	0.68214
2.97707	0.60811	0.61675	0.5928	0.61262	0.62331	0.60651	0.60221	0.59429	0.58067	0.56851	0.53331	0.56434	0.52372	0.48428	0.47407	0.4445	0.40162	0.3746	0.39225	0.40708	0.43098	0.46717	0.49792	0.53158	0.56867	0.61381
2.98048	0.59481	0.61829	0.59873	0.61517	0.61552	0.60846	0.60185	0.58959	0.57811	0.57194	0.53016	0.55283	0.51574	0.48201	0.45632	0.43555	0.37489	0.33919	0.36149	0.36642	0.39187	0.42274	0.44775	0.46882	0.50078	0.55308
2.9839	0.58584	0.6029	0.60612	0.62148	0.61765	0.60413	0.60689	0.58939	0.57836	0.56159	0.52653	0.53556	0.51377	0.47261	0.44396	0.42548	0.35455	0.31172	0.3246	0.34083	0.36743	0.38151	0.40927	0.44241	0.45567	0.49312
2.98732	0.56762	0.57846	0.57481	0.59251	0.59898	0.58271	0.57932	0.57465	0.5666	0.54756	0.50408	0.51333	0.48173	0.43103	0.41299	0.38646	0.31743	0.27906	0.29007	0.30113	0.32466	0.34312	0.35319	0.37572	0.40889	0.43004
2.99074	0.55693	0.56827	0.56471	0.58735	0.5655	0.56118	0.56647	0.55394	0.55046	0.51925	0.4886	0.50556	0.47268	0.42385	0.40436	0.36868	0.29825	0.26029	0.26533	0.27139	0.28156	0.31023	0.31479	0.34014	0.36524	0.39276
2.99417	0.55072	0.55381	0.5427	0.57998	0.56315	0.55258	0.55813	0.54319	0.52852	0.50641	0.47802	0.48901	0.46043	0.41863	0.39641	0.34715	0.27763	0.24643	0.25316	0.25449	0.27126	0.28005	0.29926	0.31717	0.33651	0.35688
2.9976	0.53573	0.5287	0.52336	0.5457	0.54735	0.54194	0.54512	0.52801	0.53073	0.49857	0.47304	0.48908	0.43231	0.41884	0.38958	0.34393	0.27427	0.22207	0.24345	0.23658	0.25916	0.2642	0.27816	0.29295	0.31526	0.33054
3.00104	0.49364	0.50414	0.48404	0.5127	0.51275	0.52684	0.51977	0.51158	0.50578	0.48476	0.44042	0.46079	0.4228	0.39412	0.36832	0.31895	0.2521	0.21204	0.22524	0.22618	0.23144	0.25228	0.25863	0.26637	0.28564	0.30167
3.00448	0.4629	0.45896	0.4671	0.48447	0.47555	0.48849	0.49536	0.48263	0.47035	0.45792	0.42611	0.43422	0.39445	0.36752	0.34688	0.29356	0.23524	0.18732	0.19834	0.19799	0.20588	0.22328	0.22422	0.24449	0.25944	0.28023
3.00792	0.42773	0.43372	0.4418	0.47087	0.46294	0.46205	0.47186	0.46038	0.45226	0.44031	0.40497	0.39981	0.37466	0.34522	0.3241	0.29125	0.22348	0.20002	0.20124	0.19865	0.19824	0.20648	0.22053	0.23469	0.2501	0.274
3.01137	0.41941	0.39719	0.40547	0.43554	0.4382	0.43878	0.42833	0.43218	0.43077	0.42219	0.38664	0.38328	0.36598	0.32268	0.31195	0.27288	0.2116	0.18967	0.19134	0.18474	0.18777	0.20268	0.22335	0.23276	0.23151	0.25881
3.01482	0.39484	0.38062	0.39589	0.40966	0.41543	0.41019	0.40875	0.41664	0.40147	0.3982	0.35991	0.36183	0.33539	0.32714	0.30165	0.26438	0.20645	0.17742	0.18192	0.18112	0.18877	0.19929	0.2089	0.2236	0.23009	0.23427
3.01828	0.35465	0.34334	0.34553	0.37707	0.36677	0.36102	0.37426	0.37483	0.3587	0.34697	0.32467	0.34307	0.30041	0.29311	0.2704	0.23411	0.18974	0.16249	0.17431	0.16683	0.16948	0.18625	0.18719	0.20618	0.20833	0.22246
3.02174	0.31626	0.29949	0.31858	0.34031	0.3482	0.33314	0.33672	0.35146	0.33238	0.33392	0.30501	0.30491	0.28262	0.26859	0.25338	0.21621	0.17644	0.14448	0.16052	0.15878	0.15458	0.17205	0.18066	0.19148	0.19487	0.20899
3.0252	0.27621	0.26623	0.28711	0.31521	0.29738	0.32351	0.29875	0.29264	0.29442	0.30576	0.28389	0.28698	0.2661	0.24634	0.21601	0.21388	0.16805	0.1432	0.14984	0.13515	0.1521	0.16171	0.1642	0.18181	0.17715	0.19601
3.02867	0.25299	0.2526	0.25348	0.28763	0.27962	0.28102	0.28773	0.28202	0.28165	0.27803	0.25719	0.27492	0.24708	0.22206	0.2069	0.19625	0.14572	0.13619	0.14243	0.13615	0.15597	0.15497	0.17729	0.17706	0.17523	0.19286
3.03214	0.22306	0.21781	0.21925	0.24751	0.24947	0.24573	0.2523	0.26957	0.24866	0.24296	0.21934	0.22997	0.21553	0.2004	0.19651	0.17735	0.14983	0.1219	0.13139	0.13975	0.14549	0.15482	0.15771	0.16343	0.16674	0.18426
3.03562	0.20863	0.19963	0.20583	0.21663	0.23661	0.226	0.23125	0.24066	0.23807	0.23276	0.21064	0.21959	0.21036	0.20238	0.19023	0.17366	0.1442	0.13642	0.13241	0.12847	0.13988	0.14586	0.16406	0.15946	0.16986	0.18552
3.0391	0.18319	0.19438	0.18922	0.20998	0.219	0.21176	0.20877	0.21346	0.20407	0.21475	0.20358	0.20894	0.18947	0.17625	0.1713	0.15066	0.14391	0.13339	0.13927	0.13208	0.14198	0.14573	0.14768	0.16196	0.15784	0.17884
3.04258	0.16086	0.16273	0.16099	0.19379	0.18746	0.19911	0.19831	0.19557	0.20728	0.19867	0.16175	0.18984	0.17053	0.17231	0.15413	0.15422	0.13029	0.12795	0.12147	0.12311	0.12609	0.13835	0.15209	0.1569	0.1567	0.17717
3.04607	0.14273	0.13094	0.13759	0.15004	0.17242	0.18285	0.16054	0.17498	0.17023	0.18077	0.13982	0.15783	0.16121	0.15063	0.13599	0.14337	0.12691	0.12337	0.12806	0.10636	0.12564	0.1334	0.13352	0.1511	0.15908	0.16914
3.04956	0.13327	0.13044	0.11215	0.13981	0.15635	0.14431	0.15663	0.1589	0.16716	0.1605	0.14612	0.16813	0.1454	0.14239	0.13668	0.13109	0.10913	0.11402	0.11861	0.1016	0.11747	0.12029	0.14489	0.12944	0.15366	0.15653
3.05306	0.09918	0.11073	0.09682	0.12731	0.13348	0.14302	0.13223	0.14277	0.14334	0.14981	0.11667	0.15763	0.13704	0.12321	0.11495	0.11695	0.11476	0.11089	0.09021	0.10198	0.11293	0.12189	0.12487	0.12979	0.13161	0.14864
3.05656	0.09197	0.08666	0.09185	0.10895	0.11377	0.12165	0.11711	0.12789	0.12789	0.12396	0.10783	0.13818	0.12859	0.10715	0.10248	0.11451	0.10275	0.10281	0.11214	0.08116	0.10529	0.11641	0.11832	0.12956	0.12502	0.13307
3.06006	0.08708	0.0685	0.09267	0.10082	0.12555	0.10216	0.1318	0.11456	0.13873	0.13281	0.09677	0.13046	0.09774	0.10505	0.10931	0.09878	0.11284	0.11626	0.10117	0.10815	0.1021	0.10943	0.13857	0.11264	0.13993	0.14398
3.06357	0.06372	0.07375	0.08523	0.08547	0.08842	0.09987	0.09637	0.11752	0.08178	0.11323	0.1004	0.12455	0.09284	0.09029	0.09806	0.09084	0.09969	0.10735	0.10194	0.09203	0.09633	0.10078	0.12982	0.12512	0.1301	0.14194
3.06708	0.06304	0.0451	0.07642	0.09262	0.09427	0.08459	0.09259	0.11149	0.09001	0.1068	0.08566	0.11388	0.08482	0.06799	0.09288	0.09676	0.08656	0.10642	0.09743	0.08934	0.10388	0.12241	0.10869	0.11051	0.12071	0.14499
3.0706	0.05316	0.0564	0.07548	0.0787	0.09213	0.0861	0.07743	0.07341	0.09728	0.09022	0.08613	0.10411	0.0804	0.07861	0.08703	0.0812	0.07514	0.09524	0.10698	0.08029	0.09912	0.11355	0.10892	0.12606	0.11298	0.12309
3.07412	0.04491	0.04654	0.06151	0.06533	0.0812	0.0805	0.07642	0.07399	0.08803	0.08988	0.08186	0.10421	0.08504	0.07876	0.0891	0.09672	0.09705	0.10687	0.09886	0.09225	0.09708	0.10583	0.11933	0.12287	0.11875	0.13434
3.07764	0.0536	0.03098	0.04183	0.07279	0.07373	0.07421	0.07657	0.08429	0.08707	0.0873	0.07925	0.09519	0.07464	0.09382	0.08784	0.08794	0.08379	0.10375	0.09507	0.06702	0.10324	0.11444	0.11499	0.12632	0.11895	0.13282
3.08117	0.02776	0.03234	0.03916	0.05563	0.06599	0.06857	0.06502	0.06612	0.06463	0.08257	0.05219	0.06332	0.07885	0.07026	0.05701	0.07774	0.06738	0.06791	0.09792	0.07682	0.07542	0.08515	0.08612	0.08966	0.10197	0.11554
3.0847	0.01271	0.03411	0.03852	0.0561	0.04975	0.06551	0.06027	0.06206	0.07467	0.0682	0.04595	0.0604	0.07608	0.06954	0.05517	0.0599	0.06747	0.08386	0.07299	0.0621	0.06225	0.08141	0.07762	0.09068	0.09375	0.10815
3.08824	0.03692	0.05171	0.04558	0.03757	0.05971	0.05855	0.05569	0.0654	0.06763	0.06821	0.05165	0.07692	0.0652	0.04765	0.05752	0.05883	0.06471	0.08302	0.06911	0.07003	0.07015	0.07905	0.08557	0.10696	0.08918	0.1028
3.09178	0.02391	0.01498	0.02109	0.0387	0.03434	0.06726	0.06366	0.04408	0.06831	0.0621	0.04934	0.0704	0.07851	0.03923	0.04175	0.07224	0.06202	0.07383	0.07716	0.06823	0.07544	0.0787	0.06988	0.0966	0.10226	0.10071
3.09532	0.0211	0.02433	0.02192	0.05571	0.05762	0.0267	0.04755	0.04993	0.05497	0.04458	0.05382	0.06298	0.06518	0.05113	0.04437	0.06058	0.04813	0.06568	0.08081	0.04831	0.06719	0.07529	0.08354	0.08185	0.09058	0.09381
3.09887	0.01227	0.02456	0.02038	0.03919	0.05474	0.03398	0.05224	0.0429	0.05295	0.06648	0.03685	0.06766	0.05731	0.03365	0.05	0.05857	0.05237	0.05846	0.05463	0.04686	0.05617	0.07019	0.09008	0.07999	0.09455	0.09141
3.10243	0.0046	8e-09	8e-09	0.03276	0.03903	0.03156	0.04101	0.04222	0.05067	0.07086	0.03134	0.06007	0.02966	0.04162	0.03871	0.04959	0.05297	0.05407	0.06002	0.0361	0.05462	0.06608	0.0929	0.08245	0.09053	0.08776
3.10598	0.00468	0.01693	0.02953	0.04316	0.06751	0.0485	0.06269	0.06572	0.05544	0.05793	0.02647	0.08221	0.07406	0.03313	0.04026	0.06321	0.05838	0.06421	0.09626	0.0605	0.07524	0.08757	0.07485	0.07574	0.07421	0.09967
3.10954	0.01126	0.03437	0.0189	0.05412	0.05671	0.04574	0.06922	0.05487	0.04967	0.06469	0.05242	0.06876	0.04452	0.03763	0.0514	0.06444	0.05306	0.06463	0.0697	0.06383	0.07047	0.07813	0.08396	0.07168	0.09904	0.115
3.11311	0.01068	9e-09	0.00889	0.03526	0.03806	0.01597	0.04091	0.0592	0.03743	0.05243	0.02516	0.06402	0.04968	0.04148	0.01602	0.04171	0.03529	0.04053	0.06398	0.04638	0.06146	0.0656	0.06768	0.06697	0.08364	0.0879
3.11668	0.0085	0.01799	0.00954	0.0447	0.03523	0.03441	0.03564	0.04373	0.03497	0.02144	0.01913	0.03377	0.0417	0.02878	0.02053	0.03088	0.03575	0.04906	0.05697	0.05879	0.05437	0.04276	0.05959	0.07848	0.05911	0.07785
3.12025	0.01446	0.01394	0.01038	0.02673	0.04104	0.02684	0.06153	0.03256	0.0479	0.06239	0.01951	0.05007	0.0404	0.00836	0.03474	0.03129	0.0482	0.05547	0.05876	0.05057	0.04789	0.06072	0.06825	0.06883	0.05956	0.08299
3.12383	0.01311	0.00628	0.00237	0.04601	0.03855	0.04388	0.03448	0.03565	0.06648	0.03715	0.03773	0.04743	0.04744	0.03954	0.02207	0.03326	0.03469	0.0562	0.06822	0.0309	0.05782	0.0698	0.06797	0.06962	0.0781	0.10633
3.12741	9e-09	9e-09	0.00145	0.01753	0.0513	0.01725	0.04868	0.03669	0.02674	0.04243	0.02575	0.04183	0.02968	0.04002	0.00456	0.02324	0.03275	0.04043	0.04782	0.02563	0.04674	0.06218	0.06112	0.06699	0.0782	0.06692
3.13099	0.0095	0.000557954	0.00268	0.03711	0.03259	0.02604	0.05075	0.05163	0.03067	0.04593	0.0136	0.05479	0.03262	0.03198	0.03448	0.01721	0.05005	0.06385	0.05598	0.02976	0.05489	0.06245	0.08328	0.08166	0.0592	0.06371
3.13458	0.0137	0.00289	0.00839	0.00572	0.04254	0.04421	0.0457	0.0236	0.02649	0.04927	0.01989	0.01072	0.03884	0.02781	0.03493	0.03973	0.03565	0.06254	0.0678	0.05212	0.04073	0.07365	0.08062	0.0703	0.08125	0.08091
3.13818	0.01553	0.01147	0.01457	0.02124	0.02975	0.02048	0.03363	0.01852	0.03585	0.05773	0.02141	0.03439	0.04897	0.02653	0.03157	0.05331	0.05313	0.0627	0.07127	0.05757	0.0373	0.07335	0.05181	0.08595	0.07877	0.06849
3.14177	0.00279	0.01876	1e-08	0.0445	0.04175	0.03368	0.04458	0.03495	0.05089	0.05697	0.01732	0.04734	0.04474	0.03485	0.03735	0.042	0.06864	0.03752	0.06717	0.04357	0.05149	0.06791	0.07499	0.06757	0.06149	0.10283
3.14538	0.01535	1.1e-08	0.00649	0.02695	0.03805	0.00756	0.04326	0.05393	0.05737	0.03743	0.02765	0.03661	0.04915	0.03038	0.02517	0.02259	0.03239	0.04613	0.06055	0.04774	0.05266	0.05546	0.07127	0.07532	0.05702	0.08557
3.14898	1.1e-08	0.01155	0.0122	0.01498	0.02876	0.03659	0.01981	0.04256	0.04733	0.06032	0.01212	0.06267	0.0318	0.03246	0.04927	0.06274	0.03428	0.06032	0.08042	0.05326	0.0701	0.0701	0.07131	0.06532	0.09042	0.09479
3.15259	1.1e-08	0.00584	0.01041	0.00238	0.03165	0.02792	0.02262	0.02963	0.04249	0.03983	0.02923	0.05144	0.0344	0.03072	0.04861	0.03278	0.05737	0.05515	0.07853	0.05284	0.0824	0.05095	0.05768	0.06463	0.06757	0.08807
3.15621	0.000190161	1.2e-08	0.01862	0.0397	0.03491	0.04403	0.04182	0.04407	0.05693	0.03695	0.03743	0.04156	0.04406	0.051	0.03848	0.04807	0.03707	0.05096	0.07256	0.0715	0.06999	0.08358	0.07127	0.07079	0.07605	0.10149
3.15982	1.2e-08	0.00211	1.2e-08	0.02252	0.01602	0.0269	0.03144	0.02714	0.01989	0.00678	0.02231	0.0441	0.02829	0.02517	0.051	0.02839	0.02315	0.05003	0.05606	0.05374	0.06852	0.08689	0.06513	0.06711	0.06561	0.08762
3.16345	1.2e-08	1.2e-08	0.00186	0.01851	0.02005	0.0139	0.03462	0.02692	0.03567	0.0272	0.0128	0.03755	0.03078	0.02339	0.05865	0.0329	0.03144	0.05679	0.04409	0.04057	0.04939	0.06205	0.06941	0.07369	0.06567	0.07756
3.16707	1.2e-08	1.2e-08	1.2e-08	0.01575	0.03214	0.01335	0.01096	0.03628	0.0343	0.05046	0.00626	0.04325	0.04272	0.03217	0.03553	0.02795	0.04348	0.05014	0.05356	0.02813	0.04626	0.05942	0.08406	0.07427	0.0744	0.08125
3.17071	0.00743	1.3e-08	1.3e-08	0.02087	0.01413	0.02198	0.03108	0.02329	0.02955	0.03143	0.02567	0.05496	0.04629	0.03593	0.02888	0.02418	0.06436	0.06037	0.06467	0.05167	0.05851	0.06593	0.0765	0.07323	0.05602	0.08445
3.17434	0.000682645	0.01982	0.00991	0.0109	0.04497	0.03411	0.03488	0.01877	0.04501	0.02754	0.02992	0.04507	0.05432	0.03049	0.03701	0.03919	0.04075	0.04307	0.05348	0.05515	0.06581	0.05188	0.06552	0.0804	0.1015	0.08175
3.17798	1.3e-08	1.3e-08	1.3e-08	0.01263	0.03286	0.03365	0.02832	0.00108	0.03405	0.02729	0.01713	0.04007	0.0398	0.02989	0.03792	0.03891	0.04082	0.05619	0.04975	0.04675	0.06026	0.04375	0.04771	0.08344	0.05814	0.08988
3.18162	1.4e-08	1.4e-08	1.4e-08	0.01597	0.00459	0.04108	0.02139	0.03514	0.05391	0.02706	0.02652	0.0616	0.04855	0.03919	0.03423	0.02674	0.03895	0.05967	0.04739	0.01982	0.05726	0.0461	0.07228	0.06585	0.07388	0.08876
3.18527	1.4e-08	1.4e-08	1.4e-08	0.01196	0.01422	0.02232	0.02753	0.03188	0.04071	0.03718	0.01722	0.03701	0.04039	0.04248	0.01777	0.04145	0.05058	0.04954	0.0519	0.03462	0.05001	0.06057	0.0755	0.07392	0.08458	0.09084
3.18892	1.5e-08	1.5e-08	1.5e-08	0.01433	0.03036	0.03706	0.03244	0.05466	0.02889	0.04549	0.0229	0.04396	0.03086	0.02989	0.02199	0.0618	0.05402	0.04287	0.05794	0.03451	0.04626	0.06986	0.06285	0.08381	0.08962	0.09063
3.19258	1.5e-08	1.5e-08	1.5e-08	0.0102	0.00841	0.02698	0.00594	0.00516	0.01242	0.02773	0.02007	0.04587	0.02277	0.00668	0.01558	0.03098	0.03622	0.02069	0.03661	0.03312	0.03167	0.07096	0.0267	0.07287	0.05873	0.07084
3.19624	1.5e-08	1.5e-08	0.000808855	0.00954	0.01472	0.03241	0.02132	0.0081	0.02397	0.02413	0.02617	0.0307	0.02486	0.02221	0.02549	0.02789	0.02616	0.02134	0.03723	0.0237	0.04626	0.06615	0.03932	0.05674	0.06004	0.05716
3.1999	1.6e-08	1.6e-08	0.01293	0.01835	0.01066	0.02407	0.02172	0.01809	0.02401	0.0231	0.01257	0.03089	0.03714	0.02687	0.01769	0.04427	0.0197	0.05786	0.04775	0.03582	0.07647	0.06405	0.04547	0.0513	0.05874	0.06366
3.20357	1.6e-08	1.6e-08	1.6e-08	1.6e-08	0.00716	0.01913	0.01587	0.01637	0.02121	0.01937	1.6e-08	0.0308	0.02894	0.00358	0.03167	0.03624	0.03282	0.04465	0.04087	0.03526	0.04498	0.04613	0.04229	0.04599	0.04067	0.07704
3.20724	1.7e-08	1.7e-08	0.00378	1.7e-08	0.00843	0.00965	0.0292	0.02756	0.02343	0.02202	1.7e-08	0.04362	0.01256	0.00897	0.01985	0.03243	0.03406	0.03772	0.03662	0.03392	0.02666	0.03411	0.03885	0.04431	0.04635	0.07344
3.21092	1.7e-08	1.7e-08	1.7e-08	0.00511	0.00658	0.00228	0.02934	0.02585	0.01307	0.02692	1.7e-08	0.03373	0.02885	0.02567	0.01036	0.02614	0.0163	0.02215	0.03283	0.04469	0.04155	0.02824	0.03314	0.03371	0.06698	0.06419
3.2146	1.7e-08	1.7e-08	0.01655	0.0083	1.7e-08	0.01396	0.04394	0.01091	0.01591	0.02357	1.7e-08	0.03253	0.01952	0.03424	0.01112	0.02805	0.02533	0.02814	0.05261	0.03026	0.04568	0.03465	0.03283	0.03133	0.06942	0.07728
3.21829	1.8e-08	1.8e-08	0.000993833	1.8e-08	0.01015	0.00314	0.01158	1.8e-08	0.01669	0.02761	1.8e-08	0.03098	0.02484	0.000980544	1.8e-08	0.02378	0.01357	0.02434	0.05849	0.04039	0.04423	0.04086	0.02819	0.04344	0.05737	0.07136
3.22198	1.8e-08	1.8e-08	1.8e-08	1.8e-08	1.8e-08	0.00656	0.0184	0.00799	0.0121	0.03289	0.00908	0.02227	0.01969	1.8e-08	1.8e-08	0.01939	0.02426	0.04563	0.04104	0.0301	0.03967	0.04469	0.03184	0.04122	0.05091	0.05512
3.22567	1.9e-08	1.9e-08	1.9e-08	0.00039728	1.9e-08	0.02136	0.02108	0.02677	0.00187	0.02004	1.9e-08	0.02563	0.02397	0.00131	1.9e-08	0.01566	0.0258	0.03375	0.02396	0.03359	0.04825	0.04931	0.03892	0.0282	0.05648	0.0407
3.22937	1.9e-08	1.9e-08	1.9e-08	0.000816923	0.01873	0.02249	0.00816	0.01284	0.01377	0.01682	1.9e-08	0.02511	0.02547	1.9e-08	0.00441	0.0251	0.02611	0.01012	0.05231	0.03234	0.04082	0.04054	0.04328	0.04715	0.06955	0.05424
3.23307	2e-08	2e-08	2e-08	2e-08	0.02616	0.00289	2e-08	0.0275	0.02342	0.0162	0.00387	0.03494	0.02356	2e-08	0.02669	0.02103	0.03195	0.0253	0.02067	0.02894	0.01804	0.03889	0.04423	0.05009	0.03822	0.05778
3.23678	2e-08	2e-08	2e-08	2e-08	2e-08	2e-08	2e-08	0.02058	0.02282	0.00573	2e-08	0.00463	0.015	0.01225	2e-08	0.00659	0.00392	0.02472	0.02143	0.01374	0.02524	0.02672	0.04596	0.04275	0.034	0.06031
3.24049	2.1e-08	2.1e-08	2.1e-08	0.01931	0.00993	0.01544	0.02428	0.00541	0.03887	2.1e-08	0.02236	0.01822	0.01364	0.01859	2.1e-08	0.01853	0.01045	0.01797	0.04247	0.0353	0.02201	0.03614	0.03497	0.05338	0.04335	0.06476
3.2442	2.1e-08	2.1e-08	2.1e-08	0.00856	2.1e-08	0.02539	0.01068	0.00117	0.03162	0.00283	2.1e-08	2.1e-08	0.01376	0.00225	0.00976	0.00214	0.01963	0.0278	0.03977	0.02783	0.0097	0.04884	0.02596	0.04423	0.04505	0.04057
3.24792	2.2e-08	2.2e-08	2.2e-08	0.01013	2.2e-08	0.01709	2.2e-08	0.00624	0.01141	0.02002	2.2e-08	0.000623972	0.00659	0.00473	2.2e-08	0.00547	0.01576	0.03444	0.03568	0.02247	0.03956	0.05861	0.04566	0.04565	0.0372	0.05734
3.25165	2.2e-08	2.2e-08	2.2e-08	0.02413	0.01103	0.01158	0.01069	0.01647	0.000821085	0.03246	2.2e-08	0.02694	0.01409	0.0134	0.01716	0.01583	0.01769	0.03996	0.02779	0.02502	0.04257	0.06185	0.04801	0.05976	0.0359	0.06911
3.25538	2.3e-08	2.3e-08	2.3e-08	0.00481	2.3e-08	2.3e-08	0.00449	0.02744	0.00794	0.01714	2.3e-08	0.02705	0.01786	0.00908	0.02162	0.00484	0.01785	0.02756	0.02545	0.0208	0.01912	0.04532	0.03351	0.04558	0.04146	0.05913
3.25911	2.4e-08	2.4e-08	2.4e-08	2.4e-08	0.000524156	2.4e-08	0.00938	0.02219	0.02058	0.00571	2.4e-08	0.02747	0.02032	0.00338	0.02114	0.00498	0.02918	0.02485	0.02706	0.0337	0.00964	0.03116	0.03998	0.04451	0.0335	0.05062
3.26284	2.4e-08	2.4e-08	2.4e-08	2.4e-08	0.00338	0.00406	0.01357	0.00586	0.02501	0.0115	2.4e-08	0.01487	0.01383	2.4e-08	0.01035	0.01026	0.00913	0.02982	0.02973	0.0234	0.02657	0.02924	0.04813	0.05327	0.039	0.04168
3.26658	2.5e-08	2.5e-08	2.5e-08	0.00784	3.5974e-05	0.00467	0.00822	0.00555	0.00749	0.01581	2.5e-08	0.00529	2.5e-08	2.5e-08	0.00329	2.5e-08	2.5e-08	0.01968	0.02921	0.01069	0.02258	0.03011	0.0339	0.03276	0.03729	0.04558
3.27033	2.5e-08	0.01774	2.5e-08	0.01548	0.01313	0.01438	0.02031	0.03415	0.02063	0.02062	0.00791	0.02656	0.01141	2.5e-08	0.00911	0.00906	0.0163	0.03398	0.02704	0.0121	0.0377	0.04868	0.03869	0.04715	0.04763	0.05788
3.27408	2.6e-08	0.00794	2.6e-08	0.01142	0.01951	0.02111	0.0266	0.02448	0.01536	0.01344	2.6e-08	0.02671	0.02938	0.01282	2.6e-08	0.02506	0.03123	0.03815	0.01222	2.6e-08	0.0403	0.04054	0.04073	0.0542	0.05051	0.06243
3.27783	2.7e-08	0.0053	2.7e-08	0.01206	0.00139	0.02002	0.01265	0.01917	0.0253	0.02817	0.01752	0.03148	0.02173	0.02345	0.0234	0.01344	0.03963	0.01225	0.0321	0.02268	0.01827	0.03448	0.02849	0.0484	0.06366	0.04156
3.28159	2.7e-08	0.0142	0.00301	0.01598	0.000913226	0.03296	0.0336	0.0079	0.03746	0.03557	0.01975	0.01836	0.01325	0.01992	0.01216	0.01158	0.01582	0.00821	0.0356	0.03706	0.03466	0.03462	0.03439	0.07164	0.065	0.04126
3.28535	0.00391	0.00838	0.00379	0.03685	0.01482	0.02132	0.05423	0.0024	0.0382	0.0246	0.0077	0.00287	0.01599	0.00832	2.8e-08	0.02909	0.01201	0.03891	0.03365	0.03817	0.04279	0.03557	0.04036	0.06287	0.0648	0.06908
3.28912	2.8e-08	0.01217	0.0089	0.06058	0.03822	0.00829	0.05091	0.01711	0.04905	0.03129	0.00829	0.0451	0.02711	0.00524	0.02426	0.03334	0.03183	0.04388	0.05772	0.03511	0.02449	0.03127	0.04874	0.06908	0.05931	0.0741
3.29289	0.01871	0.0093	0.00531	0.05393	0.05286	0.02892	0.05576	0.04592	0.0403	0.04877	0.02613	0.04933	0.02807	2.9e-08	0.02975	0.03375	0.04554	0.03553	0.04702	0.05038	0.03972	0.04947	0.05202	0.06425	0.03673	0.07693
3.29667	0.03175	0.00936	0.01716	0.04434	0.0521	0.04994	0.05553	0.05729	0.03117	0.03697	0.00931	0.03446	0.03408	0.00942	0.00842	0.02936	0.02393	0.01729	0.03454	0.04825	0.03924	0.07075	0.0663	0.06096	0.03494	0.08889
3.30045	0.01503	0.0187	0.01661	0.04539	0.03711	0.04651	0.03722	0.01807	0.02721	0.03502	3e-08	0.04338	0.02174	3e-08	3e-08	0.000386747	0.00202	0.01809	0.02731	0.01862	0.01763	0.0548	0.0514	0.05721	0.04042	0.06957
3.30423	0.01159	0.03414	0.03236	0.0532	0.02625	0.04543	0.04301	0.01206	0.03129	0.04	0.00143	0.04918	0.01627	0.00697	3.1e-08	0.0057	0.0217	0.03294	0.03317	0.02279	0.03276	0.06675	0.03193	0.06281	0.0477	0.05476
3.30802	0.00991	0.03473	0.03223	0.06211	0.02403	0.05754	0.04953	0.04141	0.04597	0.03604	0.04065	0.03269	0.0186	0.00802	0.000717387	0.02236	0.02642	0.03434	0.03963	0.03378	0.0264	0.05117	0.04314	0.03791	0.05374	0.0671
3.31181	0.01147	0.03022	0.03935	0.03341	0.06227	0.04887	0.05029	0.07575	0.05611	0.03602	0.03874	0.0259	0.02718	0.01512	0.00972	0.02453	0.0156	0.02196	0.04007	0.03361	0.0213	0.01596	0.03668	0.05186	0.0679	0.06008
3.31561	0.02415	0.04228	0.03789	0.03577	0.08115	0.03656	0.03646	0.06787	0.04731	0.03347	0.02887	0.04039	0.02538	0.02646	0.00993	0.03327	0.01844	0.02501	0.04037	0.03816	0.02926	0.02608	0.02011	0.06465	0.04969	0.05148
3.31941	0.04036	0.05883	0.04397	0.06015	0.06598	0.05667	0.04275	0.0592	0.04401	0.03614	0.04592	0.04532	0.01316	0.03939	0.02589	0.02402	0.01759	0.02894	0.05775	0.04201	0.04129	0.04741	0.03996	0.04457	0.03992	0.03107
3.32322	0.02563	0.0502	0.05214	0.05462	0.04606	0.06763	0.07629	0.05232	0.07595	0.04776	0.04272	0.03618	0.03569	0.03859	0.02853	0.01388	0.02026	0.04591	0.06278	0.0416	0.04778	0.06042	0.06095	0.02669	0.04973	0.03092
3.32703	0.00735	0.05347	0.04346	0.05044	0.04959	0.05728	0.07899	0.04542	0.07556	0.05796	0.0295	0.05614	0.03437	0.0309	0.01809	0.02812	0.02154	0.06216	0.0467	0.03507	0.01958	0.05477	0.06188	0.03591	0.04014	0.04449
3.33084	0.00528	0.04385	0.04972	0.0514	0.03117	0.06319	0.05005	0.03259	0.06117	0.06355	0.05865	0.07616	0.05006	0.02962	0.00245	0.05065	0.00411	0.04677	0.03741	0.02714	0.03115	0.03095	0.05851	0.04256	0.0493	0.04593
3.33466	0.02525	0.01598	0.07544	0.03471	0.05503	0.08003	0.05365	0.04499	0.07004	0.07948	0.08545	0.07952	0.05283	0.03225	0.02625	0.07896	0.01656	0.04304	0.01918	0.02281	0.0589	0.04911	0.04842	0.06433	0.09186	0.05093
3.33848	0.01747	0.01739	0.04737	0.0209	0.04343	0.07543	0.03988	0.06708	0.06131	0.08034	0.06249	0.10096	0.02871	0.01138	0.01122	0.05551	0.02303	0.05076	0.02397	0.02279	0.02547	0.04967	0.02842	0.03756	0.05371	0.04374
3.34231	0.00364	0.02959	0.03339	0.04371	0.0365	0.06159	0.06613	0.08397	0.04676	0.07162	0.08253	0.08851	0.04092	0.03023	0.01645	0.06743	0.02631	0.04254	0.03894	0.02325	0.0299	0.05473	0.02686	0.04714	0.04895	0.0662
3.34614	3.9e-08	0.04659	0.02117	0.04852	0.04475	0.04714	0.07401	0.09034	0.06681	0.07672	0.03138	0.05786	0.06982	0.03637	0.02697	0.06162	0.04469	0.04396	0.03223	0.0293	0.01932	0.05366	0.05208	0.03473	0.06229	0.06323
3.34998	4e-08	0.000895014	0.00497	0.0539	0.02371	0.0505	0.04819	0.10303	0.07584	0.08245	0.02919	0.05356	0.0594	0.02802	0.02672	0.04848	0.03377	0.0434	0.03826	0.04532	0.0211	0.04636	0.04395	0.04702	0.04702	0.06243
3.35382	0.01892	0.00106	0.00759	0.06185	0.04926	0.05928	0.03886	0.07858	0.05211	0.05348	0.06293	0.08207	0.06131	0.02969	0.04404	0.05977	0.02305	0.05932	0.07478	0.01036	0.0174	0.03898	0.07068	0.00958	0.03507	0.07006
3.35766	0.03225	4.2e-08	0.02347	0.02075	0.05275	0.03349	0.03813	0.07879	0.04679	0.04825	0.0305	0.07154	0.06315	0.05289	0.04159	0.00988	0.04643	0.0381	0.05496	0.03978	0.01009	0.02586	0.05034	0.01332	0.03969	0.06451
3.36151	0.0041	4.3e-08	0.02679	0.02333	0.06615	0.04181	0.05516	0.08956	0.07069	0.074	0.01156	0.07769	0.05084	0.07699	0.03257	0.05653	0.04384	0.03341	0.02777	0.01198	0.00791	0.01468	0.06238	0.02861	0.04302	0.04984
3.36537	0.02451	0.02514	0.00236	0.00418	0.06453	0.01264	0.06088	0.09398	0.0804	0.05362	0.03402	0.06045	0.06044	0.05478	0.03852	0.06063	0.03251	0.04277	0.01299	0.04239	0.01179	0.05231	0.03795	0.02916	0.02189	0.07811
3.36923	4.5e-08	4.5e-08	0.00807	0.0272	0.03132	0.04206	0.05378	0.06011	0.04918	0.09381	0.0411	0.05456	0.05553	0.07878	0.05795	0.06899	0.04899	0.04945	0.03225	0.06085	0.05462	0.06398	0.05993	0.06262	0.02554	0.02335
3.37309	0.02119	4.6e-08	0.00868	0.00403	0.00366	0.04139	0.02567	0.04722	0.0333	0.06596	0.04237	0.04891	0.05009	0.09398	0.07661	0.08647	0.06332	0.01585	0.01799	0.01917	0.01598	0.07091	0.07858	0.04481	0.05015	0.02159
3.37696	4.7e-08	4.7e-08	0.00293	0.02844	0.02746	0.02587	0.01773	0.02135	0.08117	0.06198	0.04075	0.04985	0.07061	0.08661	0.0642	0.08275	0.04987	0.05474	0.04656	0.02883	0.02031	0.01956	0.06254	0.03446	0.06468	0.01349
3.38083	4.8e-08	4.8e-08	4.8e-08	0.02799	0.04358	0.07004	4.8e-08	0.01046	0.09098	0.05719	0.02174	0.06038	0.08091	0.06495	0.07142	0.07848	0.04759	0.09259	0.05254	0.04749	0.03122	0.02609	0.05365	0.04332	0.08382	0.04819
3.3847	0.000338958	0.01755	4.9e-08	0.05262	0.04987	0.09569	0.00946	0.04991	0.08679	0.08852	4.9e-08	0.0722	0.09378	0.05748	0.0864	0.06157	0.07575	0.04933	0.06984	0.08681	0.0766	0.04479	0.04999	0.04206	0.06115	0.05894
3.38859	0.02846	0.03249	0.00387	0.0647	0.0609	0.10876	0.03993	0.04963	0.07564	0.10732	0.01764	0.08109	0.05105	0.09452	0.07879	0.09422	0.07916	0.04324	0.11654	0.05319	0.09668	0.05457	0.04825	0.06504	0.05757	0.06431
3.39247	0.000790394	0.02164	0.03399	0.01701	0.07232	0.03424	0.05174	0.04763	0.09801	0.08449	0.07612	0.1038	0.08412	0.05992	0.08102	0.09368	0.06963	0.06917	0.07805	0.07086	0.04813	0.00959	0.05063	0.05357	0.03221	0.09196
3.39636	0.0211	5.3e-08	0.01143	0.01212	0.01354	0.04298	0.05926	0.07548	0.06419	0.05315	0.06825	0.09541	0.05637	0.01936	0.06752	0.08636	0.04975	0.07481	0.06897	0.03134	0.02722	0.01828	0.05715	0.03584	0.02246	0.08676
3.40025	0.0149	0.03933	5.4e-08	0.03636	0.05209	0.04881	0.04032	0.05236	0.07704	0.0232	0.04629	0.04781	0.08607	0.06253	0.07928	0.05419	0.09678	0.09832	0.07661	0.03733	0.03685	0.06542	0.06106	0.06472	0.06068	0.08105
3.40415	0.07023	0.04114	0.01283	0.04101	0.04823	0.07266	0.09173	0.0816	0.05132	0.07022	0.0586	0.10399	0.12254	0.07565	0.12613	0.11635	0.15055	0.08299	0.08264	0.02246	0.06941	0.07348	0.09157	0.13676	0.07896	0.08082
3.40806	0.05149	0.05527	0.03841	0.06544	0.06319	0.08829	0.05626	0.06019	0.06649	0.12504	0.03526	0.11463	0.08724	0.08597	0.11162	0.14038	0.11763	0.05505	0.11198	0.02662	0.0608	0.10944	0.07054	0.10417	0.07715	0.08091
3.41196	0.06278	0.03925	0.03793	0.06378	0.10319	0.07137	0.03144	0.00217	0.03782	0.11067	0.04254	0.0516	0.04442	0.07438	0.06438	0.08901	0.03843	5.9e-08	0.03678	0.01227	5.9e-08	0.09871	0.05007	0.04724	0.06358	0.09567
3.41588	0.03733	0.02467	0.08581	0.0875	0.09996	0.06593	0.10415	0.07933	0.12362	0.11273	0.05005	0.10104	0.10715	0.13606	0.1043	0.14262	0.09219	0.06342	0.04082	0.05325	0.09381	0.08633	0.08226	0.08887	0.11108	0.09186
3.41979	0.02571	0.04125	0.08106	0.05375	0.06877	0.05204	0.04925	0.06463	0.12611	0.07541	0.03212	0.09389	0.05653	0.07827	0.06077	0.07354	0.06031	0.04413	0.07319	0.03436	0.00537	0.07877	0.12117	0.04061	0.06007	0.11417
3.42371	0.04999	0.05915	0.07757	0.08015	0.08895	0.08333	0.04888	0.09778	0.11194	0.08309	0.06433	0.09235	0.05263	0.0649	0.07561	0.10753	0.05215	0.02397	0.07041	0.02755	0.02921	0.05369	0.06772	0.06995	0.0573	0.10194
3.42764	0.0976	0.12915	0.14871	0.11184	0.14698	0.11352	0.12729	0.19803	0.13705	0.15294	0.1373	0.17191	0.1589	0.09416	0.1088	0.07292	0.10309	0.14776	0.10158	0.06938	0.08188	0.12331	0.0833	0.12757	0.07998	0.09145
3.43157	0.08588	0.07212	0.07039	0.14464	0.09179	0.14552	0.06891	0.10937	0.09094	0.12862	0.07004	0.12618	0.11979	0.10578	0.02652	0.06197	0.02769	0.04746	0.01199	0.08127	0.01896	0.00938	0.07844	0.02225	0.08404	0.06114
3.4355	0.07849	0.09045	0.1197	0.14752	0.09562	0.09364	0.07269	0.16607	0.1284	0.12593	0.09358	0.11631	0.09524	0.08765	0.07658	0.07775	7.1e-08	0.04641	0.03432	0.01777	0.04304	0.03409	0.03585	0.02414	0.11032	0.08581
3.43944	0.06328	0.10508	0.07105	0.08706	0.13182	0.09896	0.1305	0.13597	0.08516	0.07444	0.09275	0.07015	0.0644	0.00457	7.3e-08	0.01147	7.3e-08	7.3e-08	7.3e-08	0.02853	7.3e-08	7.3e-08	0.06092	0.04769	0.05889	0.04381
3.44339	0.08793	0.132	0.13562	0.14597	0.16655	0.14955	0.18469	0.12788	0.12748	0.17323	0.14047	0.04786	0.09703	0.07807	0.0081	0.02349	0.02284	0.00104	7.6e-08	0.06822	7.6e-08	0.01344	0.06246	0.06514	0.0313	0.07088
3.44733	0.11172	0.14844	0.04866	0.1449	0.13718	0.04843	0.08108	0.16927	0.05263	0.12567	0.04485	0.09961	0.00108	0.03591	0.01272	0.04524	7.8e-08	7.8e-08	0.01999	0.02113	0.0261	0.03085	7.8e-08	7.8e-08	0.01629	7.8e-08
3.45129	0.08099	0.16449	0.14093	0.06702	0.15542	0.16242	0.13552	0.12702	0.06192	0.04425	0.09538	0.06575	0.08271	0.03323	0.06117	8.1e-08	0.03954	8.1e-08	0.00919	0.05668	8.1e-08	0.03572	0.04076	0.05797	0.03061	0.04726
3.45524	0.0327	0.03599	8.4e-08	0.06337	0.1075	0.02578	8.4e-08	0.09207	0.02981	0.0748	0.07799	0.05503	0.03693	0.00266	8.4e-08	0.00196	8.4e-08	8.4e-08	8.4e-08	8.4e-08	8.4e-08	8.4e-08	8.4e-08	8.4e-08	0.03739	0.03168
3.4592	0.15788	0.15744	0.0616	0.11931	0.08019	0.16097	0.07612	0.13937	0.09187	0.03977	0.0206	0.08803	0.01628	0.05603	0.00592	0.02355	0.00467	0.01075	0.00392	8.8e-08	8.8e-08	0.01703	8.8e-08	0.02143	0.04625	0.02652
3.46317	0.07095	0.09497	0.1197	0.14937	0.08146	0.0529	0.12294	0.12126	0.13907	0.05271	0.01875	0.10456	0.02868	0.04644	9.1e-08	9.1e-08	9.1e-08	9.1e-08	0.03573	9.1e-08	0.00162	0.06078	9.1e-08	9.1e-08	0.03342	0.06768
3.46714	0.12055	0.14197	0.09965	0.12932	0.06876	0.14897	0.12386	0.07761	0.05215	0.11311	0.07086	0.08062	0.02241	9.5e-08	9.5e-08	0.02462	9.5e-08	0.0446	9.5e-08	9.5e-08	0.01795	9.5e-08	9.5e-08	9.5e-08	0.06414	0.05477
3.47112	0.13082	0.04849	0.05923	0.11982	0.09356	0.041	0.07769	0.05425	0.06134	0.05987	9.9e-08	0.07877	0.01893	0.01638	9.9e-08	0.000887353	9.9e-08	9.9e-08	9.9e-08	9.9e-08	9.9e-08	9.9e-08	0.02531	0.06358	9.9e-08	9.9e-08
3.4751	0.01918	0.06064	0.02822	0.07087	0.06121	0.0638	0.04218	0.03461	0.03442	1.04e-07	1.04e-07	0.01097	1.04e-07	1.04e-07	1.04e-07	1.04e-07	1.04e-07	1.04e-07	0.00539	1.04e-07	1.04e-07	1.04e-07	1.04e-07	1.04e-07	0.05467	0.0212
3.47908	1.09e-07	0.0812	0.07722	1.09e-07	0.0235	0.02841	0.02792	0.04858	0.0305	1.09e-07	1.09e-07	0.02144	0.08525	1.09e-07	1.09e-07	1.09e-07	1.09e-07	1.09e-07	1.09e-07	0.00984	1.09e-07	1.09e-07	0.00929	0.04483	1.09e-07	0.03725
3.48307	0.01389	0.02763	0.09352	0.00405	0.00649	0.07666	1.14e-07	0.02626	0.0141	1.14e-07	1.14e-07	1.14e-07	1.14e-07	1.14e-07	1.14e-07	1.14e-07	1.14e-07	1.14e-07	1.14e-07	1.14e-07	1.14e-07	1.14e-07	1.14e-07	1.14e-07	1.14e-07	1.14e-07
3.48706	0.04079	1.2e-07	0.06405	0.04102	1.2e-07	0.02572	0.0082	0.03028	0.02101	0.01721	0.08079	1.2e-07	1.2e-07	1.2e-07	1.2e-07	1.2e-07	1.2e-07	1.2e-07	1.2e-07	1.2e-07	1.2e-07	1.2e-07	1.2e-07	1.2e-07	0.00324	1.2e-07
3.49106	1.26e-07	1.26e-07	1.26e-07	1.26e-07	1.26e-07	1.26e-07	1.26e-07	1.26e-07	1.26e-07	1.26e-07	1.26e-07	1.26e-07	0.00645	1.26e-07	1.26e-07	1.26e-07	1.26e-07	1.26e-07	1.26e-07	1.26e-07	1.26e-07	1.26e-07	1.26e-07	1.26e-07	1.26e-07	1.26e-07
3.49507	1.33e-07	1.33e-07	1.33e-07	1.33e-07	1.33e-07	1.33e-07	1.33e-07	0.00585	1.33e-07	1.33e-07	1.33e-07	1.33e-07	1.33e-07	1.33e-07	1.33e-07	1.33e-07	1.33e-07	1.33e-07	1.33e-07	1.33e-07	1.33e-07	1.33e-07	1.33e-07	1.33e-07	1.33e-07	1.33e-07
3.49907	1.41e-07	1.41e-07	1.41e-07	1.41e-07	1.41e-07	1.41e-07	1.41e-07	1.41e-07	1.41e-07	1.41e-07	1.41e-07	1.41e-07	1.41e-07	1.41e-07	1.41e-07	1.41e-07	1.41e-07	1.41e-07	1.41e-07	1.41e-07	1.41e-07	1.41e-07	1.41e-07	1.41e-07	1.41e-07	1.41e-07

## Sheet: Figure 1d
Pnma
K	d1	error	d2	error	d3	error	d4	error	d5	error
400	2.74	0.003	2.8089	0.0013	3.3198	0.0015	3.481	0.003	4.0945	0.003
425	2.7409	0.003	2.8191	0.0016	3.3066	0.0018	3.4921	0.003	4.087	0.003
450	2.7418	0.003	2.8201	0.0016	3.3054	0.0018	3.4935	0.003	4.0856	0.003
475	2.7421	0.003	2.8244	0.0013	3.3013	0.0015	3.4984	0.003	4.0834	0.003
500	2.7428	0.003	2.8258	0.0015	3.2991	0.0018	3.4997	0.003	4.0807	0.003
525	2.7439	0.003	2.8327	0.0016	3.2919	0.0018	3.5066	0.003	4.0753	0.003
550	2.7378	0.003	2.8398	0.0013	3.2838	0.0015	3.5193	0.003	4.0737	0.003
575	2.7457	0.003	2.8448	0.0013	3.2765	0.0015	3.5221	0.003	4.0611	0.003
600	2.7481	0.003	2.8514	0.0013	3.2675	0.0015	3.5302	0.003	4.0529	0.003
625	2.7487	0.004	2.8585	0.0016	3.257	0.0018	3.5367	0.003	4.0426	0.004
650	2.7494	0.004	2.8689	0.0018	3.2464	0.002	3.5502	0.004	4.0343	0.004
675	2.7441	0.003	2.8806	0.0013	3.2305	0.0015	3.5647	0.003	4.0223	0.003
700	2.7407	0.003	2.8944	0.0013	3.213	0.0015	3.5808	0.003	4.0072	0.003
725	2.738	0.003	2.9112	0.0013	3.1936	0.0015	3.5992	0.003	3.9886	0.003
750	2.7354	0.003	2.9354	0.0013	3.1671	0.0015	3.6264	0.003	3.9611	0.003
775	2.7359	0.003	2.9439	0.0013	3.1536	0.0015	3.6811	0.003	3.8988	0.003
800	2.7341	0.003	2.962	0.0013	3.1364	0.0015	3.7326	0.003	3.8609	0.003
825	2.7373	0.003	2.9645	0.0013	3.1409	0.0015	3.7352	0.003	3.8652	0.003
850	2.7367	0.003	2.9674	0.0013	3.1347	0.0015	3.7348	0.003	3.8623	0.003
875	2.7374	0.003	2.9671	0.0013	3.1382	0.0015	3.7384	0.003	3.864	0.003
900	2.7387	0.003	2.9688	0.0013	3.1425	0.0015	3.7422	0.003	3.869	0.003
925	2.7395	0.003	2.9678	0.0013	3.146	0.0015	3.746	0.003	3.8694	0.003
950	2.7408	0.003	2.9707	0.0013	3.1447	0.0015	3.745	0.003	3.8709	0.003
975	2.7402	0.006	2.9712	0.005	3.1503	0.006	3.7548	0.007	3.8758	0.007
1000	2.7409	0.006	2.9688	0.005	3.1568	0.006	3.7607	0.007	3.8779	0.007
Cmcm
K	d1	error	d2	error	d3	error
775	2.7118	0.006	3.0439	0.0005	3.8042	0.005
800	2.7163	0.006	3.0482	0.0005	3.8093	0.005
825	2.7191	0.006	3.0514	0.0005	3.8134	0.005
850	2.7189	0.006	3.05	0.0005	3.812	0.005
875	2.7192	0.006	3.0513	0.0005	3.8147	0.005
900	2.7197	0.006	3.0542	0.0005	3.8196	0.005
925	2.7214	0.006	3.0555	0.0005	3.8209	0.005
950	2.7219	0.006	3.0563	0.0005	3.8219	0.005
975	2.7211	0.006	3.0591	0.0005	3.8293	0.005
1000	2.7228	0.006	3.0613	0.0005	3.8326	0.005

## Sheet: Figure 2ab
r(Å)	350K	400K	425K	450K	475K	500K	525K	550K	575K	600K	625K	675K	700K	725K	750K	775K	800K	825K	850K	875K	900K	925K	975K	1000K
0.01	0.70933	0.69752	0.70274	0.72525	0.73542	0.73946	0.75271	0.75803	0.75223	0.80325	0.72527	0.72223	0.72109	0.75353	0.77479	0.74209	0.75804	0.74863	0.73645	0.76871	0.78001	0.7669	0.83437	0.88673
0.02	1.42497	1.40112	1.41182	1.45671	1.47685	1.48529	1.51177	1.52221	1.51054	1.61298	1.45711	1.45067	1.44884	1.51368	1.55595	1.49053	1.52204	1.50374	1.47937	1.54386	1.56649	1.5403	1.67513	1.77983
0.03	2.15285	2.11647	2.13315	2.20016	2.2299	2.24341	2.28314	2.29826	2.28061	2.43525	2.20164	2.19114	2.1895	2.28663	2.34942	2.25126	2.29757	2.27141	2.23483	2.33147	2.36549	2.32631	2.52829	2.68526
0.04	2.89806	2.84849	2.87187	2.9606	2.99941	3.01897	3.07194	3.09113	3.06737	3.27529	2.96419	2.9487	2.94847	3.07775	3.16034	3.02943	3.08942	3.05691	3.00808	3.13673	3.18224	3.1302	3.39899	3.60812
0.05	3.66455	3.60091	3.63191	3.7419	3.78907	3.81595	3.88217	3.90462	3.87456	4.13715	3.74888	3.72725	3.72996	3.8912	3.99271	3.82901	3.90131	3.86432	3.80321	3.96371	4.02082	3.95606	4.29122	4.55233
0.06	4.45477	4.37608	4.41578	4.54642	4.60121	4.63685	4.71627	4.74104	4.70454	5.02332	4.55832	4.52931	4.53667	4.72962	4.849	4.65254	4.73556	4.69624	4.62281	4.81494	4.88379	4.80649	5.20745	5.52024
0.07	5.26948	5.17464	5.22423	5.37487	5.43644	5.48241	5.57502	5.60106	5.55794	5.93456	5.39334	5.3557	5.3695	5.59383	5.72998	5.50081	5.59282	5.55355	5.46778	5.69121	5.77198	5.68233	6.14838	6.51243
0.08	6.10749	5.99537	6.05612	6.22607	6.29358	6.35152	6.45725	6.48336	6.43361	6.86961	6.25282	6.20541	6.22737	6.48272	6.63447	6.37275	6.47196	6.43516	6.33702	6.59147	6.68425	6.58247	7.11276	7.5275
0.09	6.96564	6.83513	6.9083	7.09678	7.16943	7.24101	7.35973	7.38475	7.32834	7.82516	7.13358	7.07549	7.10716	7.39309	7.55927	7.26524	7.36996	7.33798	7.22748	7.5125	7.61751	7.5038	8.0973	8.56193
0.1	7.83875	7.68877	7.77565	7.98187	8.05897	8.14565	8.27728	8.3	8.23704	8.79583	8.03036	7.96098	8.0036	8.31963	8.49918	8.17318	8.28184	8.25689	8.13402	8.44912	8.56649	8.44105	9.09659	9.61014
0.11	8.71961	8.5493	8.65096	8.87421	8.95513	9.05829	9.20267	9.22191	9.15267	9.7742	8.93589	8.85509	8.90952	9.25496	9.44695	9.08954	9.20075	9.18473	9.04955	9.39414	9.52402	9.38704	10.1032	10.6644
0.12	9.5993	9.40795	9.52538	9.76494	9.84924	9.96997	10.1268	10.1416	10.0664	10.7509	9.84107	9.74916	9.81578	10.1899	10.3935	10.0054	10.1181	10.1126	9.96509	10.3385	10.4811	10.3327	11.108	11.7153
0.13	10.4672	10.2544	10.3885	10.6436	10.731	10.8701	11.0392	11.0484	10.968	11.7151	10.7352	10.633	10.7117	11.1137	11.3283	10.9103	11.024	11.0298	10.8702	11.2717	11.427	11.2673	12.0998	12.7514
0.14	11.3116	11.0773	11.2284	11.4985	11.589	11.7467	11.9278	11.9308	11.8457	12.6544	11.6061	11.4952	11.5851	12.014	12.2392	11.7925	11.907	11.9247	11.7529	12.1815	12.3497	12.1789	13.0667	13.7605
0.15	12.1197	11.8641	12.0325	12.3172	12.4108	12.587	12.7799	12.776	12.6871	13.5556	12.4411	12.3234	12.4231	12.8777	13.1133	12.6394	12.7549	12.7844	12.6005	13.0552	13.2364	13.0544	13.9951	14.7288
0.16	12.8783	12.6021	12.7877	13.0864	13.1835	13.3778	13.582	13.5709	13.4792	14.4048	13.2263	13.1046	13.2123	13.6911	13.9372	13.4376	13.5551	13.5954	13.3996	13.8793	14.0735	13.8805	14.8715	15.6424
0.17	13.574	13.2783	13.4807	13.7932	13.8943	14.1056	14.3207	14.3023	14.2089	15.1883	13.9484	13.8258	13.9389	14.4404	14.6973	14.1739	14.2946	14.3445	14.1368	14.6401	14.8474	14.6433	15.6817	16.4869
0.18	14.1938	13.8803	14.0986	14.4247	14.5304	14.7571	14.9827	14.9573	14.8634	15.8923	14.5941	14.474	14.5897	15.1122	15.3802	14.8353	14.9611	15.0183	14.7989	15.3242	15.5447	15.3296	16.4123	17.2488
0.19	14.7256	14.3963	14.6294	14.969	15.08	15.3202	15.5559	15.524	15.4307	16.5042	15.151	15.0373	15.1524	15.6937	15.9735	15.4094	15.5426	15.6047	15.3734	15.9193	16.1531	15.9268	17.0503	17.9148
0.2	15.1583	14.816	15.0622	15.4154	15.5326	15.7838	16.0289	15.9914	15.9	17.0124	15.608	15.5047	15.6158	16.1735	16.4659	15.8854	16.0285	16.0923	15.8494	16.4139	16.6611	16.4236	17.5841	18.4732
0.21	15.4828	15.1304	15.3879	15.7548	15.879	16.1384	16.3925	16.3504	16.2621	17.407	15.9555	15.8668	15.9704	16.542	16.8477	16.2536	16.4097	16.4718	16.2171	16.7984	17.059	16.8103	18.0037	18.9141
0.22	15.6916	15.3326	15.5991	15.9801	16.1121	16.3764	16.639	16.5936	16.5097	17.6802	16.1861	16.116	16.2086	16.7912	17.1111	16.5066	16.6789	16.7353	16.469	17.0648	17.339	17.079	18.3011	19.229
0.23	15.7797	15.418	15.691	16.0863	16.2268	16.4928	16.7631	16.7162	16.6375	17.8266	16.2945	16.2469	16.3253	16.9157	17.2506	16.639	16.8306	16.8776	16.5996	17.2077	17.4956	17.2242	18.4704	19.4124
0.24	15.7442	15.384	15.6607	16.0709	16.2205	16.4846	16.7619	16.7153	16.6429	17.8429	16.278	16.2563	16.3177	16.9125	17.263	16.6478	16.862	16.8955	16.6058	17.2238	17.5255	17.2429	18.5084	19.4609
0.25	15.5851	15.2308	15.5084	15.9339	16.0931	16.3516	16.6352	16.5908	16.5256	17.7289	16.1364	16.1436	16.1855	16.7811	17.148	16.5326	16.7724	16.7887	16.4871	17.1125	17.4282	17.1344	18.4142	19.3739
0.26	15.3048	14.9611	15.2364	15.678	15.8469	16.0963	16.3852	16.3452	16.2877	17.4867	15.8722	15.9108	15.9312	16.5238	16.9075	16.2955	16.5638	16.5592	16.2458	16.8758	17.2058	16.9009	18.1899	19.1534
0.27	14.9082	14.5799	14.8499	15.308	15.4867	15.7236	16.0169	15.9832	15.9341	17.1214	15.4903	15.562	15.5598	16.1455	16.5464	15.9411	16.2403	16.2115	15.8864	16.5184	16.8628	16.5469	17.8401	18.8042
0.28	14.4029	14.0946	14.3561	14.8315	15.0197	15.2408	15.5374	15.5124	15.4718	16.6404	14.9983	15.1043	15.0787	15.6535	16.0716	15.4765	15.8086	15.7527	15.4159	16.0472	16.4062	16.0797	17.3718	18.3334
0.29	13.7984	13.5146	13.7647	14.258	14.4552	14.6578	14.9564	14.9419	14.9101	16.0534	14.4058	14.5464	14.4975	15.0573	15.4925	14.911	15.2772	15.1921	14.8437	15.4715	15.8452	15.5085	16.7944	17.7507
0.3	13.1062	12.8514	13.0872	13.5989	13.8043	13.986	14.2852	14.2831	14.2603	15.3722	13.7244	13.8993	13.8277	14.3685	14.8207	14.2556	14.6567	14.5406	14.1809	14.8025	15.1911	14.8446	16.1194	17.0676
0.31	12.3394	12.1176	12.3364	12.8671	13.0798	13.2386	13.537	13.5489	13.5349	14.6103	12.9673	13.1754	13.0823	13.6003	14.069	13.523	13.959	13.811	13.4405	14.0531	14.4567	14.1011	15.3598	16.2972
0.32	11.5123	11.3272	11.5267	12.0768	12.2956	12.43	12.7259	12.7532	12.7479	13.7822	12.1488	12.3885	12.2756	12.7672	13.2518	12.7273	13.1975	13.0171	12.6363	13.2375	13.6561	13.2919	14.53	15.4543
0.33	10.6399	10.4947	10.6728	11.2427	11.4662	11.5754	11.8672	11.9107	11.914	12.9036	11.284	11.553	11.4226	11.8844	12.384	11.8832	12.3862	12.1737	11.7832	12.3705	12.8041	12.4322	13.6454	14.5543
0.34	9.73769	9.63491	9.79003	10.3799	10.6066	10.6904	10.9762	11.0365	11.0483	11.9903	10.3882	10.6841	10.5386	10.9675	11.4813	11.0056	11.5394	11.2958	10.8965	11.4676	11.916	11.5374	12.7216	13.6129
0.35	8.82091	8.76258	8.89341	9.50339	9.73159	9.79028	10.0683	10.1455	10.1656	11.0581	9.47697	9.79664	9.63869	10.0322	10.559	10.1096	10.6716	10.3983	9.99124	10.5442	11.0071	10.6227	11.7745	12.6462
0.36	7.90436	7.89179	7.99749	8.62739	8.85555	8.88996	9.15824	9.25209	9.28044	10.1225	8.56487	8.90515	8.73746	9.09338	9.6322	9.20982	9.79668	9.49582	9.08218	9.61512	10.0921	9.70307	10.8192	11.6694
0.37	7.00185	7.03572	7.11588	7.76539	7.99191	8.00337	8.26009	8.36978	8.40635	9.19766	7.6657	8.02341	7.84858	8.16534	8.71498	8.3198	8.92792	8.60194	8.18305	8.69443	9.18509	8.79248	9.87015	10.6972
0.38	6.12605	6.20627	6.26092	6.92953	7.1528	7.14314	7.38655	7.51082	7.55572	8.29678	6.79203	7.16399	6.9844	7.261	7.82021	7.45201	8.07742	7.72912	7.30649	7.79503	8.29865	7.90375	8.94071	9.74298
0.39	5.288	5.41378	5.44335	6.13033	6.34894	6.32028	6.54874	6.68595	6.73935	7.43134	5.95475	6.33795	6.1557	6.39173	6.9593	6.61741	7.25596	6.88836	6.46357	6.92827	7.44403	7.04811	8.04254	8.81854
0.4	4.49694	4.66684	4.6722	5.3766	5.58921	5.54396	5.75606	5.90413	5.96634	6.61098	5.16303	5.55474	5.37149	5.56716	6.14178	5.82509	6.47259	6.08887	5.66358	6.10381	6.63067	6.23508	7.18554	7.93398
0.41	3.7602	3.97216	3.95451	4.6751	4.8806	4.82136	5.0159	5.17243	5.24383	5.84328	4.424	4.82182	4.63879	4.79492	5.3753	5.08241	5.7347	5.33806	4.91393	5.32934	5.86619	5.47223	6.37776	7.09743
0.42	3.08307	3.33444	3.29529	4.03067	4.22811	4.15755	4.33367	4.49596	4.57702	5.13374	3.74282	4.14476	3.96268	4.08062	4.66548	4.39462	5.04777	4.64135	4.2201	4.61059	5.15612	4.76513	5.62516	6.31507
0.43	2.46878	2.7564	2.69756	3.44604	3.63474	3.5555	3.71265	3.87782	3.96905	4.48572	3.12254	3.52708	3.34614	3.42782	4.01582	3.765	4.4154	4.00224	3.58541	3.95127	4.50401	4.11731	4.9316	5.59094
0.44	1.91856	2.23887	2.16234	2.92207	3.10148	3.01609	3.15415	3.31916	3.42112	3.90045	2.56427	2.97032	2.79021	2.83805	3.42782	3.1949	3.83933	3.42223	3.01131	3.35307	3.91143	3.53027	4.29892	4.9271
0.45	1.43176	1.78088	1.68882	2.45769	2.62756	2.53838	2.6576	2.81938	2.93255	3.37725	2.06727	2.47419	2.29415	2.31098	2.90106	2.6838	3.31957	2.90112	2.49739	2.81582	3.37808	3.00369	3.72704	4.32367
0.46	1.00608	1.37986	1.27452	2.05027	2.21052	2.11958	2.22066	2.37621	2.50104	2.91366	1.62908	2.03665	1.85553	1.84454	2.4334	2.22958	2.85453	2.43703	2.04154	2.33765	2.90199	2.53553	3.21415	3.77906
0.47	0.6377	1.03187	0.91553	1.69572	1.84647	1.75552	1.83957	1.98598	2.12282	2.50566	1.24585	1.6542	1.47054	1.43519	2.0212	1.82865	2.44123	2.02668	1.64024	1.9152	2.47973	2.12224	2.75689	3.29015
0.48	0.32165	0.73191	0.6068	1.38886	1.53042	1.4408	1.50935	1.64391	1.79296	2.14804	0.9126	1.32215	1.13428	1.07818	1.65959	1.47631	2.07553	1.66566	1.28874	1.54392	2.10668	1.75913	2.35067	2.85259
0.49	0.05204	0.47414	0.3424	1.12365	1.25644	1.16912	1.22405	1.34436	1.50563	1.83461	0.62345	1.03482	0.841	0.76783	1.34277	1.16696	1.75242	1.3487	0.98146	1.21832	1.7773	1.44054	1.98997	2.46106
0.5	-0.17761	0.25221	0.11586	0.89357	1.01813	0.93367	0.97717	1.08117	1.25444	1.55861	0.37202	0.78595	0.58442	0.49786	1.0643	0.89447	1.46627	1.06995	0.71221	0.93227	1.48545	1.16021	1.66855	2.10956
0.51	-0.37406	0.0596	-0.07957	0.69188	0.8088	0.72737	0.76191	0.84793	1.03274	1.31301	0.15165	0.56891	0.35805	0.26166	0.81747	0.65244	1.21113	0.82328	0.47452	0.67934	1.22473	0.91162	1.37992	1.79176
0.52	-0.54406	-0.11016	-0.25055	0.51188	0.62182	0.54327	0.57145	0.63827	0.83391	1.09078	-0.04422	0.37706	0.15551	0.05261	0.59555	0.43453	0.98098	0.60258	0.26193	0.45306	0.9887	0.68818	1.11751	1.50128
0.53	-0.69406	-0.2632	-0.40347	0.34729	0.45091	0.37475	0.39929	0.44612	0.6516	0.88528	-0.22183	0.20402	-0.02928	-0.13563	0.39211	0.23468	0.77004	0.40196	0.06828	0.24719	0.77119	0.48363	0.87506	1.23192
0.54	-0.83001	-0.40506	-0.54414	0.19239	0.29033	0.21587	0.23944	0.26599	0.48007	0.69044	-0.38687	0.04386	-0.20183	-0.30891	0.20125	0.04741	0.57292	0.21604	-0.11206	0.05602	0.56656	0.29219	0.64675	0.97801
0.55	-0.9571	-0.54055	-0.67765	0.04225	0.13513	0.06147	0.08667	0.09307	0.31426	0.50099	-0.54425	-0.10861	-0.36688	-0.47239	0.0178	-0.13206	0.38484	0.04011	-0.28402	-0.1255	0.36987	0.1088	0.42753	0.7345
0.56	-1.07967	-0.67355	-0.80819	-0.10711	-0.01877	-0.09258	-0.06338	-0.07654	0.15005	0.31265	-0.69798	-0.25774	-0.52827	-0.63035	-0.16247	-0.30762	0.20183	-0.12977	-0.45165	-0.3016	0.17704	-0.07073	0.2132	0.49718
0.57	-1.20107	-0.80703	-0.93894	-0.25867	-0.1744	-0.24933	-0.21405	-0.24579	-0.0157	0.12222	-0.8511	-0.40691	-0.68888	-0.78616	-0.34281	-0.48217	0.02073	-0.29661	-0.61802	-0.47551	-0.01506	-0.24962	0.000563442	0.2628
0.58	-1.3236	-0.94287	-1.07209	-0.41432	-0.33374	-0.41069	-0.36762	-0.41661	-0.18505	-0.07238	-1.00557	-0.55847	-0.85057	-0.94214	-0.52537	-0.6576	-0.16067	-0.46251	-0.78519	-0.64953	-0.20852	-0.43005	-0.21255	0.02907
0.59	-1.44856	-1.08198	-1.20875	-0.57491	-0.49771	-0.57743	-0.52532	-0.58995	-0.35903	-0.27208	-1.16237	-0.71372	-1.01418	-1.09962	-0.71124	-0.83481	-0.34365	-0.62863	-0.95421	-0.82492	-0.40445	-0.61318	-0.42725	-0.20523
0.6	-1.57625	-1.22432	-1.34908	-0.74025	-0.66625	-0.74929	-0.68735	-0.76577	-0.53767	-0.47675	-1.32147	-0.873	-1.17963	-1.25896	-0.90048	-1.01372	-0.52859	-0.79525	-1.12517	-1.00196	-0.60296	-0.79918	-0.64366	-0.44042
0.61	-1.70606	-1.36898	-1.49234	-0.9093	-0.83837	-0.92502	-0.853	-0.94322	-0.72006	-0.68527	-1.48199	-1.03571	-1.346	-1.41965	-1.09222	-1.19341	-0.71505	-0.96185	-1.29728	-1.1801	-0.8033	-0.98734	-0.86099	-0.67588
0.62	-1.83665	-1.51434	-1.63703	-1.08023	-1.01233	-1.10258	-1.02075	-1.12069	-0.90452	-0.89568	-1.64233	-1.20045	-1.51165	-1.58041	-1.28476	-1.37226	-0.90186	-1.12727	-1.469	-1.35803	-1.00397	-1.17614	-1.07765	-0.91023
0.63	-1.96604	-1.65823	-1.78105	-1.25061	-1.18574	-1.27929	-1.18844	-1.296	-1.08876	-1.10537	-1.80029	-1.36521	-1.6744	-1.73938	-1.47579	-1.54804	-1.08728	-1.28978	-1.63824	-1.53382	-1.20284	-1.36348	-1.29146	-1.14147
0.64	-2.09181	-1.79806	-1.92189	-1.41759	-1.35583	-1.45206	-1.35345	-1.46658	-1.27	-1.31124	-1.95328	-1.5275	-1.83171	-1.89424	-1.66252	-1.71819	-1.2691	-1.44733	-1.80245	-1.70512	-1.39739	-1.54679	-1.49974	-1.36714
0.65	-2.21129	-1.93106	-2.05676	-1.57811	-1.51953	-1.61755	-1.51286	-1.62965	-1.44524	-1.50996	-2.09851	-1.68454	-1.98086	-2.04243	-1.84188	-1.87992	-1.44489	-1.59763	-1.95889	-1.86934	-1.58483	-1.72323	-1.69961	-1.58448
0.66	-2.32174	-2.0544	-2.1828	-1.72905	-1.67378	-1.77243	-1.6637	-1.78235	-1.61139	-1.6981	-2.23316	-1.83346	-2.11911	-2.18129	-2.01076	-2.03046	-1.61206	-1.73839	-2.10477	-2.02379	-1.7623	-1.8899	-1.88808	-1.79065
0.67	-2.42051	-2.16542	-2.29731	-1.86744	-1.8156	-1.91354	-1.80304	-1.92197	-1.76544	-1.87238	-2.35454	-1.97145	-2.24389	-2.30827	-2.16613	-2.16719	-1.7681	-1.86742	-2.23743	-2.16588	-1.92707	-2.04398	-2.0623	-1.98285
0.68	-2.5052	-2.26173	-2.39781	-1.99062	-1.94231	-2.03806	-1.92826	-2.04611	-1.90469	-2.02984	-2.46031	-2.09597	-2.35295	-2.42105	-2.30526	-2.28781	-1.9107	-1.98282	-2.35449	-2.29329	-2.07664	-2.18292	-2.21968	-2.15854
0.69	-2.57383	-2.3414	-2.48223	-2.09638	-2.0517	-2.14371	-2.0371	-2.15275	-2.02684	-2.16799	-2.54853	-2.20484	-2.44449	-2.51767	-2.42585	-2.39047	-2.03786	-2.08303	-2.454	-2.40406	-2.20893	-2.30455	-2.35807	-2.31555
0.7	-2.62491	-2.40299	-2.54901	-2.18306	-2.14209	-2.22881	-2.12785	-2.2404	-2.13011	-2.28492	-2.61779	-2.29636	-2.51725	-2.59669	-2.52617	-2.47389	-2.14802	-2.16697	-2.53453	-2.49676	-2.32237	-2.40722	-2.47584	-2.45214
0.71	-2.65751	-2.44567	-2.59719	-2.24961	-2.21239	-2.2924	-2.19939	-2.30819	-2.21334	-2.37942	-2.66734	-2.36947	-2.57057	-2.65719	-2.60509	-2.53739	-2.24014	-2.23409	-2.59529	-2.57046	-2.41598	-2.48987	-2.57199	-2.56719
0.72	-2.67136	-2.46924	-2.62639	-2.2957	-2.26224	-2.33427	-2.25124	-2.35583	-2.27602	-2.451	-2.69704	-2.42364	-2.60443	-2.69886	-2.66221	-2.58096	-2.31371	-2.28438	-2.6361	-2.62489	-2.48936	-2.55207	-2.6462	-2.66018
0.73	-2.66678	-2.47414	-2.63692	-2.32164	-2.29191	-2.35494	-2.2836	-2.38371	-2.31832	-2.49991	-2.70738	-2.45905	-2.61943	-2.72197	-2.6978	-2.60524	-2.36882	-2.31835	-2.65741	-2.66036	-2.54279	-2.59402	-2.69879	-2.73121
0.74	-2.64474	-2.4614	-2.62965	-2.32841	-2.30233	-2.35566	-2.29732	-2.39282	-2.34101	-2.52711	-2.69951	-2.47647	-2.61678	-2.7274	-2.71282	-2.61149	-2.40611	-2.33706	-2.66033	-2.67779	-2.57714	-2.61659	-2.73076	-2.781
0.75	-2.60671	-2.4326	-2.60602	-2.31758	-2.29507	-2.3383	-2.29381	-2.38469	-2.34554	-2.53425	-2.67509	-2.47723	-2.59822	-2.71653	-2.70886	-2.60149	-2.42674	-2.34197	-2.64648	-2.67861	-2.59381	-2.62117	-2.74365	-2.81083
0.76	-2.55469	-2.38981	-2.56794	-2.29122	-2.27214	-2.3053	-2.27505	-2.36137	-2.33379	-2.5235	-2.63628	-2.46314	-2.56592	-2.69121	-2.68804	-2.57752	-2.43234	-2.33494	-2.618	-2.66472	-2.59473	-2.60972	-2.73959	-2.82254
0.77	-2.49103	-2.33543	-2.51773	-2.25183	-2.23603	-2.2595	-2.24339	-2.32523	-2.30811	-2.49753	-2.58557	-2.43644	-2.52241	-2.65364	-2.65292	-2.54216	-2.42491	-2.31809	-2.57736	-2.63837	-2.58216	-2.58455	-2.72107	-2.81831
0.78	-2.41835	-2.27213	-2.4579	-2.20217	-2.18947	-2.20401	-2.20152	-2.27896	-2.27114	-2.45932	-2.5257	-2.39961	-2.47041	-2.60625	-2.60638	-2.49825	-2.40674	-2.29369	-2.52731	-2.60208	-2.55863	-2.54829	-2.69085	-2.80069
0.79	-2.33942	-2.2027	-2.39119	-2.14517	-2.13537	-2.14213	-2.15229	-2.22537	-2.22569	-2.41202	-2.45956	-2.35528	-2.41274	-2.55166	-2.55148	-2.4487	-2.38031	-2.26408	-2.47071	-2.55847	-2.52685	-2.50375	-2.65189	-2.77239
0.8	-2.25703	-2.12996	-2.32031	-2.08379	-2.07669	-2.07708	-2.09857	-2.16728	-2.17463	-2.35886	-2.38999	-2.30617	-2.35221	-2.49245	-2.49132	-2.39637	-2.34812	-2.23154	-2.41042	-2.51019	-2.48949	-2.45377	-2.60715	-2.7362
0.81	-2.17388	-2.05661	-2.24789	-2.0209	-2.01627	-2.01199	-2.04322	-2.10746	-2.12076	-2.30297	-2.31972	-2.25485	-2.29147	-2.43114	-2.42891	-2.34399	-2.31271	-2.19821	-2.3492	-2.4598	-2.44921	-2.40117	-2.55953	-2.69489
0.82	-2.09248	-1.98512	-2.17638	-1.95917	-1.95679	-1.94968	-1.98885	-2.04847	-2.06672	-2.24725	-2.25127	-2.20375	-2.23292	-2.37007	-2.36709	-2.29399	-2.27642	-2.16597	-2.28957	-2.40963	-2.40842	-2.34855	-2.51168	-2.65108
0.83	-2.01505	-1.9177	-2.10794	-1.90094	-1.90059	-1.8926	-1.93783	-1.99257	-2.01485	-2.19429	-2.18682	-2.15501	-2.17862	-2.31129	-2.30836	-2.24846	-2.2414	-2.13641	-2.23374	-2.36176	-2.36925	-2.29826	-2.46598	-2.60715
0.84	-1.94346	-1.85616	-2.04438	-1.8482	-1.84966	-1.84275	-1.89213	-1.94168	-1.96715	-2.14628	-2.12815	-2.1104	-2.13025	-2.25653	-2.25485	-2.20905	-2.20953	-2.11077	-2.18352	-2.31787	-2.33351	-2.25231	-2.42441	-2.56516
0.85	-1.87915	-1.80192	-1.98708	-1.80249	-1.80555	-1.80159	-1.85331	-1.89731	-1.9252	-2.10493	-2.07663	-2.07129	-2.08902	-2.20712	-2.20822	-2.17695	-2.18229	-2.0899	-2.14029	-2.27928	-2.30258	-2.21232	-2.38851	-2.52681
0.86	-1.82316	-1.75594	-1.93703	-1.7649	-1.76936	-1.77005	-1.82245	-1.86053	-1.89016	-2.07143	-2.03316	-2.03864	-2.0557	-2.16401	-2.16966	-2.15284	-2.16081	-2.07425	-2.10499	-2.24686	-2.2774	-2.17944	-2.35937	-2.49338
0.87	-1.77605	-1.71873	-1.89476	-1.73602	-1.7417	-1.74849	-1.80017	-1.83196	-1.86273	-2.04643	-1.99819	-2.01295	-2.0306	-2.12771	-2.13983	-2.13692	-2.14582	-2.06393	-2.07805	-2.22108	-2.25851	-2.15441	-2.33757	-2.46572
0.88	-1.73799	-1.6904	-1.86039	-1.71602	-1.72274	-1.73679	-1.78661	-1.81182	-1.84318	-2.03014	-1.97171	-1.99433	-2.01358	-2.09839	-2.11894	-2.12893	-2.13767	-2.05867	-2.05949	-2.20196	-2.24602	-2.1375	-2.32328	-2.4443
0.89	-1.70875	-1.67063	-1.83365	-1.70462	-1.71225	-1.73433	-1.78151	-1.7999	-1.83136	-2.02222	-1.95336	-1.98248	-2.00414	-2.07584	-2.10673	-2.12822	-2.1363	-2.05794	-2.04893	-2.18919	-2.23966	-2.12859	-2.31621	-2.42917
0.9	-1.68776	-1.65882	-1.81395	-1.70119	-1.70961	-1.74011	-1.78419	-1.79566	-1.82678	-2.02199	-1.94242	-1.97681	-2.00144	-2.05954	-2.10254	-2.13379	-2.14137	-2.06099	-2.04563	-2.18216	-2.23886	-2.1272	-2.31571	-2.42001
0.91	-1.67418	-1.65404	-1.80047	-1.70479	-1.71393	-1.7528	-1.7937	-1.79829	-1.82867	-2.02838	-1.9379	-1.97645	-2.0044	-2.04876	-2.10537	-2.14438	-2.15222	-2.0669	-2.04861	-2.17998	-2.24277	-2.13254	-2.32086	-2.41624
0.92	-1.66699	-1.65521	-1.79216	-1.71428	-1.72408	-1.7709	-1.80882	-1.80677	-1.83604	-2.04011	-1.93865	-1.98037	-2.01177	-2.04262	-2.11403	-2.15857	-2.16797	-2.07466	-2.05666	-2.1816	-2.25038	-2.1436	-2.33051	-2.41703
0.93	-1.66504	-1.66111	-1.78789	-1.72837	-1.73883	-1.79275	-1.8282	-1.8199	-1.84776	-2.05571	-1.94339	-1.98744	-2.02221	-2.04012	-2.12711	-2.17488	-2.1876	-2.08329	-2.06851	-2.18591	-2.26057	-2.15918	-2.34338	-2.42142
0.94	-1.66712	-1.67049	-1.78649	-1.74572	-1.75685	-1.81671	-1.85041	-1.83648	-1.86263	-2.07368	-1.95085	-1.99649	-2.0344	-2.04025	-2.14317	-2.1918	-2.20998	-2.09185	-2.0828	-2.19175	-2.27218	-2.17805	-2.35813	-2.42831
0.95	-1.67207	-1.68214	-1.78683	-1.765	-1.77686	-1.84122	-1.87404	-1.85528	-1.87949	-2.09251	-1.95981	-2.00642	-2.04707	-2.04205	-2.16078	-2.20798	-2.23397	-2.09954	-2.0983	-2.19802	-2.28413	-2.1989	-2.37348	-2.43663
0.96	-1.67883	-1.69492	-1.78792	-1.78498	-1.79768	-1.86489	-1.89776	-1.87515	-1.89725	-2.11081	-1.96914	-2.01625	-2.0591	-2.04466	-2.17861	-2.22219	-2.25846	-2.10573	-2.11384	-2.20374	-2.29542	-2.22053	-2.38822	-2.44534
0.97	-1.68644	-1.70787	-1.78888	-1.80459	-1.81826	-1.88654	-1.92041	-1.89509	-1.91496	-2.12738	-1.97791	-2.02517	-2.06958	-2.04738	-2.19547	-2.23346	-2.28242	-2.11	-2.12844	-2.20812	-2.30522	-2.24185	-2.40133	-2.4535
0.98	-1.69418	-1.72021	-1.78908	-1.82295	-1.83775	-1.9053	-1.941	-1.91423	-1.93184	-2.1412	-1.98541	-2.03256	-2.07781	-2.04969	-2.2104	-2.24109	-2.30497	-2.11215	-2.14135	-2.21054	-2.31292	-2.26187	-2.41197	-2.46031
0.99	-1.70149	-1.73139	-1.7881	-1.83943	-1.85553	-1.9206	-1.95883	-1.93193	-1.94732	-2.15157	-1.99115	-2.03806	-2.08335	-2.05127	-2.22269	-2.24467	-2.32537	-2.11222	-2.15204	-2.21063	-2.3181	-2.27989	-2.41957	-2.46517
1	-1.70807	-1.74108	-1.78576	-1.8536	-1.87121	-1.93221	-1.9734	-1.94775	-1.96107	-2.15805	-1.99489	-2.04152	-2.08605	-2.05198	-2.2319	-2.24408	-2.34309	-2.11049	-2.16024	-2.20825	-2.32059	-2.29531	-2.42378	-2.46767
1.01	-1.71379	-1.74918	-1.78211	-1.86531	-1.88463	-1.94018	-1.98451	-1.96144	-1.97294	-2.16049	-1.99663	-2.04304	-2.08599	-2.05191	-2.23785	-2.23952	-2.35776	-2.1074	-2.16593	-2.20348	-2.32043	-2.30782	-2.42449	-2.46758
1.02	-1.71874	-1.7558	-1.77741	-1.87463	-1.89583	-1.94488	-1.99221	-1.97297	-1.98301	-2.159	-1.99658	-2.0429	-2.08348	-2.05131	-2.24061	-2.23144	-2.36925	-2.10357	-2.16929	-2.19661	-2.31789	-2.31728	-2.42186	-2.46491
1.03	-1.72318	-1.76123	-1.7721	-1.88183	-1.90507	-1.94692	-1.99676	-1.98247	-1.9915	-2.15397	-1.99513	-2.04157	-2.07903	-2.05054	-2.2405	-2.2205	-2.37755	-2.09972	-2.17069	-2.1881	-2.31339	-2.32376	-2.41621	-2.4598
1.04	-1.72746	-1.7659	-1.76678	-1.88732	-1.91274	-1.94706	-1.99863	-1.99022	-1.9988	-2.14596	-1.99282	-2.03964	-2.07329	-2.05009	-2.23801	-2.20755	-2.38285	-2.09661	-2.17067	-2.17853	-2.30746	-2.32747	-2.40804	-2.45258
1.05	-1.73206	-1.77035	-1.76213	-1.89167	-1.91934	-1.94623	-1.99843	-1.99658	-2.00537	-2.13571	-1.99026	-2.03775	-2.06701	-2.05049	-2.23377	-2.19356	-2.38544	-2.09503	-2.16983	-2.16859	-2.30076	-2.32876	-2.39797	-2.44366
1.06	-1.73747	-1.77516	-1.75884	-1.89549	-1.92542	-1.94538	-1.99685	-2.00199	-2.01172	-2.12407	-1.98811	-2.03662	-2.06099	-2.05225	-2.22851	-2.1795	-2.3857	-2.09569	-2.16883	-2.15898	-2.29395	-2.32804	-2.38666	-2.43355
1.07	-1.74416	-1.78093	-1.75765	-1.89941	-1.93154	-1.94547	-1.99466	-2.00692	-2.01836	-2.11189	-1.98701	-2.03687	-2.05601	-2.05588	-2.22297	-2.16637	-2.38409	-2.09919	-2.16832	-2.15041	-2.28767	-2.3258	-2.37482	-2.42277
1.08	-1.75258	-1.78822	-1.7592	-1.90405	-1.93824	-1.94736	-1.99261	-2.01177	-2.02573	-2.10007	-1.98756	-2.03911	-2.05279	-2.06177	-2.21788	-2.15508	-2.38108	-2.10599	-2.16889	-2.14351	-2.28252	-2.32252	-2.36309	-2.41186
1.09	-1.76306	-1.79748	-1.76403	-1.90992	-1.94596	-1.9518	-1.99138	-2.01692	-2.03421	-2.08939	-1.99024	-2.04377	-2.05192	-2.07021	-2.21391	-2.14644	-2.37712	-2.11638	-2.17102	-2.13881	-2.27901	-2.31867	-2.35208	-2.40129
1.1	-1.77583	-1.80909	-1.77254	-1.91746	-1.95506	-1.95932	-1.99156	-2.02268	-2.04408	-2.08057	-1.99538	-2.05118	-2.05388	-2.08134	-2.21158	-2.14104	-2.37262	-2.13041	-2.17508	-2.13674	-2.27747	-2.31463	-2.34224	-2.3915
1.11	-1.79098	-1.82324	-1.78496	-1.92697	-1.96575	-1.97028	-1.99363	-2.02923	-2.05545	-2.07416	-2.00319	-2.06147	-2.05895	-2.09515	-2.21129	-2.13931	-2.36796	-2.14794	-2.18126	-2.13753	-2.27812	-2.31075	-2.33394	-2.38277
1.12	-1.80844	-1.84002	-1.80135	-1.93857	-1.97809	-1.98475	-1.9979	-2.03664	-2.06832	-2.07056	-2.01371	-2.0746	-2.06725	-2.11144	-2.21328	-2.14146	-2.36341	-2.16862	-2.18959	-2.1413	-2.28101	-2.30725	-2.32736	-2.37531
1.13	-1.828	-1.85933	-1.82158	-1.95225	-1.99201	-2.0026	-2.00453	-2.04487	-2.08251	-2.06997	-2.02675	-2.09036	-2.07869	-2.1299	-2.21758	-2.14747	-2.35914	-2.19189	-2.19994	-2.14795	-2.286	-2.30425	-2.32254	-2.3692
1.14	-1.84933	-1.88093	-1.84531	-1.96784	-2.00731	-2.02346	-2.0135	-2.05378	-2.09774	-2.07243	-2.04203	-2.10835	-2.09301	-2.15005	-2.22409	-2.15709	-2.35527	-2.21705	-2.21201	-2.15726	-2.29282	-2.30179	-2.31939	-2.36438
1.15	-1.87198	-1.90444	-1.87208	-1.98504	-2.02366	-2.04673	-2.02463	-2.06313	-2.1136	-2.07781	-2.05911	-2.12805	-2.10979	-2.17127	-2.2325	-2.16992	-2.35181	-2.24325	-2.22537	-2.16885	-2.30105	-2.29982	-2.31767	-2.3607
1.16	-1.89539	-1.92937	-1.90124	-2.00342	-2.04064	-2.07169	-2.03762	-2.07259	-2.12959	-2.08581	-2.07743	-2.14883	-2.12848	-2.19292	-2.24238	-2.18533	-2.34868	-2.26958	-2.2395	-2.18224	-2.3102	-2.29818	-2.31705	-2.35791
1.17	-1.91898	-1.95513	-1.93206	-2.02247	-2.05777	-2.09744	-2.05204	-2.08183	-2.14516	-2.09601	-2.09636	-2.16997	-2.14842	-2.21426	-2.25322	-2.20262	-2.34576	-2.29508	-2.25377	-2.19685	-2.31965	-2.2967	-2.3171	-2.35565
1.18	-1.94213	-1.98112	-1.96373	-2.04163	-2.07453	-2.12304	-2.06736	-2.09046	-2.15976	-2.10791	-2.11524	-2.19072	-2.16889	-2.23456	-2.26441	-2.22097	-2.34287	-2.31884	-2.26755	-2.21207	-2.3288	-2.29513	-2.3174	-2.35356
1.19	-1.96427	-2.00667	-1.99543	-2.06032	-2.09042	-2.14752	-2.08304	-2.09812	-2.17284	-2.12093	-2.1334	-2.21037	-2.18918	-2.25315	-2.27531	-2.23954	-2.33981	-2.34	-2.28021	-2.22725	-2.33701	-2.29324	-2.31747	-2.35123
1.2	-1.98484	-2.03117	-2.02632	-2.07799	-2.10499	-2.16994	-2.0985	-2.10451	-2.18391	-2.13449	-2.15023	-2.22823	-2.20858	-2.26941	-2.2853	-2.2575	-2.33637	-2.35783	-2.29116	-2.24179	-2.34371	-2.29081	-2.31687	-2.34825
1.21	-2.0034	-2.05405	-2.05561	-2.09414	-2.11784	-2.18947	-2.1132	-2.10939	-2.19258	-2.14801	-2.16519	-2.24371	-2.22645	-2.28283	-2.29382	-2.27408	-2.33237	-2.37173	-2.29992	-2.25512	-2.34839	-2.28763	-2.31524	-2.34426
1.22	-2.01962	-2.07482	-2.08264	-2.10835	-2.12867	-2.20538	-2.12665	-2.11257	-2.19856	-2.16097	-2.17785	-2.25636	-2.24224	-2.29305	-2.30038	-2.28858	-2.32764	-2.38134	-2.30608	-2.26677	-2.35065	-2.28357	-2.31227	-2.33896
1.23	-2.03329	-2.09311	-2.10683	-2.12032	-2.13732	-2.21715	-2.13844	-2.11403	-2.2017	-2.17292	-2.18791	-2.26583	-2.25552	-2.29984	-2.30462	-2.30045	-2.32209	-2.38647	-2.30941	-2.27637	-2.35022	-2.27854	-2.30778	-2.33211
1.24	-2.04437	-2.10866	-2.12775	-2.12988	-2.14372	-2.22442	-2.14829	-2.11382	-2.202	-2.18349	-2.19522	-2.27197	-2.26602	-2.30317	-2.3063	-2.30928	-2.31565	-2.38716	-2.3098	-2.28365	-2.34697	-2.27254	-2.30171	-2.32357
1.25	-2.05292	-2.12134	-2.14514	-2.13697	-2.14795	-2.22707	-2.15603	-2.11209	-2.19961	-2.19244	-2.19978	-2.27479	-2.27361	-2.30313	-2.30537	-2.31483	-2.30835	-2.38367	-2.30733	-2.2885	-2.34091	-2.26563	-2.29407	-2.31332
1.26	-2.05918	-2.13119	-2.15889	-2.14169	-2.15022	-2.2252	-2.16162	-2.10914	-2.1948	-2.19967	-2.20175	-2.27446	-2.27832	-2.30003	-2.30189	-2.31705	-2.30024	-2.37646	-2.3022	-2.2909	-2.33219	-2.25796	-2.28505	-2.30142
1.27	-2.0635	-2.13834	-2.16905	-2.14427	-2.15083	-2.2191	-2.16515	-2.10531	-2.18799	-2.20512	-2.20143	-2.27127	-2.28032	-2.29427	-2.29611	-2.31602	-2.29147	-2.36615	-2.29476	-2.29099	-2.32113	-2.24973	-2.27491	-2.28805
1.28	-2.06635	-2.14307	-2.17586	-2.14504	-2.15017	-2.20927	-2.16686	-2.10104	-2.17969	-2.20893	-2.19925	-2.26567	-2.27993	-2.2864	-2.2884	-2.312	-2.28223	-2.35353	-2.28548	-2.28898	-2.30814	-2.2412	-2.26398	-2.27346
1.29	-2.06824	-2.14575	-2.17965	-2.14443	-2.14871	-2.19638	-2.16708	-2.09681	-2.17049	-2.21127	-2.19571	-2.25822	-2.27755	-2.27705	-2.27924	-2.30539	-2.27275	-2.33946	-2.27493	-2.28519	-2.29371	-2.23265	-2.25269	-2.258
1.3	-2.06977	-2.14684	-2.18091	-2.14293	-2.14696	-2.18121	-2.1662	-2.09313	-2.16103	-2.2124	-2.19141	-2.24952	-2.2737	-2.26691	-2.26923	-2.29667	-2.26329	-2.32489	-2.26372	-2.28001	-2.27844	-2.22441	-2.24149	-2.24206
1.31	-2.07153	-2.14686	-2.18021	-2.14109	-2.14543	-2.16465	-2.16472	-2.09047	-2.15193	-2.21264	-2.18697	-2.24024	-2.26895	-2.25668	-2.259	-2.28642	-2.25411	-2.31076	-2.25252	-2.27387	-2.26293	-2.21678	-2.23083	-2.22609
1.32	-2.0741	-2.14633	-2.17815	-2.13943	-2.14458	-2.1476	-2.16316	-2.08929	-2.14383	-2.21233	-2.18304	-2.23101	-2.26385	-2.24706	-2.24922	-2.27526	-2.2455	-2.29797	-2.24195	-2.2672	-2.2478	-2.21005	-2.22116	-2.21053
1.33	-2.078	-2.14581	-2.1754	-2.1385	-2.14485	-2.131	-2.16204	-2.09	-2.1373	-2.21183	-2.18019	-2.22248	-2.259	-2.23869	-2.24053	-2.26382	-2.23772	-2.28734	-2.23262	-2.26048	-2.23365	-2.20447	-2.21288	-2.19582
1.34	-2.0837	-2.14581	-2.17263	-2.13877	-2.14662	-2.11572	-2.16185	-2.09289	-2.13281	-2.21146	-2.17897	-2.2152	-2.2549	-2.23213	-2.23355	-2.2527	-2.231	-2.27958	-2.22504	-2.2541	-2.22103	-2.20026	-2.20631	-2.1824
1.35	-2.09155	-2.14681	-2.17045	-2.14063	-2.15012	-2.10257	-2.16306	-2.09818	-2.13073	-2.21152	-2.17984	-2.20964	-2.25205	-2.22784	-2.22881	-2.24244	-2.22552	-2.27525	-2.21967	-2.24845	-2.21041	-2.19756	-2.20172	-2.17061
1.36	-2.10181	-2.14922	-2.16945	-2.14439	-2.15555	-2.09221	-2.16603	-2.10597	-2.13132	-2.21227	-2.18317	-2.20622	-2.25081	-2.22615	-2.22674	-2.23355	-2.22144	-2.27471	-2.21681	-2.24386	-2.20217	-2.19646	-2.19925	-2.16081
1.37	-2.11458	-2.15338	-2.17012	-2.15026	-2.16293	-2.0852	-2.17106	-2.11624	-2.13471	-2.21387	-2.18917	-2.20516	-2.25147	-2.22727	-2.22767	-2.22641	-2.21887	-2.27817	-2.21666	-2.24058	-2.19659	-2.19694	-2.19898	-2.1532
1.38	-2.1299	-2.15953	-2.17287	-2.15833	-2.17222	-2.08193	-2.17836	-2.12887	-2.1409	-2.21647	-2.19796	-2.20662	-2.25418	-2.23125	-2.23175	-2.22128	-2.21783	-2.28562	-2.21929	-2.2388	-2.19386	-2.19897	-2.20086	-2.14796
1.39	-2.14762	-2.16783	-2.17802	-2.16859	-2.18327	-2.08263	-2.18801	-2.14364	-2.14975	-2.22011	-2.20954	-2.21061	-2.25901	-2.23803	-2.23905	-2.21839	-2.21833	-2.29689	-2.22464	-2.23864	-2.19403	-2.20244	-2.20477	-2.14517
1.4	-2.16756	-2.17836	-2.18575	-2.18091	-2.19583	-2.08738	-2.19998	-2.16021	-2.16101	-2.2248	-2.22378	-2.21706	-2.26591	-2.24742	-2.24947	-2.21779	-2.22033	-2.31163	-2.23253	-2.24016	-2.19705	-2.20718	-2.21053	-2.14484
1.41	-2.18939	-2.19109	-2.19618	-2.19508	-2.2096	-2.09609	-2.21415	-2.17822	-2.17435	-2.23048	-2.24044	-2.22578	-2.27472	-2.25912	-2.26277	-2.21947	-2.22376	-2.32934	-2.24269	-2.24335	-2.20282	-2.21299	-2.21787	-2.14689
1.42	-2.21277	-2.20595	-2.20929	-2.2108	-2.22423	-2.10855	-2.23031	-2.19723	-2.1894	-2.23706	-2.25921	-2.23654	-2.28523	-2.27277	-2.27865	-2.22333	-2.22849	-2.34943	-2.2548	-2.24819	-2.21112	-2.21966	-2.22649	-2.15121
1.43	-2.23728	-2.22278	-2.22498	-2.22773	-2.23936	-2.12444	-2.24816	-2.21678	-2.20568	-2.24444	-2.27971	-2.24902	-2.29715	-2.28793	-2.29666	-2.22923	-2.23443	-2.37122	-2.26844	-2.25456	-2.22171	-2.22697	-2.23611	-2.15762
1.44	-2.2625	-2.24141	-2.24309	-2.24549	-2.25461	-2.14335	-2.26736	-2.23644	-2.22276	-2.25249	-2.30152	-2.26289	-2.31015	-2.30415	-2.3163	-2.23693	-2.24143	-2.39398	-2.28321	-2.26237	-2.23428	-2.2347	-2.24642	-2.16589
1.45	-2.28804	-2.2616	-2.26335	-2.26369	-2.26968	-2.16482	-2.28752	-2.25578	-2.2402	-2.26111	-2.3242	-2.27782	-2.3239	-2.32101	-2.33705	-2.24623	-2.24941	-2.41701	-2.29869	-2.27152	-2.24852	-2.24267	-2.25716	-2.17581
1.46	-2.31352	-2.28312	-2.2855	-2.28197	-2.28428	-2.18838	-2.30823	-2.27446	-2.2576	-2.27019	-2.34731	-2.29349	-2.33808	-2.33805	-2.35835	-2.25689	-2.25823	-2.43958	-2.31451	-2.28189	-2.26413	-2.25072	-2.26811	-2.18713
1.47	-2.33864	-2.30575	-2.3092	-2.29998	-2.29821	-2.21352	-2.32909	-2.29218	-2.27463	-2.27969	-2.37044	-2.30962	-2.35238	-2.35493	-2.37966	-2.26869	-2.26785	-2.46111	-2.33032	-2.29337	-2.2808	-2.25875	-2.27911	-2.19962
1.48	-2.36314	-2.32925	-2.33412	-2.31745	-2.31134	-2.23979	-2.34973	-2.30876	-2.29105	-2.28961	-2.39324	-2.32599	-2.36656	-2.37135	-2.40048	-2.28144	-2.27819	-2.48104	-2.34585	-2.30586	-2.29827	-2.26669	-2.29009	-2.21306
1.49	-2.38687	-2.35341	-2.35994	-2.33417	-2.32367	-2.26677	-2.36983	-2.32409	-2.30669	-2.29995	-2.41542	-2.34244	-2.38043	-2.38709	-2.42036	-2.29499	-2.28925	-2.49898	-2.36093	-2.31928	-2.3163	-2.27455	-2.30103	-2.22728
1.5	-2.40975	-2.37807	-2.38632	-2.35	-2.33522	-2.29412	-2.38909	-2.33817	-2.32149	-2.3108	-2.43672	-2.35886	-2.39387	-2.40204	-2.43894	-2.30927	-2.30103	-2.51464	-2.37543	-2.33358	-2.3347	-2.28235	-2.31198	-2.24211
1.51	-2.4318	-2.40306	-2.41298	-2.3649	-2.34615	-2.32156	-2.40733	-2.35111	-2.33549	-2.32228	-2.45699	-2.37524	-2.40685	-2.41618	-2.45592	-2.3242	-2.31354	-2.52786	-2.38936	-2.34867	-2.35334	-2.29018	-2.32307	-2.25745
1.52	-2.45309	-2.42826	-2.43965	-2.3789	-2.35667	-2.34886	-2.42441	-2.3631	-2.3488	-2.33451	-2.47617	-2.3916	-2.41939	-2.42958	-2.47114	-2.3398	-2.32682	-2.53862	-2.40275	-2.36453	-2.37209	-2.29817	-2.33449	-2.27321
1.53	-2.47378	-2.45358	-2.4661	-2.39213	-2.36705	-2.37591	-2.44026	-2.3744	-2.36163	-2.34769	-2.49423	-2.40805	-2.43162	-2.4424	-2.4845	-2.3561	-2.34096	-2.54705	-2.41575	-2.38111	-2.39089	-2.30645	-2.34643	-2.28935
1.54	-2.49407	-2.47892	-2.49213	-2.40475	-2.3776	-2.40263	-2.4549	-2.38535	-2.37422	-2.36196	-2.51121	-2.4247	-2.44367	-2.45482	-2.49601	-2.37318	-2.35598	-2.55335	-2.42853	-2.3983	-2.40968	-2.31516	-2.35912	-2.30585
1.55	-2.51417	-2.50424	-2.51761	-2.417	-2.38865	-2.429	-2.46841	-2.39631	-2.38686	-2.37751	-2.52721	-2.44171	-2.45576	-2.46713	-2.50579	-2.39112	-2.37193	-2.55783	-2.4413	-2.41605	-2.42841	-2.32446	-2.37278	-2.32271
1.56	-2.53433	-2.52946	-2.54241	-2.42914	-2.40051	-2.45505	-2.48094	-2.40766	-2.39988	-2.39447	-2.54237	-2.45922	-2.46811	-2.4796	-2.514	-2.41	-2.38886	-2.56086	-2.45429	-2.43423	-2.44705	-2.33447	-2.3876	-2.33995
1.57	-2.55476	-2.5545	-2.56645	-2.44149	-2.41346	-2.48082	-2.49266	-2.41977	-2.41352	-2.41294	-2.55685	-2.47738	-2.48096	-2.49252	-2.52089	-2.4299	-2.40673	-2.56283	-2.4677	-2.4527	-2.46555	-2.34531	-2.40372	-2.35759
1.58	-2.57565	-2.57931	-2.58968	-2.4543	-2.42775	-2.50634	-2.5038	-2.43298	-2.42808	-2.43297	-2.57079	-2.49631	-2.49453	-2.50616	-2.52675	-2.45085	-2.42552	-2.56418	-2.48173	-2.4713	-2.48384	-2.35702	-2.42122	-2.37565
1.59	-2.59713	-2.60377	-2.61206	-2.46785	-2.44354	-2.53166	-2.51459	-2.44759	-2.44373	-2.45456	-2.58436	-2.51605	-2.50902	-2.52075	-2.53191	-2.47284	-2.44516	-2.5653	-2.49651	-2.48979	-2.50183	-2.36962	-2.4401	-2.39412
1.6	-2.61926	-2.62777	-2.63358	-2.48237	-2.46092	-2.55679	-2.52526	-2.46381	-2.46063	-2.47763	-2.59768	-2.53662	-2.52456	-2.53646	-2.53671	-2.49582	-2.46552	-2.56656	-2.51212	-2.50795	-2.51938	-2.3831	-2.46027	-2.41299
1.61	-2.64205	-2.65115	-2.65424	-2.49805	-2.4799	-2.58169	-2.53605	-2.48177	-2.4788	-2.50202	-2.61087	-2.55796	-2.54126	-2.55338	-2.54148	-2.51963	-2.48645	-2.56826	-2.52855	-2.52553	-2.53634	-2.39737	-2.48155	-2.4322
1.62	-2.66539	-2.67378	-2.67406	-2.51499	-2.50038	-2.6063	-2.54718	-2.50153	-2.49821	-2.52754	-2.62399	-2.57995	-2.5591	-2.57154	-2.54655	-2.54411	-2.50775	-2.57064	-2.54573	-2.54223	-2.55253	-2.41229	-2.50367	-2.45169
1.63	-2.68914	-2.69546	-2.69304	-2.53326	-2.52219	-2.63049	-2.55879	-2.52301	-2.51873	-2.55389	-2.63706	-2.60237	-2.57806	-2.59088	-2.55221	-2.56898	-2.5292	-2.57386	-2.56352	-2.5578	-2.56776	-2.4277	-2.52631	-2.47136
1.64	-2.71305	-2.716	-2.71121	-2.55282	-2.54505	-2.65411	-2.57104	-2.54609	-2.54015	-2.58076	-2.65011	-2.62498	-2.59798	-2.61123	-2.55873	-2.59391	-2.55054	-2.57798	-2.58167	-2.57197	-2.5818	-2.44341	-2.54902	-2.49108
1.65	-2.73682	-2.7352	-2.72858	-2.57359	-2.56867	-2.67695	-2.58402	-2.57051	-2.56218	-2.60778	-2.66308	-2.64747	-2.61865	-2.63239	-2.5663	-2.61854	-2.5715	-2.58298	-2.59991	-2.58452	-2.59444	-2.45919	-2.57137	-2.51069
1.66	-2.76011	-2.7529	-2.74518	-2.59539	-2.59266	-2.69879	-2.59777	-2.59597	-2.58448	-2.63458	-2.6759	-2.6695	-2.63981	-2.65405	-2.57509	-2.64248	-2.59182	-2.58878	-2.6179	-2.59527	-2.6055	-2.47481	-2.59288	-2.53003
1.67	-2.78257	-2.7689	-2.76104	-2.61803	-2.61663	-2.7194	-2.61227	-2.6221	-2.60666	-2.66076	-2.68848	-2.69071	-2.66113	-2.67586	-2.58522	-2.66529	-2.61124	-2.59523	-2.63527	-2.60411	-2.61481	-2.49004	-2.61304	-2.54892
1.68	-2.80379	-2.78309	-2.7762	-2.64122	-2.64016	-2.73852	-2.62751	-2.64847	-2.62833	-2.68596	-2.70073	-2.71072	-2.68225	-2.69747	-2.59673	-2.68655	-2.62952	-2.60212	-2.65165	-2.61096	-2.62224	-2.50469	-2.63141	-2.56717
1.69	-2.82343	-2.79535	-2.79068	-2.66468	-2.66287	-2.75594	-2.64338	-2.67466	-2.64911	-2.70985	-2.71256	-2.72918	-2.70278	-2.71848	-2.60964	-2.70588	-2.64645	-2.60923	-2.66669	-2.61589	-2.62775	-2.51859	-2.64758	-2.58461
1.7	-2.84118	-2.80568	-2.80453	-2.6881	-2.68442	-2.77147	-2.65979	-2.70022	-2.66862	-2.73213	-2.72386	-2.74578	-2.72235	-2.73849	-2.62392	-2.72292	-2.66188	-2.61631	-2.68006	-2.619	-2.63134	-2.53158	-2.66121	-2.60109
1.71	-2.85676	-2.81406	-2.8178	-2.71116	-2.70449	-2.78499	-2.6766	-2.72471	-2.68659	-2.7526	-2.73458	-2.76025	-2.74059	-2.75716	-2.63949	-2.73739	-2.6757	-2.62315	-2.6915	-2.62051	-2.63308	-2.54359	-2.67206	-2.61648
1.72	-2.86999	-2.82059	-2.83054	-2.73355	-2.72289	-2.79644	-2.69365	-2.74779	-2.70275	-2.77112	-2.74467	-2.77239	-2.75716	-2.77418	-2.65626	-2.74907	-2.68784	-2.62954	-2.70079	-2.62071	-2.63317	-2.55458	-2.68	-2.63068
1.73	-2.88077	-2.82542	-2.84282	-2.75501	-2.73946	-2.80579	-2.71079	-2.7691	-2.71698	-2.78762	-2.75411	-2.78206	-2.77181	-2.78932	-2.67409	-2.75785	-2.69832	-2.63531	-2.70785	-2.61995	-2.63182	-2.56459	-2.68498	-2.64361
1.74	-2.88909	-2.82878	-2.85468	-2.77532	-2.75414	-2.81316	-2.7279	-2.7884	-2.72924	-2.80213	-2.76293	-2.78923	-2.78432	-2.80238	-2.69283	-2.76373	-2.70718	-2.64039	-2.71264	-2.61868	-2.62938	-2.57368	-2.68714	-2.65526
1.75	-2.89505	-2.8309	-2.8662	-2.79426	-2.76702	-2.8187	-2.74481	-2.80552	-2.73959	-2.81478	-2.77118	-2.79394	-2.79456	-2.81328	-2.71232	-2.76681	-2.71456	-2.64473	-2.71525	-2.61736	-2.6262	-2.58198	-2.68669	-2.66566
1.76	-2.89884	-2.83216	-2.87743	-2.81173	-2.7782	-2.82265	-2.76142	-2.82037	-2.74817	-2.82573	-2.77894	-2.79631	-2.8025	-2.82204	-2.73237	-2.76729	-2.72062	-2.64838	-2.71585	-2.6165	-2.62274	-2.58966	-2.68398	-2.67487
1.77	-2.90075	-2.8329	-2.88843	-2.82765	-2.78791	-2.82534	-2.77764	-2.83297	-2.75525	-2.83526	-2.78634	-2.79655	-2.80817	-2.82873	-2.7528	-2.76548	-2.72555	-2.65144	-2.7147	-2.6166	-2.61944	-2.59693	-2.67945	-2.68299
1.78	-2.90113	-2.83351	-2.89927	-2.84202	-2.79644	-2.82713	-2.79339	-2.84341	-2.76117	-2.84367	-2.79349	-2.79493	-2.8117	-2.83354	-2.77342	-2.76179	-2.7296	-2.65409	-2.71216	-2.61812	-2.6168	-2.60401	-2.67361	-2.69017
1.79	-2.90043	-2.8344	-2.90994	-2.85488	-2.8041	-2.82844	-2.80862	-2.85184	-2.76634	-2.85131	-2.80054	-2.7918	-2.81333	-2.83671	-2.79405	-2.75672	-2.73304	-2.65655	-2.70863	-2.62151	-2.61526	-2.61111	-2.66705	-2.6966
1.8	-2.89908	-2.83598	-2.9205	-2.86633	-2.81129	-2.82969	-2.82334	-2.85855	-2.77119	-2.85854	-2.80764	-2.78753	-2.81332	-2.83856	-2.81446	-2.75078	-2.7361	-2.6591	-2.70455	-2.62712	-2.61527	-2.61847	-2.66039	-2.70247
1.81	-2.8976	-2.83862	-2.93093	-2.87651	-2.81837	-2.83134	-2.83756	-2.86381	-2.77621	-2.86574	-2.81492	-2.78251	-2.81204	-2.83944	-2.83448	-2.7446	-2.73908	-2.66204	-2.70039	-2.63523	-2.6172	-2.62629	-2.65425	-2.70802
1.82	-2.89649	-2.84267	-2.94123	-2.88561	-2.82572	-2.83381	-2.85131	-2.86798	-2.78188	-2.87323	-2.82249	-2.77717	-2.80986	-2.83977	-2.85391	-2.73875	-2.74222	-2.66567	-2.69663	-2.64601	-2.62138	-2.63475	-2.64923	-2.71346
1.83	-2.89621	-2.8484	-2.95138	-2.89381	-2.83369	-2.83748	-2.86465	-2.87143	-2.78863	-2.88136	-2.83046	-2.77194	-2.80721	-2.83992	-2.87257	-2.73385	-2.74574	-2.67029	-2.69371	-2.65951	-2.62802	-2.64399	-2.64589	-2.71905
1.84	-2.89718	-2.85605	-2.96131	-2.90134	-2.84257	-2.84269	-2.87767	-2.87454	-2.79687	-2.89036	-2.83889	-2.7672	-2.80451	-2.84031	-2.89028	-2.73044	-2.74985	-2.67617	-2.69203	-2.67568	-2.63724	-2.6541	-2.64471	-2.725
1.85	-2.89979	-2.86577	-2.97099	-2.90842	-2.8526	-2.84968	-2.89045	-2.87771	-2.80692	-2.90044	-2.8478	-2.76331	-2.8022	-2.84131	-2.90684	-2.72905	-2.75471	-2.68354	-2.69194	-2.69431	-2.64907	-2.66513	-2.6461	-2.73153
1.86	-2.9043	-2.87761	-2.98033	-2.91526	-2.86394	-2.85866	-2.90308	-2.88127	-2.81902	-2.91175	-2.85722	-2.76061	-2.80066	-2.84327	-2.92212	-2.73012	-2.76042	-2.69257	-2.69371	-2.71513	-2.6634	-2.67704	-2.65035	-2.73886
1.87	-2.91095	-2.89156	-2.98928	-2.92202	-2.87671	-2.86971	-2.91567	-2.88555	-2.8333	-2.92433	-2.86708	-2.75935	-2.80026	-2.84646	-2.93598	-2.734	-2.76709	-2.70337	-2.69751	-2.73772	-2.68005	-2.68981	-2.65764	-2.74713
1.88	-2.91983	-2.90753	-2.99777	-2.92892	-2.89089	-2.88282	-2.9283	-2.89083	-2.8498	-2.93818	-2.87734	-2.75976	-2.80127	-2.85113	-2.9483	-2.74092	-2.77474	-2.71596	-2.70343	-2.76161	-2.69872	-2.70331	-2.66802	-2.7565
1.89	-2.93097	-2.92534	-3.00575	-2.93607	-2.90645	-2.8979	-2.94105	-2.89732	-2.86843	-2.9532	-2.88793	-2.76197	-2.80397	-2.85743	-2.95902	-2.75102	-2.78338	-2.73029	-2.71145	-2.78624	-2.71905	-2.71742	-2.68145	-2.76708
1.9	-2.94429	-2.94475	-3.01318	-2.94357	-2.92323	-2.91478	-2.95404	-2.90518	-2.88901	-2.96924	-2.89874	-2.7661	-2.8085	-2.86544	-2.96806	-2.7643	-2.79299	-2.74621	-2.7215	-2.81103	-2.74058	-2.73195	-2.69772	-2.77893
1.91	-2.95963	-2.96546	-3.02004	-2.95151	-2.94105	-2.9332	-2.96729	-2.91452	-2.91126	-2.98612	-2.90968	-2.77219	-2.81496	-2.8752	-2.97545	-2.78066	-2.80351	-2.76353	-2.73338	-2.83536	-2.76285	-2.74671	-2.71659	-2.79208
1.92	-2.97677	-2.98712	-3.02634	-2.95993	-2.95967	-2.95287	-2.98087	-2.92536	-2.9348	-3.0036	-2.92066	-2.78022	-2.82336	-2.88663	-2.98121	-2.79989	-2.81489	-2.78197	-2.74685	-2.85868	-2.78536	-2.76152	-2.73767	-2.80655
1.93	-2.9954	-3.00936	-3.03213	-2.96885	-2.97882	-2.97343	-2.9948	-2.93767	-2.9592	-3.02144	-2.93161	-2.79016	-2.83365	-2.89966	-2.98545	-2.82165	-2.82701	-2.80121	-2.7616	-2.88042	-2.8076	-2.77617	-2.76056	-2.82228
1.94	-3.01522	-3.03178	-3.03747	-2.97825	-2.99823	-2.99449	-3.00911	-2.95138	-2.98399	-3.03936	-2.94249	-2.80193	-2.84571	-2.9141	-2.98831	-2.84555	-2.83983	-2.82088	-2.77731	-2.90013	-2.82911	-2.79049	-2.78477	-2.83921
1.95	-3.03586	-3.05402	-3.04248	-2.9881	-3.01761	-3.01571	-3.02378	-2.96637	-3.00868	-3.05711	-2.95329	-2.8154	-2.85934	-2.92977	-2.98999	-2.87106	-2.85325	-2.84061	-2.79359	-2.91741	-2.84948	-2.80432	-2.80979	-2.85723
1.96	-3.05698	-3.07572	-3.04729	-2.99837	-3.03669	-3.0367	-3.0388	-2.98245	-3.03277	-3.07445	-2.96402	-2.83048	-2.87434	-2.94642	-2.99072	-2.89769	-2.8672	-2.86001	-2.81013	-2.93199	-2.86836	-2.81754	-2.83513	-2.87622
1.97	-3.07821	-3.09654	-3.05206	-3.00899	-3.05526	-3.05714	-3.05413	-2.99945	-3.05579	-3.09118	-2.97475	-2.847	-2.89044	-2.96381	-2.99081	-2.92481	-2.88161	-2.87868	-2.82658	-2.94371	-2.88551	-2.83006	-2.8603	-2.896
1.98	-3.09926	-3.11621	-3.05699	-3.01993	-3.07313	-3.07673	-3.06973	-3.01715	-3.07734	-3.10716	-2.98559	-2.86483	-2.90736	-2.9817	-2.99059	-2.95186	-2.89644	-2.89632	-2.84264	-2.95256	-2.90074	-2.84184	-2.88487	-2.91639
1.99	-3.11985	-3.13452	-3.06228	-3.03114	-3.09015	-3.09527	-3.08553	-3.03533	-3.09707	-3.12228	-2.99668	-2.88385	-2.92482	-2.99983	-2.99038	-2.97825	-2.91164	-2.9126	-2.85808	-2.95862	-2.91401	-2.85289	-2.90846	-2.9372
2	-3.13976	-3.15128	-3.06813	-3.04257	-3.10624	-3.11258	-3.10145	-3.05375	-3.11469	-3.13648	-3.00817	-2.90391	-2.94253	-3.01797	-2.99057	-3.00342	-2.92719	-2.92729	-2.87272	-2.9621	-2.92536	-2.86324	-2.93072	-2.95821
2.01	-3.15883	-3.16641	-3.07474	-3.0542	-3.12138	-3.12859	-3.1174	-3.07221	-3.13009	-3.1498	-3.02027	-2.92485	-2.96027	-3.03593	-2.99153	-3.02685	-2.94308	-2.94023	-2.88646	-2.96336	-2.93496	-2.873	-2.95143	-2.97919
2.02	-3.17695	-3.1799	-3.08232	-3.06605	-3.13559	-3.14329	-3.13329	-3.09051	-3.14315	-3.16226	-3.03315	-2.94659	-2.97778	-3.05351	-2.99361	-3.04813	-2.95929	-2.95131	-2.89926	-2.9628	-2.94302	-2.88224	-2.97042	-2.99993
2.03	-3.19411	-3.19177	-3.09102	-3.07809	-3.14895	-3.15673	-3.14903	-3.10846	-3.15393	-3.174	-3.04701	-2.96896	-2.99489	-3.0706	-2.99714	-3.06688	-2.9758	-2.96054	-2.91115	-2.96095	-2.94986	-2.89114	-2.98764	-3.0202
2.04	-3.21031	-3.20211	-3.10097	-3.09036	-3.16155	-3.16903	-3.16451	-3.12592	-3.16258	-3.18516	-3.062	-2.99187	-3.01147	-3.08706	-3.00241	-3.08282	-2.99261	-2.96795	-2.92226	-2.95834	-2.95586	-2.89985	-3.00308	-3.03975
2.05	-3.22562	-3.21106	-3.11227	-3.1029	-3.17355	-3.18036	-3.17964	-3.14272	-3.16929	-3.19592	-3.07827	-3.01516	-3.02742	-3.10286	-3.00969	-3.09582	-3.00967	-2.97368	-2.93272	-2.95556	-2.96143	-2.90853	-3.01682	-3.05842
2.06	-3.24016	-3.21881	-3.12498	-3.11574	-3.18509	-3.19092	-3.19429	-3.15879	-3.17438	-3.20649	-3.09588	-3.03872	-3.04272	-3.11792	-3.01912	-3.10578	-3.02694	-2.97796	-2.94276	-2.95319	-2.96697	-2.91735	-3.02901	-3.07599
2.07	-3.25406	-3.22555	-3.13907	-3.12895	-3.19632	-3.20095	-3.20841	-3.17404	-3.17821	-3.21705	-3.11487	-3.06239	-3.05738	-3.13227	-3.03082	-3.11278	-3.04436	-2.98101	-2.95262	-2.9518	-2.97293	-2.92649	-3.03986	-3.09229
2.08	-3.26745	-3.23154	-3.1545	-3.14256	-3.20739	-3.21069	-3.22191	-3.18841	-3.18118	-3.22783	-3.13519	-3.08603	-3.07146	-3.14591	-3.04482	-3.11694	-3.06186	-2.98315	-2.96255	-2.95189	-2.97967	-2.93608	-3.04958	-3.10721
2.09	-3.28052	-3.23699	-3.17116	-3.15662	-3.21841	-3.22037	-3.23469	-3.20189	-3.1837	-3.23898	-3.15672	-3.10947	-3.08507	-3.15889	-3.06107	-3.11853	-3.07932	-2.98468	-2.97284	-2.9539	-2.98754	-2.94624	-3.05845	-3.12063
2.1	-3.29338	-3.24213	-3.1889	-3.17118	-3.22949	-3.23019	-3.24673	-3.21446	-3.18621	-3.25066	-3.1793	-3.13256	-3.09835	-3.17124	-3.07944	-3.11788	-3.09662	-2.98595	-2.98369	-2.95821	-2.9968	-2.9571	-3.06675	-3.13251
2.11	-3.30615	-3.24716	-3.20753	-3.18626	-3.24067	-3.24033	-3.25798	-3.22615	-3.1891	-3.26302	-3.20263	-3.15509	-3.11146	-3.18303	-3.09971	-3.1154	-3.11363	-2.9873	-2.99533	-2.96505	-3.00766	-2.96868	-3.07474	-3.14283
2.12	-3.31892	-3.25229	-3.22681	-3.20186	-3.25196	-3.25096	-3.26841	-3.237	-3.19274	-3.27611	-3.22642	-3.17687	-3.12457	-3.19433	-3.12163	-3.11157	-3.13019	-2.98906	-3.00796	-2.97457	-3.02022	-2.98104	-3.08268	-3.15161
2.13	-3.33175	-3.25766	-3.24651	-3.21797	-3.26335	-3.26213	-3.27805	-3.24705	-3.19742	-3.28996	-3.25027	-3.19775	-3.13787	-3.20518	-3.14484	-3.10692	-3.14618	-2.99151	-3.02169	-2.98684	-3.03449	-2.99419	-3.09081	-3.15895
2.14	-3.34462	-3.26341	-3.26635	-3.23454	-3.27476	-3.27391	-3.28689	-3.25639	-3.20336	-3.30457	-3.27379	-3.2175	-3.1515	-3.21566	-3.169	-3.10198	-3.16142	-2.9949	-3.03658	-3.00178	-3.05037	-3.00807	-3.09929	-3.16496
2.15	-3.35753	-3.26963	-3.28608	-3.25152	-3.28611	-3.28626	-3.29501	-3.26506	-3.21072	-3.31987	-3.29652	-3.23597	-3.16563	-3.22581	-3.19368	-3.09734	-3.17579	-2.99943	-3.05263	-3.0192	-3.06773	-3.02264	-3.1083	-3.16981
2.16	-3.37039	-3.27637	-3.30545	-3.26883	-3.29725	-3.29913	-3.30245	-3.27318	-3.21957	-3.33574	-3.31803	-3.25302	-3.18034	-3.23564	-3.21848	-3.09354	-3.18915	-3.00526	-3.06977	-3.03885	-3.08631	-3.03778	-3.11792	-3.17371
2.17	-3.38308	-3.28366	-3.32423	-3.28634	-3.30807	-3.3124	-3.30933	-3.28082	-3.22988	-3.35205	-3.33788	-3.26848	-3.19576	-3.2452	-3.24298	-3.09111	-3.20142	-3.01247	-3.08788	-3.06039	-3.1058	-3.05341	-3.12821	-3.17689
2.18	-3.39546	-3.2915	-3.34222	-3.30393	-3.3184	-3.32593	-3.31573	-3.28809	-3.24154	-3.36861	-3.35569	-3.28225	-3.21188	-3.25451	-3.26678	-3.09053	-3.21252	-3.02105	-3.10678	-3.08341	-3.12584	-3.06937	-3.13916	-3.17962
2.19	-3.40738	-3.29985	-3.35926	-3.32146	-3.32811	-3.33952	-3.32178	-3.29506	-3.25436	-3.38521	-3.3711	-3.29427	-3.22867	-3.26356	-3.28952	-3.0922	-3.22244	-3.03098	-3.12623	-3.10746	-3.14604	-3.08551	-3.15074	-3.18216
2.2	-3.41869	-3.30869	-3.37524	-3.33874	-3.33705	-3.35299	-3.32758	-3.30186	-3.26808	-3.40163	-3.38384	-3.30447	-3.2461	-3.27235	-3.31089	-3.09646	-3.23116	-3.04215	-3.14593	-3.13206	-3.16599	-3.10165	-3.16282	-3.18477
2.21	-3.42921	-3.31796	-3.39009	-3.35562	-3.34513	-3.36612	-3.33328	-3.30856	-3.28238	-3.41762	-3.39372	-3.31287	-3.26399	-3.28087	-3.33061	-3.10355	-3.23873	-3.05437	-3.16561	-3.15671	-3.18528	-3.11761	-3.17529	-3.18771
2.22	-3.43877	-3.32759	-3.40378	-3.37189	-3.35226	-3.37871	-3.33895	-3.31521	-3.29693	-3.43293	-3.40063	-3.31948	-3.28217	-3.28909	-3.34846	-3.11362	-3.24522	-3.06743	-3.18489	-3.18091	-3.20352	-3.13319	-3.18795	-3.19119
2.23	-3.44726	-3.33753	-3.41633	-3.38738	-3.35839	-3.39055	-3.34471	-3.32189	-3.3113	-3.44729	-3.40455	-3.32436	-3.30038	-3.297	-3.3643	-3.12669	-3.25074	-3.08109	-3.20348	-3.20421	-3.22034	-3.1482	-3.20056	-3.19536
2.24	-3.45455	-3.34769	-3.42777	-3.40187	-3.36351	-3.40143	-3.35064	-3.32863	-3.32509	-3.46049	-3.40554	-3.32759	-3.31834	-3.30454	-3.37803	-3.14265	-3.25538	-3.09502	-3.22101	-3.22615	-3.23543	-3.16241	-3.21292	-3.20033
2.25	-3.46056	-3.35803	-3.43818	-3.4152	-3.36763	-3.4112	-3.35673	-3.33545	-3.33792	-3.47222	-3.40379	-3.32928	-3.33571	-3.31166	-3.38961	-3.16129	-3.25928	-3.10891	-3.23715	-3.24633	-3.2485	-3.1756	-3.22471	-3.20613
2.26	-3.46524	-3.36846	-3.44761	-3.42713	-3.37075	-3.4197	-3.36303	-3.34228	-3.34938	-3.48229	-3.3995	-3.32951	-3.35209	-3.31829	-3.39903	-3.18227	-3.26257	-3.12238	-3.25158	-3.26441	-3.25936	-3.18752	-3.23566	-3.2127
2.27	-3.46857	-3.37893	-3.45615	-3.4375	-3.37295	-3.42677	-3.36942	-3.34908	-3.35912	-3.49045	-3.39296	-3.32839	-3.36709	-3.32432	-3.40631	-3.20513	-3.26533	-3.13509	-3.26404	-3.28004	-3.26778	-3.19792	-3.24545	-3.21988
2.28	-3.47053	-3.38933	-3.46385	-3.44609	-3.37426	-3.4323	-3.37581	-3.35572	-3.36677	-3.49643	-3.3845	-3.32601	-3.38027	-3.32968	-3.41149	-3.22931	-3.26764	-3.14667	-3.27423	-3.29295	-3.27369	-3.20655	-3.25373	-3.22741
2.29	-3.47113	-3.39956	-3.47069	-3.45269	-3.3747	-3.43613	-3.38201	-3.36199	-3.37203	-3.50003	-3.37445	-3.32239	-3.39117	-3.33416	-3.41462	-3.25414	-3.26952	-3.15672	-3.28192	-3.30293	-3.27697	-3.21311	-3.26018	-3.23492
2.3	-3.47038	-3.40945	-3.47663	-3.45711	-3.37426	-3.43812	-3.38773	-3.36768	-3.37462	-3.50097	-3.36312	-3.31757	-3.39933	-3.33761	-3.41571	-3.27886	-3.27092	-3.16489	-3.28691	-3.30973	-3.27756	-3.21731	-3.26441	-3.24195
2.31	-3.46826	-3.41886	-3.48155	-3.45909	-3.37289	-3.43814	-3.39264	-3.37244	-3.37428	-3.49901	-3.35078	-3.31149	-3.40429	-3.3398	-3.41472	-3.30265	-3.27174	-3.1708	-3.28899	-3.31321	-3.27541	-3.21885	-3.26607	-3.24791
2.32	-3.46472	-3.42751	-3.48524	-3.45838	-3.37046	-3.43596	-3.39633	-3.37587	-3.37079	-3.49384	-3.33764	-3.30404	-3.40559	-3.34045	-3.4116	-3.32462	-3.27177	-3.1741	-3.28799	-3.31317	-3.27048	-3.21738	-3.26477	-3.25218
2.33	-3.45966	-3.43509	-3.48738	-3.45469	-3.36674	-3.43136	-3.39829	-3.37751	-3.36391	-3.48517	-3.32381	-3.29503	-3.40278	-3.3392	-3.40619	-3.34387	-3.27072	-3.17443	-3.28373	-3.30947	-3.26271	-3.21258	-3.26014	-3.254
2.34	-3.45292	-3.4412	-3.48757	-3.44771	-3.36143	-3.42405	-3.39792	-3.3768	-3.35343	-3.47268	-3.3093	-3.28419	-3.39542	-3.33568	-3.39829	-3.35944	-3.26823	-3.17144	-3.27604	-3.30191	-3.25199	-3.20409	-3.25176	-3.25259
2.35	-3.44424	-3.44535	-3.48528	-3.43705	-3.35409	-3.41364	-3.39459	-3.3731	-3.33909	-3.45598	-3.29395	-3.27118	-3.38309	-3.32944	-3.38758	-3.37038	-3.26379	-3.1648	-3.26476	-3.29033	-3.2382	-3.19155	-3.23926	-3.24712
2.36	-3.43326	-3.44692	-3.47986	-3.4223	-3.34419	-3.39972	-3.38753	-3.3657	-3.32064	-3.43467	-3.27749	-3.25555	-3.36538	-3.31994	-3.37367	-3.3758	-3.25683	-3.15415	-3.24968	-3.27449	-3.22114	-3.17459	-3.2222	-3.23677
2.37	-3.41948	-3.4452	-3.47059	-3.40298	-3.33104	-3.38173	-3.37597	-3.35384	-3.29774	-3.40829	-3.25948	-3.23678	-3.3419	-3.30663	-3.35609	-3.3748	-3.24672	-3.13916	-3.23059	-3.25416	-3.20058	-3.15285	-3.2002	-3.22067
2.38	-3.4023	-3.43936	-3.45659	-3.37856	-3.31385	-3.35903	-3.35904	-3.33665	-3.27005	-3.37636	-3.23931	-3.21429	-3.31228	-3.28886	-3.33425	-3.36657	-3.23272	-3.11948	-3.20723	-3.22906	-3.1762	-3.12597	-3.17285	-3.19803
2.39	-3.38098	-3.42844	-3.43691	-3.3484	-3.29172	-3.33095	-3.33585	-3.31327	-3.23711	-3.33835	-3.21626	-3.18738	-3.27615	-3.26597	-3.30753	-3.35033	-3.21405	-3.09476	-3.17934	-3.19889	-3.14761	-3.0936	-3.13977	-3.16809
2.4	-3.35464	-3.41137	-3.41053	-3.31183	-3.26363	-3.29668	-3.30547	-3.28273	-3.19843	-3.2937	-3.18942	-3.15535	-3.23317	-3.23722	-3.27521	-3.32543	-3.18991	-3.06465	-3.1466	-3.16327	-3.11441	-3.0554	-3.10055	-3.13016
2.41	-3.32225	-3.38699	-3.37635	-3.26813	-3.22848	-3.25531	-3.26695	-3.24411	-3.1534	-3.24182	-3.15782	-3.11741	-3.18301	-3.20191	-3.23657	-3.29126	-3.15945	-3.02878	-3.10863	-3.12186	-3.07608	-3.01106	-3.05485	-3.08367
2.42	-3.2827	-3.354	-3.33324	-3.21647	-3.18512	-3.20595	-3.21933	-3.19644	-3.10138	-3.18209	-3.12032	-3.07278	-3.12533	-3.15924	-3.19081	-3.24735	-3.12184	-2.98678	-3.06509	-3.07424	-3.03211	-2.96029	-3.0023	-3.02812
2.43	-3.23474	-3.3111	-3.28003	-3.156	-3.13232	-3.14757	-3.16168	-3.13879	-3.04162	-3.11391	-3.07578	-3.02062	-3.05983	-3.1085	-3.13718	-3.19332	-3.07629	-2.93828	-3.01554	-3.02001	-2.98191	-2.9028	-2.9426	-2.96316
2.44	-3.17706	-3.25689	-3.21559	-3.08584	-3.06889	-3.07919	-3.09308	-3.07025	-2.97335	-3.03663	-3.023	-2.96015	-2.98619	-3.04895	-3.07492	-3.12889	-3.02205	-2.88289	-2.95953	-2.95874	-2.92493	-2.83838	-2.87544	-2.88857
2.45	-3.1083	-3.18996	-3.1388	-3.00505	-2.99365	-2.99978	-3.01268	-2.98997	-2.89573	-2.94966	-2.96078	-2.89058	-2.90413	-2.97992	-3.00334	-3.0539	-2.95844	-2.82025	-2.89664	-2.89003	-2.8606	-2.7668	-2.8006	-2.80426
2.46	-3.02706	-3.10893	-3.04861	-2.91273	-2.90546	-2.90835	-2.91969	-2.89717	-2.80791	-2.85242	-2.88797	-2.81118	-2.81335	-2.90078	-2.92179	-2.96829	-2.88491	-2.75	-2.82639	-2.81348	-2.78838	-2.68791	-2.71785	-2.71026
2.47	-2.93199	-3.01246	-2.94406	-2.80795	-2.80329	-2.80396	-2.81339	-2.79119	-2.70905	-2.74438	-2.80349	-2.72129	-2.71361	-2.81101	-2.82975	-2.87208	-2.80096	-2.67177	-2.74835	-2.72875	-2.70779	-2.60156	-2.62705	-2.60676
2.48	-2.82175	-2.89929	-2.8243	-2.68986	-2.68622	-2.68575	-2.69317	-2.67147	-2.59833	-2.62504	-2.70638	-2.62032	-2.60467	-2.71015	-2.72678	-2.76541	-2.70629	-2.58525	-2.66209	-2.63552	-2.6184	-2.50763	-2.52809	-2.49405
2.49	-2.69515	-2.76828	-2.68863	-2.55765	-2.5535	-2.553	-2.55856	-2.53757	-2.47503	-2.49402	-2.59584	-2.50781	-2.48632	-2.59789	-2.61258	-2.6485	-2.6007	-2.49016	-2.56724	-2.53354	-2.51987	-2.40608	-2.42092	-2.37254
2.5	-2.55112	-2.6185	-2.53652	-2.41062	-2.40457	-2.40507	-2.40921	-2.38927	-2.33849	-2.351	-2.47122	-2.38338	-2.35842	-2.47403	-2.487	-2.52161	-2.48417	-2.38626	-2.46349	-2.42264	-2.41197	-2.29686	-2.30557	-2.24272
2.51	-2.38878	-2.44917	-2.36764	-2.24821	-2.23907	-2.24156	-2.24493	-2.22644	-2.1882	-2.19579	-2.33213	-2.24682	-2.22087	-2.33851	-2.35003	-2.38513	-2.35679	-2.27336	-2.35057	-2.30272	-2.29458	-2.18	-2.1821	-2.10519
2.52	-2.20749	-2.2598	-2.18185	-2.06999	-2.05689	-2.06222	-2.0657	-2.04917	-2.02383	-2.02831	-2.17835	-2.09805	-2.07363	-2.19146	-2.20183	-2.23946	-2.21886	-2.15137	-2.22831	-2.17379	-2.1677	-2.05554	-2.05067	-1.96059
2.53	-2.00686	-2.05015	-1.97925	-1.87574	-1.85817	-1.86704	-1.8717	-1.85776	-1.84524	-1.84863	-2.00994	-1.93714	-1.91677	-2.03311	-2.04272	-2.08506	-2.07079	-2.02024	-2.09665	-2.03594	-2.03146	-1.92357	-1.91148	-1.80959
2.54	-1.78682	-1.82032	-1.76018	-1.66546	-1.64332	-1.65625	-1.66329	-1.65266	-1.6525	-1.65696	-1.82721	-1.76433	-1.75042	-1.86388	-1.87317	-1.92247	-1.91314	-1.88004	-1.95562	-1.88937	-1.88611	-1.78424	-1.76483	-1.65291
2.55	-1.54762	-1.57071	-1.52523	-1.43936	-1.413	-1.43031	-1.44103	-1.43457	-1.44593	-1.45367	-1.63071	-1.58004	-1.57484	-1.68435	-1.69379	-1.75224	-1.74661	-1.73094	-1.80535	-1.73439	-1.73207	-1.63773	-1.61107	-1.49126
2.56	-1.28987	-1.3021	-1.27525	-1.19795	-1.16816	-1.18996	-1.2057	-1.20436	-1.22613	-1.23932	-1.42124	-1.38483	-1.39039	-1.49525	-1.50536	-1.57495	-1.57199	-1.57318	-1.64612	-1.57143	-1.56984	-1.48429	-1.45061	-1.32536
2.57	-1.01455	-1.01561	-1.01134	-0.94198	-0.91003	-0.9362	-0.95831	-0.9631	-0.99394	-1.01462	-1.19985	-1.17945	-1.19757	-1.29742	-1.30877	-1.39125	-1.39019	-1.40717	-1.47833	-1.40099	-1.40005	-1.32424	-1.28394	-1.15588
2.58	-0.72299	-0.71274	-0.73487	-0.67251	-0.64004	-0.6703	-0.70006	-0.71204	-0.7505	-0.78047	-0.96781	-0.96482	-0.997	-1.09187	-1.105	-1.20177	-1.20219	-1.23339	-1.30248	-1.22371	-1.22344	-1.15795	-1.11163	-0.98351
2.59	-0.41691	-0.39533	-0.44741	-0.3909	-0.35992	-0.39377	-0.43236	-0.45263	-0.49718	-0.53796	-0.72656	-0.74199	-0.78944	-0.87971	-0.89515	-1.00722	-1.00901	-1.05245	-1.11923	-1.0403	-1.04084	-0.98585	-0.93429	-0.80886
2.6	-0.09839	-0.06559	-0.15081	-0.09878	-0.07157	-0.10838	-0.15682	-0.18646	-0.23564	-0.28832	-0.47775	-0.51219	-0.57578	-0.66212	-0.68039	-0.8083	-0.81171	-0.86507	-0.92932	-0.85157	-0.85313	-0.80847	-0.7526	-0.63253
2.61	0.23018	0.27396	0.1529	0.20195	0.22291	0.18389	0.12475	0.08474	0.03227	-0.03297	-0.22314	-0.27675	-0.35703	-0.4404	-0.46192	-0.60576	-0.61137	-0.67209	-0.73362	-0.65837	-0.66127	-0.6264	-0.5673	-0.45506
2.62	0.56608	0.62053	0.4615	0.50909	0.52126	0.48086	0.4104	0.3591	0.30448	0.22653	0.03539	-0.03716	-0.13434	-0.21586	-0.241	-0.40037	-0.40906	-0.47442	-0.5331	-0.46167	-0.46625	-0.44032	-0.37916	-0.27698
2.63	0.90634	0.97107	0.7726	0.82026	0.82111	0.78018	0.69802	0.63467	0.57878	0.48849	0.29588	0.20504	0.09105	0.01014	-0.01887	-0.19293	-0.20582	-0.2731	-0.3288	-0.26244	-0.26907	-0.25098	-0.18902	-0.09877
2.64	1.24776	1.32232	1.08368	1.13282	1.11999	1.07938	0.98539	0.90943	0.85282	0.75111	0.55635	0.44818	0.31778	0.23624	0.2032	0.01574	-0.00265	-0.0692	-0.12185	-0.06171	-0.07075	-0.05921	0.00227	0.07909
2.65	1.587	1.67087	1.39213	1.44402	1.4154	1.37588	1.27022	1.18131	1.12422	1.0125	0.81479	0.69058	0.54446	0.46108	0.424	0.22479	0.19951	0.13612	0.0866	0.1395	0.12773	0.13409	0.19381	0.25618
2.66	1.92058	2.01325	1.69529	1.75096	1.70482	1.66705	1.55016	1.44822	1.39053	1.27072	1.06925	0.93049	0.7696	0.68335	0.64233	0.43335	0.39977	0.34168	0.29534	0.34012	0.32539	0.32796	0.38471	0.43204
2.67	2.24503	2.34594	1.99047	2.0507	1.98576	1.95027	1.82284	1.7081	1.64938	1.52378	1.31781	1.16619	0.99173	0.90179	0.85706	0.64054	0.59733	0.54626	0.50316	0.53914	0.5213	0.52138	0.57406	0.60623
2.68	2.55685	2.66545	2.27504	2.34028	2.25581	2.22293	2.08594	1.95893	1.89845	1.76972	1.55866	1.39597	1.20935	1.1152	1.06713	0.84548	0.79146	0.74867	0.70885	0.73555	0.71457	0.7133	0.76095	0.77831
2.69	2.85267	2.9684	2.54639	2.61679	2.51265	2.48253	2.33719	2.19878	2.13558	2.00663	1.7901	1.61818	1.421	1.32249	1.27153	1.04727	0.98153	0.94772	0.91122	0.92841	0.9044	0.90265	0.94451	0.94783
2.7	3.12927	3.2516	2.80205	2.87741	2.75413	2.72668	2.57444	2.42578	2.35875	2.23262	2.01056	1.83122	1.62528	1.52262	1.46936	1.24502	1.16696	1.14226	1.10915	1.11679	1.09	1.08835	1.12388	1.11431
2.71	3.38364	3.51203	3.0397	3.1195	2.97824	2.95316	2.79568	2.63825	2.56621	2.44598	2.21862	2.03364	1.82087	1.7147	1.65978	1.43788	1.34726	1.33123	1.30156	1.29987	1.27067	1.26934	1.29824	1.27726
2.72	3.61309	3.74701	3.25723	3.34062	3.1832	3.15998	2.9991	2.83464	2.75641	2.6451	2.41304	2.22409	2.00656	1.89792	1.84207	1.62501	1.52203	1.51361	1.48744	1.47689	1.44578	1.44459	1.46686	1.43617
2.73	3.81524	3.95415	3.45273	3.53863	3.36744	3.34538	3.1831	3.01358	2.92812	2.82855	2.59277	2.40139	2.18129	2.07158	2.01557	1.80562	1.6909	1.68853	1.66592	1.64718	1.61475	1.61315	1.62901	1.59054
2.74	3.98808	4.13147	3.6246	3.71167	3.52967	3.50791	3.34633	3.17392	3.08039	2.99511	2.75692	2.56453	2.34411	2.23511	2.17974	1.97896	1.85359	1.85519	1.83619	1.81016	1.77708	1.77413	1.7841	1.73983
2.75	4.13008	4.27739	3.77147	3.85823	3.66883	3.6464	3.4877	3.31471	3.21258	3.14377	2.90481	2.71271	2.49428	2.38802	2.33411	2.14435	2.00984	2.01295	1.99758	1.96534	1.9323	1.92673	1.93158	1.88353
2.76	4.24012	4.39076	3.89236	3.97721	3.78416	3.76002	3.60645	3.43523	3.32437	3.27379	3.03593	2.84529	2.63121	2.52994	2.47831	2.30117	2.15945	2.16126	2.14954	2.11234	2.08003	2.07029	2.07101	2.02113
2.77	4.31759	4.47091	3.98657	4.06789	3.87519	3.84829	3.70209	3.53502	3.41573	3.38466	3.14999	2.9619	2.7545	2.66058	2.61204	2.4489	2.30222	2.29975	2.29164	2.25084	2.2199	2.20426	2.20204	2.15214
2.78	4.36231	4.51762	4.05375	4.12997	3.94174	3.91106	3.77447	3.61386	3.48693	3.47614	3.24685	3.06234	2.86394	2.77976	2.73512	2.58707	2.438	2.42815	2.42358	2.38064	2.35164	2.32822	2.3244	2.27609
2.79	4.37464	4.53118	4.09392	4.16358	3.98391	3.94855	3.82372	3.67178	3.5385	3.54823	3.32657	3.14665	2.95949	2.88735	2.84741	2.71532	2.56664	2.54635	2.5452	2.50163	2.47499	2.4419	2.43791	2.39258
2.8	4.35539	4.51227	4.10746	4.16925	4.00208	3.96131	3.85027	3.70905	3.57122	3.60122	3.38936	3.21505	3.0413	2.98332	2.94887	2.83338	2.68797	2.65435	2.65644	2.61373	2.58973	2.54519	2.54251	2.50123
2.81	4.30583	4.46206	4.09504	4.1479	3.99693	3.95022	3.85488	3.72617	3.58604	3.63563	3.4356	3.268	3.10965	3.06767	3.03952	2.94107	2.80187	2.75229	2.75735	2.71696	2.69572	2.6381	2.63819	2.60176
2.82	4.22762	4.38211	4.05767	4.10085	3.96936	3.91648	3.83855	3.72389	3.58412	3.65219	3.4658	3.30608	3.165	3.1405	3.11944	3.03827	2.90818	2.84038	2.84812	2.81139	2.79281	2.72079	2.72504	2.69391
2.83	4.12282	4.27434	3.99666	4.02972	3.92053	3.86152	3.8025	3.70314	3.56673	3.65185	3.48061	3.33008	3.20791	3.20193	3.18878	3.12499	3.00674	2.91895	2.92899	2.89712	2.88095	2.79352	2.8032	2.77753
2.84	3.99384	4.14104	3.91362	3.93646	3.85181	3.78705	3.74819	3.66508	3.53523	3.63572	3.48081	3.34092	3.23905	3.25213	3.24777	3.20128	3.09741	2.9884	3.0003	2.9743	2.96008	2.85669	2.87287	2.85254
2.85	3.84334	3.98474	3.81033	3.82326	3.76476	3.69498	3.67724	3.61099	3.49104	3.60506	3.46726	3.33958	3.25916	3.29135	3.29665	3.26728	3.18003	3.04917	3.06243	3.04308	3.03021	2.91075	2.93431	2.91892
2.86	3.67419	3.80822	3.68884	3.69251	3.66111	3.58738	3.59142	3.54235	3.43558	3.56125	3.44094	3.32721	3.26906	3.31984	3.33572	3.32319	3.25445	3.10176	3.11584	3.10365	3.0914	2.95627	2.98781	2.97675
2.87	3.48945	3.61447	3.55132	3.54675	3.54271	3.46642	3.49259	3.46073	3.37028	3.50573	3.40288	3.30493	3.26961	3.33793	3.36535	3.36926	3.32053	3.14667	3.161	3.15618	3.14374	2.99382	3.03367	3.02614
2.88	3.29227	3.40655	3.40008	3.38863	3.41154	3.33439	3.38268	3.36779	3.29653	3.43999	3.35419	3.27396	3.26166	3.34599	3.38591	3.4058	3.37815	3.18441	3.1984	3.20085	3.1874	3.02402	3.0722	3.06733
2.89	3.08581	3.18763	3.23751	3.22083	3.26963	3.19357	3.26365	3.26527	3.21563	3.36553	3.29604	3.23546	3.24608	3.34443	3.39782	3.43314	3.42722	3.21548	3.22854	3.23784	3.22255	3.0475	3.10372	3.10056
2.9	2.87324	2.96089	3.06604	3.04604	3.11907	3.04623	3.13744	3.15493	3.12883	3.28383	3.22961	3.19061	3.2237	3.33372	3.40154	3.45165	3.46767	3.24035	3.25191	3.2673	3.24946	3.06486	3.12855	3.12614
2.91	2.65764	2.72945	2.88808	2.86686	2.96195	2.8946	3.00595	3.03854	3.03728	3.19632	3.15611	3.14052	3.19535	3.31438	3.39752	3.46173	3.49947	3.25946	3.26896	3.2894	3.26842	3.07668	3.147	3.14442
2.92	2.44194	2.49637	2.70605	2.68584	2.80035	2.74083	2.87103	2.91784	2.94206	3.10437	3.07674	3.08625	3.16177	3.28699	3.38625	3.4638	3.52266	3.2732	3.28014	3.30427	3.27978	3.08347	3.15933	3.15577
2.93	2.22893	2.26458	2.52227	2.50535	2.63632	2.58692	2.73441	2.79455	2.8441	3.00926	2.99273	3.02876	3.12368	3.2522	3.36824	3.45828	3.53732	3.28188	3.28584	3.31208	3.28392	3.08571	3.16583	3.16058
2.94	2.02114	2.03683	2.33895	2.3276	2.47182	2.43473	2.59773	2.67027	2.74432	2.91215	2.90524	2.96895	3.08174	3.21068	3.34398	3.44561	3.54358	3.2858	3.28641	3.31297	3.28128	3.08379	3.16673	3.15926
2.95	1.8209	1.81569	2.15817	2.1546	2.30872	2.28594	2.46246	2.54652	2.64351	2.8141	2.81542	2.90757	3.03653	3.16319	3.31399	3.42624	3.54165	3.28517	3.28217	3.30711	3.27231	3.07805	3.16226	3.1522
2.96	1.63023	1.60348	1.98191	1.98814	2.14881	2.14206	2.32999	2.42472	2.54241	2.71607	2.72437	2.84532	2.98861	3.11051	3.27876	3.40064	3.53178	3.28015	3.27338	3.29468	3.25749	3.06873	3.15263	3.13981
2.97	1.45087	1.40229	1.81192	1.82978	1.99371	2.00436	2.20152	2.30612	2.44171	2.61889	2.63311	2.78274	2.93843	3.05347	3.2388	3.36926	3.51432	3.27085	3.26024	3.27587	3.23732	3.05602	3.13806	3.12246
2.98	1.2843	1.21391	1.64979	1.68083	1.84491	1.87394	2.07809	2.19187	2.34206	2.52324	2.54259	2.72033	2.88641	2.99292	3.19459	3.33258	3.48965	3.25734	3.24295	3.25094	3.2123	3.04005	3.11874	3.10049
2.99	1.13163	1.03988	1.49691	1.54236	1.70374	1.75167	1.96061	2.0829	2.24405	2.42978	2.4537	2.65845	2.83295	2.92973	3.14661	3.29107	3.45821	3.23965	3.22163	3.22016	3.18293	3.0209	3.09487	3.07429
3	0.99376	0.88145	1.3545	1.41518	1.57134	1.63821	1.84984	1.98002	2.14831	2.33899	2.36719	2.59739	2.77836	2.86475	3.09531	3.24523	3.42051	3.21778	3.19639	3.18383	3.1497	2.9986	3.06667	3.04412
3.01	0.87123	0.73956	1.22354	1.29989	1.44871	1.53407	1.74637	1.88384	2.0554	2.25131	2.28376	2.53735	2.72294	2.79882	3.04114	3.19552	3.37706	3.19171	3.16731	3.14235	3.11305	2.97316	3.03436	3.01032
3.02	0.76436	0.6149	1.10483	1.19685	1.33664	1.43952	1.65068	1.79483	1.96588	2.16709	2.20396	2.47851	2.66695	2.73277	2.98451	3.14245	3.32845	3.16142	3.13446	3.09609	3.07342	2.94457	2.99819	2.97314
3.03	0.67322	0.50787	0.99896	1.10624	1.23575	1.3547	1.5631	1.71327	1.88034	2.08664	2.12825	2.42094	2.61062	2.66731	2.92581	3.08649	3.27524	3.12689	3.09789	3.04551	3.03117	2.91282	2.9584	2.93286
3.04	0.59764	0.4186	0.90634	1.02801	1.14646	1.2796	1.48386	1.63929	1.79931	2.01017	2.05698	2.3647	2.55414	2.60314	2.86541	3.02813	3.218	3.08809	3.05765	2.99111	2.98664	2.8779	2.91527	2.88967
3.05	0.53726	0.347	0.82718	0.96198	1.06904	1.21407	1.41305	1.57286	1.7233	1.93789	1.99036	2.30983	2.49771	2.54083	2.80364	2.96782	3.15732	3.04505	3.01379	2.93339	2.94012	2.83985	2.8691	2.84385
3.06	0.49155	0.29272	0.76154	0.90779	1.00356	1.15787	1.35067	1.51385	1.65281	1.86995	1.92852	2.25632	2.44148	2.48085	2.74082	2.906	3.09374	2.99778	2.96638	2.87288	2.89178	2.7987	2.82019	2.79558
3.07	0.45982	0.25523	0.70927	0.86498	0.94994	1.11064	1.29662	1.46197	1.58828	1.80647	1.87147	2.20416	2.38557	2.42354	2.67723	2.84308	3.02776	2.94636	2.9155	2.81012	2.84183	2.75454	2.76885	2.74507
3.08	0.44129	0.23379	0.6701	0.83296	0.90791	1.07197	1.2507	1.41684	1.53007	1.74754	1.81912	2.15332	2.33012	2.36913	2.61311	2.77944	2.95986	2.89088	2.86123	2.74565	2.79032	2.70748	2.7154	2.69252
3.09	0.43507	0.22752	0.64359	0.81107	0.87709	1.04138	1.21264	1.37801	1.47847	1.69321	1.7713	2.10378	2.2752	2.3177	2.54868	2.7154	2.89045	2.83146	2.80371	2.67996	2.73732	2.65766	2.66015	2.63813
3.1	0.44018	0.23539	0.6292	0.79856	0.85695	1.01835	1.18208	1.34495	1.43369	1.64349	1.72776	2.05551	2.22088	2.2692	2.48415	2.65123	2.81986	2.76831	2.74306	2.61355	2.68281	2.60528	2.60338	2.58208
3.11	0.45563	0.25625	0.62621	0.79464	0.84681	1.00232	1.15859	1.31707	1.39579	1.59837	1.68816	2.00848	2.16721	2.22345	2.41965	2.58714	2.74839	2.7016	2.67945	2.54684	2.62675	2.55054	2.54538	2.52455
3.12	0.48038	0.28886	0.63385	0.79851	0.84592	0.99272	1.14169	1.29379	1.36474	1.55778	1.65215	1.96264	2.11418	2.18014	2.35532	2.52328	2.67622	2.63161	2.61307	2.48019	2.56905	2.49368	2.48638	2.46573
3.13	0.51336	0.33194	0.65121	0.80929	0.85343	0.98897	1.1308	1.27448	1.34033	1.52159	1.61928	1.91797	2.06178	2.13884	2.29127	2.45971	2.60351	2.55859	2.54411	2.41392	2.50962	2.43493	2.42659	2.40579
3.14	0.55351	0.38413	0.67731	0.82614	0.86837	0.99046	1.12535	1.25855	1.32227	1.48963	1.58913	1.8744	2.00997	2.09907	2.22756	2.39644	2.53034	2.48286	2.47281	2.34823	2.44834	2.37456	2.36616	2.34489
3.15	0.59981	0.44409	0.7111	0.84822	0.88978	0.99659	1.12466	1.24542	1.31008	1.46166	1.56124	1.83188	1.95867	2.06022	2.16424	2.33339	2.45671	2.40476	2.39941	2.28327	2.38511	2.31282	2.30523	2.2832
3.16	0.65121	0.51043	0.75147	0.87467	0.91659	1.00677	1.12807	1.23455	1.30318	1.43738	1.53515	1.79033	1.9078	2.02168	2.10134	2.27044	2.38258	2.32463	2.32415	2.21911	2.31985	2.24994	2.24386	2.22084
3.17	0.70672	0.58183	0.79728	0.90467	0.94776	1.02039	1.13485	1.22545	1.30084	1.41642	1.51044	1.74967	1.85725	1.9828	2.03884	2.20739	2.30789	2.24282	2.24731	2.15573	2.2525	2.18615	2.18208	2.15797
3.18	0.76536	0.65698	0.84735	0.93744	0.98222	1.03687	1.14429	1.21768	1.30226	1.39835	1.48667	1.70978	1.8069	1.94294	1.97674	2.144	2.23253	2.15971	2.16915	2.09303	2.18303	2.12164	2.11988	2.09469
3.19	0.82619	0.73461	0.9005	0.97221	1.01889	1.05561	1.15565	1.21087	1.30653	1.3827	1.46349	1.67055	1.75662	1.9015	1.91497	2.07999	2.15638	2.07568	2.08996	2.03088	2.11147	2.0566	2.05725	2.03112
3.2	0.88834	0.81355	0.95556	1.00826	1.05676	1.07603	1.16821	1.20471	1.31269	1.36893	1.44055	1.63183	1.70629	1.85792	1.8535	2.01508	2.07933	1.99107	2.01001	1.96906	2.03792	1.99116	1.99411	1.96734
3.21	0.95092	0.89266	1.01137	1.0449	1.09484	1.09756	1.18128	1.19895	1.31975	1.35648	1.41757	1.59349	1.65579	1.81174	1.79227	1.94895	2.00128	1.90628	1.92958	1.90733	1.96248	1.92543	1.9304	1.90346
3.22	1.01313	0.97091	1.06683	1.08149	1.1322	1.11964	1.19418	1.1934	1.32674	1.34475	1.39432	1.55536	1.60503	1.76261	1.73119	1.88132	1.92216	1.82162	1.84896	1.84544	1.88539	1.85951	1.86607	1.83954
3.23	1.0742	1.04735	1.12087	1.11742	1.168	1.14173	1.2063	1.18793	1.33268	1.33315	1.37062	1.51727	1.55392	1.71028	1.6702	1.81195	1.84193	1.73743	1.76841	1.78314	1.80689	1.79348	1.80106	1.77565
3.24	1.1334	1.12111	1.17252	1.15215	1.20145	1.1633	1.21707	1.18244	1.3367	1.32109	1.34636	1.47905	1.50242	1.65463	1.60922	1.74061	1.76059	1.65403	1.68822	1.72018	1.72731	1.72737	1.73537	1.71187
3.25	1.19004	1.19142	1.22087	1.18515	1.23188	1.18384	1.22599	1.17686	1.33799	1.30801	1.32145	1.44056	1.45052	1.5957	1.5482	1.66718	1.67823	1.57171	1.60864	1.65635	1.64701	1.66125	1.66902	1.64826
3.26	1.24351	1.25759	1.26512	1.21596	1.25872	1.2029	1.23263	1.17117	1.33586	1.29339	1.29587	1.40164	1.39824	1.53363	1.48708	1.59157	1.59497	1.49073	1.52994	1.5915	1.56641	1.59516	1.60207	1.5849
3.27	1.29322	1.31901	1.30458	1.24416	1.2815	1.22003	1.23665	1.16534	1.32978	1.27679	1.26963	1.36215	1.34564	1.46871	1.42582	1.51381	1.511	1.41133	1.45237	1.52552	1.48594	1.52915	1.53467	1.52187
3.28	1.33865	1.37517	1.33866	1.26935	1.29984	1.23482	1.23777	1.15934	1.31934	1.25782	1.24277	1.32199	1.29283	1.40135	1.36441	1.43403	1.42659	1.33373	1.37619	1.45839	1.40608	1.46328	1.467	1.45929
3.29	1.37932	1.42563	1.36688	1.29119	1.3135	1.24694	1.23583	1.15313	1.30431	1.23621	1.21536	1.28108	1.23994	1.33206	1.30285	1.35243	1.34203	1.2581	1.30163	1.39015	1.32729	1.39766	1.39932	1.39726
3.3	1.41484	1.47001	1.38892	1.30937	1.32229	1.25608	1.23071	1.14665	1.28463	1.21175	1.18748	1.23935	1.18714	1.26144	1.24117	1.26933	1.2577	1.18462	1.22893	1.32095	1.25005	1.33241	1.33193	1.33591
3.31	1.44484	1.50799	1.40452	1.32363	1.32617	1.26199	1.22239	1.13982	1.26039	1.18438	1.15921	1.19679	1.13462	1.19013	1.17944	1.18514	1.174	1.11341	1.1583	1.251	1.1748	1.26766	1.2652	1.27542
3.32	1.46905	1.53932	1.41359	1.33372	1.32517	1.26447	1.21093	1.13251	1.23182	1.15411	1.13065	1.15341	1.08261	1.11882	1.11775	1.10037	1.09138	1.04458	1.08997	1.1806	1.10196	1.2036	1.19953	1.21593
3.33	1.48724	1.56382	1.41612	1.33944	1.31939	1.26339	1.19641	1.12456	1.1993	1.12107	1.10186	1.10925	1.03134	1.04822	1.05621	1.01559	1.0103	0.97822	1.02413	1.11011	1.03191	1.14045	1.13536	1.15767
3.34	1.49926	1.58133	1.41222	1.34064	1.30899	1.25867	1.17901	1.11576	1.16333	1.08549	1.07291	1.06439	0.98104	0.97901	0.99499	0.93143	0.93122	0.9144	0.96096	1.03996	0.96497	1.07844	1.07313	1.10083
3.35	1.505	1.59176	1.40208	1.33717	1.29423	1.25027	1.15892	1.1059	1.12449	1.04767	1.04384	1.01893	0.93193	0.91184	0.93427	0.84858	0.85461	0.85315	0.90063	0.97062	0.90143	1.01785	1.0133	1.04564
3.36	1.50445	1.59506	1.38599	1.32897	1.27537	1.23822	1.13638	1.09471	1.08343	1.008	1.01469	0.97302	0.88424	0.84729	0.87426	0.76773	0.78092	0.79452	0.84329	0.9026	0.84149	0.95896	0.95628	0.99232
3.37	1.49765	1.59122	1.36429	1.31597	1.25272	1.2226	1.11162	1.0819	1.04081	0.96692	0.98545	0.92679	0.83818	0.78589	0.81522	0.68962	0.71055	0.73852	0.78906	0.83641	0.78531	0.90208	0.90247	0.94112
3.38	1.48468	1.5803	1.3374	1.29818	1.22662	1.20354	1.0849	1.06721	0.99734	0.92491	0.95612	0.88044	0.7939	0.72805	0.75739	0.61493	0.6439	0.68516	0.73806	0.7726	0.73297	0.84751	0.85221	0.89226
3.39	1.46571	1.56239	1.30576	1.27563	1.19742	1.18117	1.05646	1.05035	0.95366	0.88247	0.92667	0.83417	0.75156	0.67409	0.70108	0.54432	0.58128	0.63447	0.69037	0.71165	0.6845	0.79555	0.80576	0.84597
3.4	1.44097	1.53765	1.26988	1.24844	1.16546	1.1557	1.02657	1.03107	0.9104	0.84012	0.89707	0.78817	0.71127	0.62423	0.64657	0.47842	0.52299	0.58646	0.64605	0.65406	0.63989	0.7465	0.76333	0.80246
3.41	1.41072	1.5063	1.23027	1.21675	1.13108	1.12734	0.99545	1.00916	0.86811	0.79832	0.86727	0.74268	0.67313	0.57859	0.59419	0.41776	0.46924	0.54115	0.60514	0.60026	0.59909	0.70062	0.72501	0.76192
3.42	1.3753	1.46861	1.18746	1.18079	1.09463	1.09633	0.96331	0.98446	0.82726	0.75756	0.83723	0.69793	0.63718	0.53718	0.54425	0.36281	0.4202	0.49857	0.56767	0.55064	0.56199	0.65814	0.69084	0.72452
3.43	1.33509	1.42494	1.14199	1.14083	1.05642	1.06292	0.93035	0.95687	0.78821	0.71823	0.80695	0.65415	0.60345	0.49996	0.49708	0.31395	0.37598	0.45877	0.53362	0.50551	0.5285	0.61927	0.66075	0.69039
3.44	1.29052	1.37571	1.0944	1.09724	1.01676	1.0274	0.89677	0.92639	0.75123	0.68069	0.77642	0.61158	0.57194	0.46679	0.45297	0.27143	0.33664	0.42181	0.50298	0.46514	0.49849	0.58419	0.63459	0.65963
3.45	1.24206	1.32142	1.04521	1.05043	0.97595	0.99005	0.86273	0.89312	0.7165	0.64524	0.74567	0.57049	0.54265	0.43747	0.41223	0.23546	0.3022	0.38779	0.47573	0.42972	0.47184	0.553	0.61216	0.63234
3.46	1.19023	1.26265	0.99496	1.0009	0.93427	0.95115	0.82843	0.85723	0.68408	0.61212	0.71478	0.53113	0.51557	0.41179	0.37514	0.20608	0.27264	0.3568	0.45182	0.39936	0.44845	0.5258	0.59319	0.60855
3.47	1.13558	1.20006	0.94417	0.94922	0.89201	0.91103	0.79403	0.81903	0.65397	0.58147	0.68384	0.49376	0.49067	0.38951	0.34198	0.1833	0.24791	0.32897	0.4312	0.37413	0.42824	0.50263	0.57735	0.58827
3.48	1.0787	1.13436	0.89335	0.89602	0.84945	0.86999	0.75973	0.77893	0.6261	0.55341	0.65304	0.45867	0.46795	0.37041	0.31298	0.16701	0.22794	0.30446	0.41382	0.35403	0.41116	0.48349	0.56435	0.57148
3.49	1.02023	1.06636	0.84299	0.84198	0.80688	0.82837	0.72574	0.73743	0.60033	0.52799	0.62257	0.42614	0.44743	0.35426	0.28836	0.15702	0.21264	0.28342	0.39965	0.33902	0.39719	0.46835	0.55384	0.55815
3.5	0.96082	0.99693	0.79361	0.78787	0.76461	0.78654	0.69232	0.69514	0.57651	0.50523	0.59271	0.39645	0.42912	0.34091	0.26828	0.15307	0.20194	0.26604	0.38864	0.32899	0.38636	0.45714	0.54552	0.54822
3.51	0.90115	0.92695	0.7457	0.73444	0.72294	0.74485	0.65973	0.65276	0.55448	0.4851	0.56378	0.36991	0.4131	0.33024	0.25291	0.15487	0.19576	0.2525	0.38076	0.32384	0.37873	0.4498	0.53913	0.5416
3.52	0.84194	0.8574	0.69974	0.68254	0.68225	0.7037	0.62831	0.61104	0.53408	0.46757	0.53616	0.34684	0.39945	0.32219	0.24235	0.16208	0.19402	0.24302	0.37601	0.32342	0.37441	0.44621	0.53447	0.53822
3.53	0.7839	0.78923	0.65624	0.63297	0.6429	0.66354	0.59841	0.5708	0.51522	0.4526	0.51024	0.32753	0.38831	0.31677	0.23669	0.17432	0.19668	0.23778	0.37439	0.32757	0.37352	0.4463	0.5314	0.53797
3.54	0.72778	0.72343	0.61569	0.58656	0.60532	0.6248	0.57044	0.53289	0.49782	0.44018	0.4865	0.31229	0.37983	0.31405	0.23598	0.19123	0.2037	0.23697	0.37591	0.33612	0.37621	0.44993	0.52987	0.54077
3.55	0.67433	0.66099	0.57858	0.54412	0.56995	0.58798	0.54484	0.49815	0.48191	0.43032	0.46542	0.30144	0.37422	0.31418	0.24022	0.21243	0.21505	0.24078	0.38062	0.34893	0.38268	0.45703	0.52995	0.54652
3.56	0.62431	0.60284	0.54542	0.50643	0.53727	0.5536	0.5221	0.46742	0.46758	0.42304	0.44748	0.29526	0.37168	0.31735	0.24941	0.23756	0.23074	0.24934	0.38857	0.36584	0.39307	0.4675	0.53174	0.55516
3.57	0.57845	0.54989	0.51668	0.47417	0.5078	0.52221	0.50272	0.44149	0.455	0.41844	0.4332	0.29403	0.37246	0.32381	0.26349	0.26629	0.25078	0.2628	0.39985	0.3867	0.40758	0.48127	0.53548	0.56661
3.58	0.53748	0.50301	0.49285	0.44802	0.48207	0.49436	0.48723	0.42111	0.44445	0.41666	0.42309	0.298	0.37682	0.33384	0.2824	0.29831	0.27517	0.28124	0.41454	0.41139	0.42635	0.49827	0.54146	0.58082
3.59	0.50212	0.46295	0.4744	0.42851	0.46063	0.47064	0.47613	0.40691	0.43627	0.41788	0.41761	0.30735	0.38501	0.3477	0.30604	0.33335	0.30394	0.30471	0.43274	0.4398	0.4495	0.51847	0.55003	0.59775
3.6	0.47305	0.43043	0.46177	0.41612	0.44405	0.45165	0.46995	0.39944	0.43088	0.42235	0.41724	0.32229	0.39729	0.36571	0.3343	0.37119	0.3371	0.33324	0.45454	0.47182	0.47711	0.54184	0.56159	0.61738
3.61	0.45089	0.40602	0.45539	0.41119	0.43288	0.43799	0.46916	0.39915	0.42878	0.43035	0.42237	0.34292	0.41391	0.38812	0.36705	0.41166	0.37465	0.36678	0.48007	0.50737	0.50922	0.56836	0.57657	0.6397
3.62	0.43622	0.39023	0.45563	0.41397	0.42767	0.43021	0.47421	0.40634	0.4305	0.44219	0.43337	0.3693	0.43507	0.41519	0.40416	0.45459	0.41657	0.40526	0.5094	0.54635	0.54581	0.59805	0.59539	0.66471
3.63	0.42955	0.38343	0.46283	0.42458	0.4289	0.42887	0.48546	0.42119	0.43658	0.45821	0.45052	0.40144	0.46098	0.4471	0.44547	0.49989	0.4628	0.44857	0.54264	0.58868	0.58678	0.63088	0.61843	0.69241
3.64	0.43132	0.38588	0.47727	0.44302	0.43705	0.43446	0.50324	0.44377	0.44758	0.47879	0.47406	0.43927	0.49176	0.48399	0.49083	0.5475	0.51328	0.49653	0.57985	0.63427	0.63201	0.66688	0.64606	0.72281
3.65	0.44188	0.39773	0.49917	0.46919	0.45251	0.44743	0.52776	0.47397	0.46405	0.50425	0.50413	0.48267	0.52751	0.52592	0.54007	0.59736	0.56789	0.54895	0.62107	0.68302	0.68128	0.70603	0.67853	0.75593
3.66	0.4615	0.41903	0.52867	0.50288	0.47562	0.46816	0.55914	0.51162	0.48646	0.53494	0.5408	0.53144	0.56829	0.57288	0.59304	0.64947	0.62648	0.60559	0.66633	0.73482	0.73434	0.74832	0.71603	0.79176
3.67	0.49033	0.44973	0.56586	0.54379	0.5066	0.49691	0.59743	0.55639	0.51527	0.57115	0.58405	0.58532	0.61407	0.62477	0.64957	0.70384	0.68886	0.66619	0.71562	0.78955	0.79086	0.79372	0.75864	0.8303
3.68	0.52842	0.48964	0.61073	0.59153	0.54562	0.53388	0.64255	0.60791	0.5508	0.61311	0.63379	0.64401	0.66479	0.68146	0.7095	0.7605	0.75481	0.73046	0.7689	0.84707	0.8505	0.84218	0.80633	0.87153
3.69	0.57574	0.53855	0.66319	0.64567	0.59272	0.57915	0.69434	0.66567	0.59331	0.66101	0.68984	0.70713	0.72032	0.7427	0.77266	0.81948	0.82406	0.7981	0.82608	0.90721	0.91287	0.8936	0.85892	0.91543
3.7	0.6321	0.59611	0.72307	0.70571	0.64785	0.63267	0.75252	0.72917	0.64295	0.71494	0.75195	0.77429	0.78048	0.8082	0.83889	0.88081	0.89634	0.8688	0.88704	0.96979	0.97756	0.94789	0.91615	0.96193
3.71	0.69724	0.66194	0.79013	0.77114	0.71082	0.69431	0.81674	0.79783	0.69971	0.7749	0.81978	0.84505	0.84505	0.87762	0.90802	0.94453	0.97132	0.94226	0.95162	1.03463	1.04416	1.00491	0.97762	1.01097
3.72	0.77078	0.73559	0.86403	0.84143	0.78137	0.76378	0.88658	0.87106	0.76351	0.84082	0.89296	0.91897	0.91375	0.95058	0.9799	1.01068	1.04871	1.01815	1.01965	1.10151	1.11226	1.06447	1.04284	1.06246
3.73	0.85223	0.81658	0.94437	0.91604	0.85911	0.8407	0.96152	0.94828	0.8341	0.91252	0.97103	0.99558	0.98628	1.02666	1.05433	1.07927	1.12813	1.09617	1.09087	1.1702	1.18146	1.12636	1.11123	1.11628
3.74	0.94104	0.90437	1.03068	0.99449	0.94355	0.92458	1.04103	1.02894	0.91116	0.98971	1.0535	1.07444	1.06228	1.10545	1.13116	1.15032	1.20927	1.17604	1.16503	1.24047	1.2514	1.19036	1.18216	1.1723
3.75	1.03655	0.99842	1.12243	1.0763	1.03413	1.01481	1.12452	1.11249	0.99422	1.07205	1.13983	1.1551	1.1414	1.18655	1.21019	1.22379	1.29178	1.25746	1.24184	1.31208	1.32176	1.25619	1.25495	1.23037
3.76	1.13803	1.09815	1.21902	1.16104	1.13018	1.11073	1.2114	1.19845	1.08274	1.15909	1.22947	1.23716	1.22325	1.26952	1.29123	1.29968	1.37536	1.34016	1.32098	1.38479	1.39222	1.32356	1.32889	1.29032
3.77	1.24471	1.20296	1.31985	1.24835	1.231	1.21158	1.30105	1.2864	1.17609	1.25029	1.32184	1.32024	1.30743	1.35401	1.37407	1.37792	1.45967	1.42387	1.4021	1.45834	1.46257	1.39216	1.40332	1.35197
3.78	1.35578	1.31225	1.42426	1.33788	1.33581	1.31656	1.3929	1.37594	1.27359	1.34508	1.41634	1.40401	1.39356	1.43966	1.45849	1.45841	1.54445	1.50835	1.48486	1.53251	1.5326	1.46166	1.47758	1.41512
3.79	1.47039	1.42541	1.53155	1.42937	1.44382	1.42482	1.48637	1.46677	1.37449	1.44283	1.51238	1.48819	1.48122	1.52616	1.54426	1.54106	1.62943	1.59334	1.56887	1.60705	1.60217	1.53172	1.55111	1.47956
3.8	1.5877	1.54182	1.64106	1.52259	1.55417	1.53553	1.58096	1.55861	1.47804	1.54289	1.60938	1.57251	1.57004	1.61322	1.63113	1.62569	1.71434	1.67859	1.65375	1.68172	1.67117	1.602	1.62339	1.54509
3.81	1.70686	1.66085	1.7521	1.61736	1.66606	1.64782	1.67619	1.65125	1.58349	1.64457	1.70679	1.6568	1.65962	1.70061	1.71884	1.71212	1.79896	1.76384	1.73912	1.75631	1.73956	1.67215	1.69401	1.61146
3.82	1.82706	1.78187	1.86398	1.71351	1.77866	1.76087	1.77162	1.7445	1.69007	1.74721	1.80404	1.74089	1.74961	1.78813	1.8071	1.80013	1.88309	1.84883	1.82459	1.8306	1.80728	1.74183	1.76266	1.67847
3.83	1.94751	1.90423	1.97605	1.81091	1.8912	1.87389	1.8669	1.8382	1.79707	1.85015	1.90065	1.82466	1.83964	1.87559	1.89562	1.88943	1.96651	1.93328	1.90975	1.90436	1.87432	1.81072	1.82916	1.74588
3.84	2.06749	2.02728	2.08767	1.90943	2.00291	1.98616	1.9617	1.93222	1.9038	1.95275	1.99612	1.90802	1.92936	1.96284	1.9841	1.9797	2.04903	2.01689	1.99422	1.97739	1.94069	1.8785	1.89341	1.81345
3.85	2.1863	2.15036	2.19825	2.00892	2.11312	2.097	2.05577	2.02642	2.00964	2.05444	2.09003	1.99089	2.01845	2.04973	2.07222	2.07058	2.13046	2.09939	2.07761	2.04947	2.00638	1.94487	1.95541	1.88095
3.86	2.30335	2.27282	2.30722	2.10924	2.22118	2.20582	2.1489	2.12064	2.114	2.15468	2.18199	2.0732	2.10659	2.1361	2.15966	2.16166	2.21059	2.18042	2.15955	2.12038	2.07137	2.00954	2.01526	1.94813
3.87	2.41808	2.394	2.41406	2.21019	2.32655	2.31211	2.24091	2.21473	2.2164	2.25297	2.27165	2.15489	2.19346	2.2218	2.24608	2.2525	2.28921	2.25964	2.23964	2.18993	2.13561	2.07228	2.07311	2.01474
3.88	2.53006	2.51325	2.51831	2.31155	2.42874	2.41544	2.33167	2.30847	2.31638	2.34892	2.35872	2.23588	2.27879	2.30665	2.33117	2.34259	2.36611	2.33673	2.31754	2.25787	2.19904	2.13284	2.12917	2.08053
3.89	2.63889	2.62992	2.61953	2.41305	2.52735	2.51548	2.42105	2.40163	2.41359	2.44217	2.44296	2.31607	2.36228	2.39044	2.41457	2.4314	2.44103	2.41129	2.3929	2.32401	2.26156	2.19103	2.18368	2.14524
3.9	2.74426	2.74339	2.71734	2.51435	2.62206	2.61197	2.50895	2.49394	2.50769	2.53243	2.52419	2.39535	2.44367	2.47294	2.49598	2.51838	2.51371	2.48298	2.46537	2.38811	2.32302	2.24667	2.23685	2.20859
3.91	2.84591	2.85308	2.81145	2.61507	2.71264	2.70469	2.59525	2.58505	2.59846	2.61948	2.60225	2.47355	2.52269	2.55387	2.57507	2.60296	2.58387	2.55142	2.53463	2.44995	2.38323	2.29961	2.28888	2.27031
3.92	2.94368	2.95842	2.90156	2.71477	2.79889	2.79355	2.67986	2.67461	2.68568	2.70316	2.67706	2.55047	2.5991	2.63291	2.65154	2.68455	2.65123	2.61627	2.60036	2.50932	2.44194	2.34972	2.33995	2.3301
3.93	3.03744	3.05889	2.98745	2.81299	2.88073	2.87846	2.76265	2.76222	2.76919	2.78336	2.74854	2.62589	2.67267	2.70975	2.72509	2.76258	2.71544	2.67721	2.6623	2.56597	2.4989	2.39691	2.39012	2.38768
3.94	3.1271	3.15406	3.06894	2.90919	2.95813	2.95939	2.84347	2.84743	2.84887	2.86	2.8167	2.69954	2.74317	2.784	2.79546	2.83644	2.77622	2.73394	2.72016	2.61972	2.55378	2.4411	2.43941	2.44273
3.95	3.21262	3.24351	3.1459	3.00282	3.0311	3.03632	2.92216	2.92979	2.92461	2.93305	2.88153	2.77111	2.81039	2.85525	2.86238	2.90562	2.83323	2.78617	2.77372	2.67035	2.60627	2.48224	2.48772	2.49495
3.96	3.29396	3.32693	3.21824	3.09332	3.09969	3.10929	2.99851	3.00883	2.99634	3.00249	2.94308	2.84028	2.87416	2.92312	2.92562	2.96959	2.88616	2.83369	2.82274	2.71768	2.656	2.5203	2.53487	2.54403
3.97	3.37111	3.40407	3.2859	3.18009	3.16399	3.17829	3.07233	3.0841	3.06397	3.06835	3.00142	2.9067	2.93429	2.98719	2.98496	3.02791	2.93474	2.87633	2.86706	2.76155	2.70263	2.55527	2.58057	2.58966
3.98	3.44404	3.47476	3.34885	3.26258	3.2241	3.24333	3.14334	3.15513	3.12745	3.13062	3.0566	2.96999	2.99065	3.04706	3.04021	3.08018	2.97867	2.91396	2.90652	2.8018	2.74579	2.58712	2.62442	2.63154
3.99	3.51273	3.53889	3.40707	3.34022	3.28015	3.30441	3.2113	3.22151	3.18668	3.18935	3.10871	3.02981	3.04309	3.10235	3.0912	3.12608	3.01774	2.94654	2.94101	2.83831	2.78515	2.61589	2.66598	2.66938
4	3.57713	3.59646	3.46061	3.41251	3.33223	3.36148	3.27591	3.28284	3.24159	3.24451	3.15779	3.08578	3.09152	3.15272	3.13775	3.16536	3.05176	2.97402	2.97044	2.87099	2.82041	2.64158	2.70471	2.70289
4.01	3.63717	3.64752	3.50949	3.47898	3.38046	3.41447	3.33688	3.3388	3.2921	3.2961	3.2039	3.13756	3.13584	3.19786	3.17976	3.19787	3.0806	2.99646	2.99479	2.89975	2.85127	2.6642	2.74003	2.73183
4.02	3.69273	3.69217	3.55376	3.5392	3.4249	3.46328	3.3939	3.38913	3.33809	3.3441	3.24707	3.18486	3.17598	3.23753	3.21709	3.22355	3.10417	3.01394	3.01404	2.92456	2.87751	2.68378	2.77136	2.75597
4.03	3.74366	3.73058	3.59345	3.59284	3.4656	3.50779	3.44665	3.43358	3.37947	3.38843	3.28726	3.22737	3.21187	3.27154	3.24965	3.24241	3.12246	3.02657	3.02824	2.94537	2.89895	2.70032	2.7981	2.7751
4.04	3.78979	3.76295	3.6286	3.6396	3.50257	3.54781	3.49486	3.47201	3.41609	3.42901	3.32445	3.26487	3.24348	3.29977	3.27735	3.25457	3.13548	3.03451	3.03743	2.96217	2.91547	2.71381	2.8197	2.78908
4.05	3.83091	3.78949	3.65926	3.67926	3.53576	3.58318	3.5382	3.50435	3.44783	3.46571	3.35854	3.29715	3.27075	3.32215	3.30013	3.26021	3.14335	3.03794	3.04175	2.97495	2.92696	2.72425	2.83566	2.79778
4.06	3.86675	3.81044	3.6854	3.71168	3.56509	3.61365	3.57642	3.53054	3.47456	3.49839	3.38937	3.32406	3.29366	3.33868	3.31791	3.25959	3.14617	3.03703	3.04128	2.98371	2.93344	2.7316	2.84555	2.80114
4.07	3.89704	3.82602	3.70704	3.73678	3.59044	3.63901	3.60923	3.55065	3.49612	3.52686	3.41677	3.34548	3.31217	3.34942	3.33065	3.25303	3.14415	3.03197	3.03619	2.98844	2.93492	2.73581	2.84905	2.7991
4.08	3.92148	3.83644	3.72415	3.75452	3.61164	3.65902	3.63637	3.56473	3.5124	3.55089	3.44049	3.36137	3.32624	3.35449	3.33831	3.24089	3.13748	3.02292	3.02664	2.98911	2.93146	2.73682	2.84594	2.79171
4.09	3.93974	3.84184	3.73663	3.76493	3.62844	3.67343	3.65765	3.57292	3.52324	3.57026	3.46024	3.37168	3.33579	3.35403	3.34084	3.22357	3.12639	3.01004	3.0128	2.9857	2.92319	2.73451	2.83613	2.77904
4.1	3.9515	3.84237	3.74441	3.76808	3.64058	3.68203	3.67282	3.57534	3.52853	3.58468	3.4757	3.37642	3.34079	3.34823	3.33824	3.20147	3.11111	2.99344	2.99483	2.97814	2.91024	2.72878	2.81966	2.76117
4.11	3.95644	3.83806	3.74736	3.76406	3.64779	3.68462	3.68169	3.57214	3.52813	3.59389	3.4865	3.37563	3.34113	3.33729	3.33045	3.17499	3.09188	2.9732	2.9729	2.96635	2.89276	2.71949	2.79668	2.73829
4.12	3.95426	3.82895	3.7453	3.75301	3.64973	3.68099	3.68409	3.5635	3.52193	3.59758	3.49222	3.36934	3.3367	3.32141	3.31747	3.14453	3.06888	2.94938	2.94716	2.95023	2.87092	2.70649	2.76748	2.71058
4.13	3.94465	3.81491	3.73805	3.73506	3.64605	3.67099	3.67983	3.54955	3.50983	3.59547	3.4925	3.35764	3.32738	3.3008	3.29928	3.11042	3.04233	2.92196	2.91775	2.92964	2.84489	2.68959	2.73243	2.67827
4.14	3.92736	3.79584	3.72538	3.71035	3.63642	3.65451	3.66876	3.53042	3.49176	3.58726	3.48688	3.34055	3.31304	3.27564	3.27588	3.07297	3.01232	2.89092	2.88476	2.90441	2.81483	2.66863	2.69203	2.64165
4.15	3.90216	3.77156	3.70705	3.67901	3.62048	3.63144	3.65074	3.50621	3.46767	3.57264	3.47496	3.31814	3.2935	3.24607	3.24724	3.03241	2.97894	2.85619	2.84827	2.87438	2.78085	2.64342	2.64677	2.60098
4.16	3.86888	3.74179	3.68281	3.64118	3.59791	3.60174	3.6256	3.47697	3.43746	3.55138	3.45638	3.29045	3.2686	3.21222	3.21337	2.98893	2.94222	2.81765	2.80833	2.83933	2.74309	2.6138	2.59727	2.55657
4.17	3.82738	3.70624	3.65237	3.59699	3.56838	3.56539	3.59321	3.44272	3.40113	3.5232	3.43076	3.25747	3.23813	3.17417	3.17426	2.94264	2.90212	2.7752	2.76494	2.79908	2.70163	2.57958	2.54411	2.50874
4.18	3.77759	3.6646	3.61548	3.54651	3.53164	3.52239	3.55345	3.40344	3.35866	3.4879	3.3978	3.21924	3.20194	3.13194	3.12991	2.89356	2.85854	2.7287	2.71809	2.75347	2.65653	2.54063	2.48789	2.45781
4.19	3.71949	3.61651	3.57185	3.48986	3.48745	3.47278	3.50621	3.35906	3.31003	3.44531	3.35726	3.17571	3.15983	3.08549	3.08034	2.84164	2.81132	2.67799	2.66771	2.70232	2.6078	2.49683	2.42916	2.40409
4.2	3.65309	3.56163	3.52124	3.42712	3.43564	3.41665	3.45137	3.30949	3.25528	3.39529	3.30896	3.12684	3.11165	3.03481	3.02554	2.78679	2.76027	2.62298	2.61373	2.6455	2.55546	2.4481	2.36846	2.34789
4.21	3.57849	3.49965	3.46342	3.35833	3.37607	3.35403	3.38886	3.25456	3.19443	3.33777	3.25279	3.07258	3.05724	2.97974	2.96554	2.72884	2.70513	2.56355	2.55602	2.58295	2.49946	2.3944	2.3062	2.28948
4.22	3.4958	3.43025	3.3982	3.28356	3.3087	3.28502	3.31862	3.19414	3.12752	3.27271	3.18873	3.01285	2.9965	2.9202	2.90033	2.6676	2.64565	2.49963	2.4945	2.51466	2.43979	2.33573	2.24275	2.22914
4.23	3.40522	3.35317	3.32541	3.20288	3.23353	3.20971	3.24062	3.12802	3.05464	3.20013	3.11684	2.94757	2.92934	2.85599	2.82994	2.60278	2.58155	2.43117	2.42902	2.44066	2.37638	2.27214	2.17836	2.16708
4.24	3.30697	3.26825	3.24496	3.11635	3.15065	3.12821	3.15489	3.05607	2.97588	3.12014	3.03727	2.87665	2.85576	2.78699	2.75442	2.53417	2.51255	2.35821	2.35948	2.36112	2.30919	2.20377	2.1132	2.10352
4.25	3.20129	3.17534	3.15677	3.02404	3.06017	3.0406	3.06146	2.97807	2.89132	3.03289	2.95023	2.80005	2.77575	2.713	2.67375	2.46148	2.43839	2.28079	2.28576	2.27625	2.23817	2.13076	2.04735	2.03861
4.26	3.08848	3.07441	3.06084	2.92605	2.96233	2.94694	2.96047	2.89388	2.80111	2.93855	2.85606	2.71772	2.68941	2.63389	2.58802	2.38445	2.35886	2.19904	2.20778	2.18634	2.16328	2.05335	1.98076	1.97249
4.27	2.96885	2.96547	2.95723	2.82246	2.85738	2.84731	2.85208	2.80338	2.70537	2.83742	2.75508	2.62961	2.59687	2.54953	2.49724	2.30287	2.2738	2.1131	2.12549	2.0918	2.08452	1.9718	1.91332	1.90523
4.28	2.84272	2.84868	2.84605	2.71344	2.74563	2.7418	2.73652	2.70649	2.60429	2.72979	2.64774	2.53577	2.49833	2.45981	2.4015	2.21655	2.18312	2.0232	2.03889	1.99308	2.00191	1.88644	1.84487	1.83688
4.29	2.71044	2.72421	2.72747	2.59908	2.62744	2.63043	2.61409	2.60316	2.49802	2.61601	2.53449	2.43625	2.39402	2.36468	2.30086	2.12534	2.08678	1.92957	1.948	1.89072	1.91552	1.79761	1.77518	1.76744
4.3	2.57236	2.59234	2.60171	2.47959	2.50321	2.5133	2.48516	2.49343	2.38678	2.49649	2.41584	2.33115	2.28427	2.26415	2.19543	2.02919	1.98487	1.83248	1.8529	1.7853	1.82543	1.70571	1.70397	1.6969
4.31	2.42884	2.45343	2.46904	2.35515	2.37335	2.39043	2.35014	2.37736	2.27077	2.37163	2.29229	2.22062	2.16942	2.15826	2.08531	1.92807	1.87752	1.73225	1.75375	1.67744	1.73179	1.61115	1.63098	1.62518
4.32	2.28024	2.30788	2.32981	2.22596	2.23829	2.26194	2.20954	2.25511	2.15022	2.24189	2.16438	2.10489	2.04988	2.04712	1.97066	1.82207	1.765	1.62917	1.65074	1.56777	1.63478	1.51434	1.55595	1.55218
4.33	2.12692	2.15616	2.18436	2.09224	2.09847	2.12788	2.06387	2.12688	2.02539	2.1077	2.03258	1.9842	1.92608	1.93089	1.85163	1.7113	1.64762	1.52353	1.54411	1.45689	1.53462	1.41569	1.47861	1.47778
4.34	1.96925	1.99877	2.03313	1.95424	1.95434	1.98841	1.91375	1.99294	1.89652	1.96956	1.8974	1.85888	1.79848	1.8098	1.72844	1.59598	1.5258	1.41563	1.43416	1.34543	1.43156	1.31561	1.39878	1.40184
4.35	1.80758	1.83623	1.87653	1.81218	1.80631	1.84367	1.75977	1.85363	1.76387	1.82789	1.75926	1.72927	1.66753	1.68412	1.60132	1.47638	1.40002	1.30573	1.32124	1.23391	1.32589	1.21447	1.31629	1.32419
4.36	1.64229	1.6691	1.71504	1.66632	1.65481	1.69386	1.60259	1.70932	1.62773	1.68313	1.6186	1.59575	1.53375	1.55418	1.47055	1.35283	1.27083	1.19405	1.20571	1.12282	1.21791	1.11263	1.23105	1.24467
4.37	1.47375	1.49795	1.54915	1.51692	1.50022	1.53923	1.44287	1.56045	1.48839	1.53572	1.47577	1.45876	1.39759	1.42031	1.33643	1.22571	1.1388	1.08079	1.08799	1.01253	1.10795	1.0104	1.14304	1.16312
4.38	1.30234	1.32331	1.37935	1.36421	1.34291	1.38009	1.28125	1.40748	1.34611	1.38602	1.33108	1.31873	1.25951	1.28292	1.1993	1.09542	1.00454	0.96608	0.96847	0.90332	0.99633	0.90803	1.05229	1.07935
4.39	1.12846	1.14575	1.20617	1.20845	1.18323	1.21681	1.11839	1.25092	1.20121	1.23443	1.18481	1.17613	1.11997	1.14242	1.05957	0.96241	0.86867	0.85004	0.84759	0.79538	0.88337	0.80574	0.9589	0.99323
4.4	0.95251	0.96578	1.03013	1.04988	1.02151	1.04981	0.95487	1.09127	1.05395	1.08125	1.03718	1.03139	0.97935	0.99922	0.91762	0.82713	0.73178	0.7327	0.72574	0.68875	0.76939	0.70368	0.86303	0.9046
4.41	0.77491	0.78396	0.85178	0.88878	0.85807	0.87959	0.79128	0.92911	0.90465	0.9268	0.88838	0.88499	0.83804	0.85377	0.77391	0.69004	0.59446	0.61411	0.60332	0.58337	0.65467	0.60198	0.76488	0.81338
4.42	0.5961	0.60078	0.67166	0.72539	0.6932	0.7067	0.62813	0.76493	0.75358	0.77135	0.73857	0.73736	0.69637	0.70647	0.62891	0.55158	0.45722	0.49425	0.48067	0.47908	0.53948	0.50066	0.66469	0.71946
4.43	0.41655	0.41675	0.49032	0.56	0.5272	0.53175	0.4659	0.59932	0.60106	0.61516	0.5879	0.58892	0.55464	0.55776	0.48311	0.4122	0.32057	0.3731	0.35812	0.3756	0.42407	0.39977	0.56272	0.62283
4.44	0.23674	0.23235	0.30833	0.3929	0.36035	0.35541	0.30496	0.43278	0.44738	0.45844	0.43647	0.44006	0.41308	0.40803	0.33698	0.2723	0.1849	0.25063	0.23591	0.27259	0.30862	0.29925	0.45923	0.52346
4.45	0.05717	0.04808	0.12628	0.22443	0.19299	0.17837	0.14568	0.26586	0.29285	0.30143	0.28445	0.29115	0.27192	0.25769	0.19103	0.13228	0.05056	0.12683	0.11429	0.16964	0.1933	0.19905	0.3545	0.42142
4.46	-0.12164	-0.13557	-0.05528	0.05492	0.02542	0.00137	-0.01169	0.09905	0.13776	0.14433	0.13196	0.14251	0.1313	0.10709	0.04574	-0.00755	-0.0822	0.00169	-0.00661	0.06631	0.07824	0.09909	0.24874	0.3168
4.47	-0.29915	-0.3181	-0.23573	-0.11521	-0.14198	-0.17485	-0.16692	-0.06714	-0.01754	-0.01262	-0.02081	-0.00554	-0.00862	-0.04339	-0.09843	-0.14684	-0.21317	-0.12474	-0.12668	-0.03785	-0.03645	-0.000738487	0.14219	0.20974
4.48	-0.47482	-0.499	-0.41447	-0.28553	-0.30886	-0.34951	-0.31986	-0.23226	-0.17274	-0.16919	-0.17368	-0.15275	-0.14775	-0.19343	-0.24106	-0.28533	-0.34225	-0.2524	-0.24587	-0.14328	-0.15072	-0.10053	0.03502	0.10043
4.49	-0.64807	-0.67773	-0.59088	-0.45554	-0.47477	-0.52187	-0.47038	-0.39582	-0.32747	-0.32511	-0.32637	-0.29885	-0.286	-0.3427	-0.38173	-0.42275	-0.46938	-0.38113	-0.36416	-0.25035	-0.26451	-0.20038	-0.07263	-0.01087
4.5	-0.81837	-0.85377	-0.76436	-0.6247	-0.63926	-0.69121	-0.61841	-0.55741	-0.48139	-0.48012	-0.47862	-0.44365	-0.42331	-0.49089	-0.5201	-0.55891	-0.59457	-0.51073	-0.48162	-0.35939	-0.37781	-0.30038	-0.18065	-0.12388
4.51	-0.98513	-1.02652	-0.93425	-0.79239	-0.80183	-0.8568	-0.76388	-0.71658	-0.6341	-0.63386	-0.63006	-0.58691	-0.5596	-0.63769	-0.65589	-0.69358	-0.71784	-0.64092	-0.59829	-0.47061	-0.49058	-0.40059	-0.28898	-0.23827
4.52	-1.14785	-1.19541	-1.09995	-0.95801	-0.96196	-1.018	-0.90675	-0.87295	-0.78522	-0.78599	-0.78033	-0.72847	-0.69482	-0.7828	-0.78884	-0.82659	-0.83928	-0.77136	-0.71426	-0.58412	-0.60282	-0.50104	-0.39759	-0.35368
4.53	-1.30595	-1.35984	-1.26083	-1.12082	-1.11905	-1.17421	-1.04695	-1.02609	-0.93432	-0.93611	-0.92899	-0.86812	-0.82889	-0.92592	-0.91878	-0.95776	-0.95896	-0.90164	-0.82961	-0.69989	-0.7145	-0.60172	-0.50643	-0.4697
4.54	-1.45897	-1.5192	-1.41629	-1.28014	-1.27253	-1.32489	-1.18444	-1.17564	-1.08097	-1.08379	-1.07558	-1.0057	-0.96174	-1.06676	-1.04561	-1.08693	-1.07698	-1.03131	-0.94443	-0.81777	-0.82559	-0.70262	-0.61553	-0.58592
4.55	-1.60641	-1.67289	-1.56576	-1.43519	-1.42179	-1.46955	-1.31909	-1.3212	-1.22471	-1.22855	-1.21959	-1.14099	-1.09324	-1.205	-1.16924	-1.21392	-1.1934	-1.15981	-1.05877	-0.93746	-0.93602	-0.80365	-0.72484	-0.70189
4.56	-1.74783	-1.82029	-1.70869	-1.58526	-1.56619	-1.60784	-1.4508	-1.46241	-1.3651	-1.36992	-1.36052	-1.27382	-1.22329	-1.34034	-1.28969	-1.33859	-1.30828	-1.28661	-1.17267	-1.05853	-1.04573	-0.90471	-0.83433	-0.81719
4.57	-1.88285	-1.96083	-1.84458	-1.72957	-1.70515	-1.7394	-1.57937	-1.59891	-1.50165	-1.50737	-1.49783	-1.40395	-1.35169	-1.47245	-1.407	-1.46072	-1.4216	-1.41113	-1.2861	-1.18043	-1.1546	-1.00565	-0.94393	-0.93136
4.58	-2.01109	-2.09397	-1.973	-1.86743	-1.83809	-1.86401	-1.70461	-1.73036	-1.63391	-1.64043	-1.63104	-1.53118	-1.47829	-1.60103	-1.52125	-1.58016	-1.53337	-1.53278	-1.399	-1.30251	-1.26251	-1.10631	-1.05354	-1.04401
4.59	-2.13227	-2.21919	-2.09355	-1.99816	-1.96444	-1.98151	-1.82624	-1.85642	-1.76143	-1.76857	-1.75966	-1.65525	-1.60284	-1.72576	-1.63255	-1.69669	-1.64346	-1.65101	-1.51124	-1.42403	-1.36927	-1.20647	-1.16296	-1.15471
4.6	-2.24613	-2.33606	-2.20594	-2.12115	-2.08373	-2.0918	-1.94396	-1.97677	-1.88376	-1.89134	-1.88322	-1.77592	-1.72512	-1.84633	-1.74105	-1.81013	-1.75179	-1.76527	-1.62266	-1.5442	-1.47473	-1.30593	-1.27198	-1.26311
4.61	-2.35247	-2.44419	-2.30995	-2.2359	-2.19554	-2.19486	-2.05742	-2.09112	-2.0005	-2.00832	-2.00134	-1.89291	-1.84484	-1.96244	-1.84687	-1.92026	-1.85816	-1.8751	-1.73299	-1.6622	-1.57864	-1.40444	-1.3803	-1.36886
4.62	-2.45113	-2.54328	-2.40543	-2.34195	-2.29952	-2.29072	-2.16623	-2.19919	-2.11126	-2.11913	-2.11366	-2.00595	-1.9617	-2.07381	-1.95013	-2.02689	-1.96236	-1.98007	-1.84193	-1.77721	-1.68078	-1.50177	-1.48755	-1.47167
4.63	-2.54205	-2.63311	-2.49236	-2.43903	-2.39542	-2.37948	-2.27001	-2.30077	-2.21573	-2.22346	-2.21994	-2.11479	-2.07539	-2.18019	-2.05097	-2.12982	-2.06415	-2.07986	-1.94914	-1.88847	-1.78091	-1.59769	-1.59333	-1.57132
4.64	-2.62515	-2.71356	-2.57079	-2.52691	-2.48308	-2.46125	-2.36835	-2.39563	-2.31362	-2.3211	-2.31996	-2.21914	-2.18558	-2.28133	-2.14943	-2.22888	-2.16327	-2.17423	-2.05422	-1.99524	-1.87876	-1.69195	-1.69714	-1.66759
4.65	-2.70049	-2.7846	-2.64087	-2.60556	-2.56249	-2.53623	-2.46085	-2.48364	-2.40474	-2.41193	-2.41363	-2.31876	-2.29195	-2.37707	-2.24559	-2.32389	-2.25944	-2.26306	-2.15674	-2.09694	-1.97412	-1.78433	-1.7985	-1.76037
4.66	-2.76809	-2.84631	-2.70285	-2.67504	-2.63368	-2.6046	-2.54715	-2.56468	-2.48895	-2.49591	-2.50091	-2.41342	-2.39417	-2.46725	-2.33942	-2.41472	-2.35238	-2.34629	-2.25626	-2.19303	-2.06671	-1.87463	-1.89689	-1.84956
4.67	-2.8281	-2.89883	-2.75705	-2.73557	-2.69684	-2.66659	-2.62691	-2.63871	-2.56618	-2.57311	-2.58188	-2.50291	-2.49192	-2.55178	-2.43088	-2.50128	-2.44185	-2.42401	-2.35233	-2.28319	-2.15634	-1.96267	-1.99178	-1.93512
4.68	-2.88066	-2.94243	-2.8039	-2.78748	-2.75224	-2.72244	-2.69987	-2.70574	-2.63646	-2.64371	-2.65664	-2.58707	-2.58491	-2.63062	-2.51986	-2.58349	-2.5276	-2.49639	-2.44451	-2.36719	-2.24282	-2.04827	-2.08268	-2.0171
4.69	-2.92597	-2.97744	-2.84386	-2.83122	-2.80025	-2.7724	-2.76582	-2.76583	-2.6999	-2.70799	-2.72543	-2.66577	-2.67288	-2.70378	-2.60621	-2.66132	-2.60947	-2.56367	-2.5324	-2.44497	-2.32598	-2.1313	-2.16913	-2.09554
4.7	-2.96428	-3.00427	-2.87748	-2.86734	-2.84133	-2.81672	-2.82464	-2.81913	-2.75668	-2.76628	-2.78848	-2.73893	-2.75559	-2.77131	-2.68971	-2.73478	-2.68731	-2.62618	-2.61563	-2.51664	-2.40571	-2.21164	-2.25075	-2.17054
4.71	-2.99587	-3.02341	-2.90534	-2.89651	-2.87599	-2.85567	-2.87631	-2.86583	-2.80707	-2.81904	-2.84614	-2.80653	-2.83285	-2.83339	-2.77016	-2.80394	-2.76104	-2.68434	-2.69388	-2.58245	-2.48193	-2.28921	-2.32723	-2.24224
4.72	-3.02106	-3.03539	-2.92802	-2.91941	-2.90484	-2.88953	-2.92088	-2.9062	-2.85142	-2.86674	-2.89874	-2.86859	-2.90451	-2.89017	-2.84727	-2.86889	-2.83064	-2.73855	-2.76694	-2.6428	-2.55459	-2.36394	-2.39838	-2.31079
4.73	-3.04022	-3.04081	-2.94617	-2.93682	-2.9285	-2.91857	-2.95856	-2.94055	-2.89013	-2.90992	-2.94668	-2.92521	-2.97048	-2.9419	-2.92078	-2.92976	-2.89617	-2.7893	-2.83461	-2.69817	-2.62372	-2.43579	-2.46413	-2.37638
4.74	-3.05374	-3.04028	-2.96039	-2.94952	-2.94758	-2.94307	-2.98961	-2.96926	-2.92366	-2.94916	-2.99034	-2.97651	-3.03073	-2.98885	-2.99039	-2.98673	-2.95771	-2.83705	-2.89684	-2.74918	-2.68935	-2.50472	-2.5245	-2.43917
4.75	-3.06203	-3.03445	-2.97131	-2.95829	-2.96277	-2.96331	-3.01442	-2.99277	-2.95253	-2.985	-3.03011	-3.0227	-3.08527	-3.03137	-3.05585	-3.04	-3.01544	-2.88224	-2.95364	-2.7965	-2.75157	-2.57076	-2.57969	-2.49937
4.76	-3.06557	-3.02396	-2.97948	-2.96392	-2.97467	-2.97962	-3.03345	-3.01153	-2.9773	-3.018	-3.06637	-3.06402	-3.13419	-3.0698	-3.11691	-3.08979	-3.06955	-2.92532	-3.0051	-2.8408	-2.81049	-2.63388	-2.62999	-2.55714
4.77	-3.06482	-3.00951	-2.98546	-2.96712	-2.9839	-2.99227	-3.04725	-3.02606	-2.99853	-3.04865	-3.09949	-3.10075	-3.17763	-3.10453	-3.17338	-3.13632	-3.12032	-2.96665	-3.05142	-2.88281	-2.86626	-2.69414	-2.67583	-2.61266
4.78	-3.06032	-2.99176	-2.98974	-2.96855	-2.99102	-3.00163	-3.05646	-3.03687	-3.01677	-3.07744	-3.12978	-3.13321	-3.21576	-3.13595	-3.22511	-3.17985	-3.16798	-3.00656	-3.09286	-2.92321	-2.91904	-2.75156	-2.71773	-2.66607
4.79	-3.05257	-2.97135	-2.99276	-2.96886	-2.99654	-3.00803	-3.06174	-3.04452	-3.0326	-3.10472	-3.15753	-3.16175	-3.24886	-3.16448	-3.27203	-3.22059	-3.21283	-3.04532	-3.12977	-2.96262	-2.969	-2.8062	-2.75631	-2.71751
4.8	-3.04215	-2.94894	-2.9949	-2.96853	-3.00088	-3.01184	-3.06378	-3.04954	-3.04654	-3.13082	-3.18301	-3.18674	-3.2772	-3.19051	-3.31412	-3.25878	-3.25514	-3.08309	-3.16252	-3.00157	-3.0163	-2.85811	-2.79226	-2.7671
4.81	-3.02962	-2.92517	-2.9965	-2.96803	-3.00443	-3.01344	-3.06332	-3.05247	-3.05911	-3.15595	-3.20641	-3.20857	-3.30113	-3.21443	-3.35145	-3.29459	-3.29519	-3.11998	-3.19158	-3.0405	-3.06112	-2.90735	-2.82629	-2.8149
4.82	-3.01554	-2.90067	-2.99781	-2.96768	-3.00748	-3.01323	-3.06108	-3.05384	-3.07074	-3.18021	-3.22789	-3.22761	-3.32101	-3.23661	-3.38415	-3.32823	-3.33319	-3.15603	-3.21739	-3.07975	-3.10361	-2.95398	-2.85914	-2.86098
4.83	-3.00052	-2.87601	-2.99908	-2.96776	-3.01026	-3.01163	-3.05772	-3.05414	-3.08184	-3.20367	-3.24759	-3.24426	-3.33722	-3.2574	-3.41246	-3.35984	-3.36933	-3.19122	-3.24047	-3.1195	-3.14391	-2.99811	-2.89151	-2.90538
4.84	-2.98511	-2.85179	-3.00045	-2.96843	-3.01294	-3.00906	-3.05392	-3.05383	-3.09272	-3.22626	-3.26561	-3.25884	-3.35021	-3.27711	-3.43663	-3.38949	-3.40376	-3.22542	-3.26128	-3.15979	-3.1821	-3.0398	-2.92406	-2.94812
4.85	-2.96989	-2.82858	-3.00207	-2.9698	-3.01561	-3.00596	-3.05027	-3.05334	-3.10365	-3.24785	-3.28199	-3.2717	-3.36037	-3.29601	-3.45702	-3.41729	-3.43655	-3.2585	-3.28029	-3.20057	-3.21829	-3.07913	-2.95737	-2.98917
4.86	-2.95539	-2.8069	-3.00404	-2.97192	-3.01835	-3.00275	-3.04729	-3.05304	-3.11481	-3.26826	-3.2968	-3.28316	-3.36813	-3.31432	-3.47403	-3.44327	-3.46771	-3.29028	-3.29793	-3.24159	-3.2525	-3.11619	-2.99193	-3.02854
4.87	-2.94214	-2.78727	-3.00642	-2.97477	-3.02114	-2.99986	-3.0454	-3.05324	-3.12631	-3.28725	-3.31005	-3.29343	-3.37391	-3.33223	-3.48804	-3.46743	-3.49723	-3.32052	-3.31458	-3.28258	-3.28475	-3.15107	-3.02808	-3.06618
4.88	-2.93063	-2.77019	-3.0093	-2.97829	-3.024	-2.99768	-3.045	-3.05423	-3.13818	-3.30455	-3.32179	-3.30279	-3.37809	-3.34988	-3.49951	-3.48972	-3.52498	-3.34904	-3.33057	-3.32309	-3.31502	-3.18386	-3.06603	-3.10207
4.89	-2.92129	-2.7561	-3.0127	-2.98244	-3.02689	-2.9966	-3.04631	-3.0562	-3.15041	-3.31992	-3.33201	-3.31138	-3.38105	-3.36735	-3.50886	-3.51011	-3.55082	-3.37558	-3.34619	-3.36264	-3.34326	-3.21463	-3.10586	-3.13616
4.9	-2.91452	-2.74545	-3.01671	-2.98713	-3.0298	-2.99698	-3.04952	-3.05934	-3.16292	-3.33309	-3.34078	-3.31935	-3.38312	-3.38469	-3.51651	-3.52852	-3.57455	-3.39995	-3.36163	-3.40071	-3.36941	-3.24348	-3.14746	-3.16843
4.91	-2.91068	-2.7386	-3.02138	-2.9923	-3.03271	-2.9991	-3.0547	-3.06374	-3.17558	-3.34386	-3.34814	-3.32678	-3.38459	-3.40189	-3.52284	-3.54487	-3.59596	-3.42198	-3.37701	-3.43672	-3.39338	-3.27045	-3.19058	-3.19884
4.92	-2.91001	-2.73591	-3.02679	-2.99792	-3.03565	-3.00324	-3.06186	-3.06946	-3.18823	-3.35207	-3.35417	-3.33371	-3.38573	-3.41893	-3.52818	-3.55907	-3.6148	-3.44151	-3.3924	-3.47015	-3.41505	-3.29561	-3.23484	-3.22737
4.93	-2.91275	-2.73766	-3.03303	-3.00395	-3.03865	-3.0096	-3.07091	-3.07655	-3.20069	-3.35764	-3.35895	-3.34017	-3.38675	-3.4357	-3.5328	-3.57105	-3.63087	-3.45846	-3.4078	-3.50045	-3.43435	-3.31902	-3.2797	-3.25402
4.94	-2.91904	-2.74408	-3.04022	-3.01044	-3.04182	-3.01833	-3.08173	-3.08498	-3.21277	-3.36056	-3.36263	-3.34612	-3.38782	-3.45213	-3.53692	-3.58074	-3.6439	-3.47277	-3.42314	-3.52718	-3.45116	-3.34069	-3.32456	-3.2788
4.95	-2.92895	-2.75535	-3.04849	-3.01743	-3.04528	-3.02951	-3.09411	-3.0947	-3.22428	-3.36093	-3.36531	-3.35152	-3.38907	-3.46806	-3.54069	-3.58811	-3.65373	-3.48445	-3.43831	-3.54995	-3.46541	-3.36063	-3.3687	-3.30171
4.96	-2.94251	-2.77155	-3.05798	-3.02504	-3.04917	-3.04316	-3.10785	-3.10567	-3.23501	-3.35893	-3.36721	-3.35631	-3.39056	-3.48334	-3.54416	-3.59315	-3.66021	-3.49353	-3.45318	-3.56847	-3.47704	-3.37885	-3.41135	-3.32278
4.97	-2.95966	-2.7927	-3.06884	-3.03339	-3.05374	-3.05925	-3.1227	-3.11778	-3.24484	-3.35483	-3.36849	-3.36041	-3.39234	-3.49782	-3.54735	-3.59586	-3.66324	-3.50013	-3.46755	-3.58255	-3.48601	-3.39529	-3.45174	-3.34207
4.98	-2.9803	-2.81876	-3.08121	-3.04266	-3.05921	-3.07768	-3.1384	-3.13097	-3.25366	-3.34901	-3.36934	-3.36375	-3.39444	-3.5113	-3.55019	-3.59633	-3.66281	-3.50437	-3.48123	-3.59213	-3.49234	-3.40994	-3.48909	-3.35962
4.99	-3.00423	-2.84958	-3.09526	-3.05305	-3.06585	-3.09828	-3.15474	-3.14515	-3.26136	-3.34191	-3.37	-3.36625	-3.39682	-3.52362	-3.55259	-3.59462	-3.65896	-3.50641	-3.49401	-3.59726	-3.49604	-3.42273	-3.52268	-3.37548
5	-3.03128	-2.88495	-3.11114	-3.06477	-3.07393	-3.12086	-3.17148	-3.16022	-3.26791	-3.33403	-3.37066	-3.36785	-3.39944	-3.53461	-3.55439	-3.5909	-3.65183	-3.50645	-3.50567	-3.59811	-3.49721	-3.43357	-3.55185	-3.3897
5.01	-3.06117	-2.92456	-3.12896	-3.07802	-3.08375	-3.14518	-3.18843	-3.1761	-3.27334	-3.32593	-3.37154	-3.36853	-3.40225	-3.54408	-3.55541	-3.58532	-3.64162	-3.50472	-3.51606	-3.59495	-3.49597	-3.44236	-3.57603	-3.40236
5.02	-3.09364	-2.96807	-3.14881	-3.09301	-3.09556	-3.17094	-3.20545	-3.19273	-3.27773	-3.31817	-3.37285	-3.36828	-3.40518	-3.55191	-3.5555	-3.5781	-3.62861	-3.5014	-3.52499	-3.58813	-3.49249	-3.44904	-3.59479	-3.41352
5.03	-3.12836	-3.01503	-3.17077	-3.10993	-3.1096	-3.19785	-3.22243	-3.21002	-3.28118	-3.31131	-3.37476	-3.3671	-3.40811	-3.55795	-3.55446	-3.56945	-3.61313	-3.49671	-3.53231	-3.57811	-3.48696	-3.45349	-3.60784	-3.4232
5.04	-3.16504	-3.06497	-3.19487	-3.12891	-3.12607	-3.22559	-3.2393	-3.22793	-3.28383	-3.30589	-3.37743	-3.36507	-3.41103	-3.56211	-3.55216	-3.55964	-3.59558	-3.49084	-3.53795	-3.5654	-3.47961	-3.45564	-3.615	-3.43149
5.05	-3.20333	-3.11735	-3.22109	-3.15004	-3.14512	-3.25382	-3.25603	-3.24642	-3.28589	-3.30241	-3.38099	-3.36226	-3.41383	-3.5643	-3.54847	-3.5489	-3.57638	-3.48399	-3.5418	-3.55051	-3.47071	-3.45541	-3.61629	-3.43838
5.06	-3.24292	-3.17163	-3.24938	-3.17339	-3.16681	-3.28223	-3.27266	-3.26544	-3.28756	-3.30129	-3.38556	-3.3588	-3.41646	-3.56448	-3.54335	-3.53752	-3.55601	-3.47629	-3.54384	-3.53401	-3.46054	-3.45277	-3.61187	-3.44392
5.07	-3.2835	-3.22721	-3.27963	-3.19894	-3.19117	-3.3105	-3.28923	-3.28494	-3.28911	-3.30286	-3.39117	-3.35484	-3.41888	-3.56265	-3.53676	-3.52574	-3.53494	-3.46789	-3.54407	-3.51645	-3.44938	-3.44767	-3.60203	-3.4481
5.08	-3.32477	-3.28354	-3.31169	-3.22661	-3.21809	-3.33836	-3.3058	-3.30488	-3.29075	-3.30735	-3.39788	-3.35055	-3.42104	-3.55881	-3.52876	-3.51379	-3.5136	-3.45886	-3.5425	-3.49836	-3.4375	-3.44014	-3.58721	-3.45094
5.09	-3.36646	-3.34001	-3.34537	-3.25625	-3.24741	-3.36553	-3.32252	-3.32521	-3.29275	-3.31486	-3.40565	-3.34613	-3.42293	-3.55302	-3.51946	-3.50188	-3.49243	-3.44927	-3.53919	-3.48017	-3.42521	-3.43022	-3.56795	-3.4524
5.1	-3.40831	-3.39613	-3.38042	-3.28765	-3.27888	-3.39179	-3.33945	-3.34585	-3.29531	-3.32539	-3.41445	-3.3418	-3.42452	-3.54539	-3.50903	-3.49018	-3.47183	-3.43915	-3.5342	-3.46232	-3.41273	-3.418	-3.54489	-3.45247
5.11	-3.45008	-3.45133	-3.41659	-3.32054	-3.31216	-3.41693	-3.35671	-3.36673	-3.29863	-3.33882	-3.42418	-3.33778	-3.4258	-3.53602	-3.49768	-3.47885	-3.45213	-3.42852	-3.52762	-3.44513	-3.40032	-3.40361	-3.51873	-3.45112
5.12	-3.49156	-3.50518	-3.45357	-3.35459	-3.34684	-3.44081	-3.37438	-3.38774	-3.30289	-3.35488	-3.43472	-3.33424	-3.4268	-3.52506	-3.48568	-3.46794	-3.43356	-3.41737	-3.51955	-3.42883	-3.38815	-3.38724	-3.49023	-3.4483
5.13	-3.53259	-3.55727	-3.49104	-3.38945	-3.38244	-3.4633	-3.39253	-3.40874	-3.3082	-3.37323	-3.44593	-3.33144	-3.4275	-3.51269	-3.47331	-3.4575	-3.41632	-3.40564	-3.51005	-3.41356	-3.37637	-3.3691	-3.46012	-3.44395
[truncated: 4,486 more rows]

## Sheet: Figure 3e
rmax(Å)	d1	error	d2	error	d3	error	d4	error	d5	error
[truncated: 12 more rows]

[truncated: 5 more sheets: Figure S4ab, Figure S4cd, Figure S9a, Figure S9b, Figure S11]
